# Supplementary material for: ACE2 protein expression within isogenic cell lines is heterogeneous and associated with distinct transcriptomes
Source: Sci Rep. 2021 Aug 5;11:15900. doi: 10.1038/s41598-021-95308-9 (PMC8342525; doi:10.1038/s41598-021-95308-9)
Supplement: Supplementary file 2 — Supplementary Table S1. [file 41598_2021_95308_MOESM2_ESM.xlsx]

## Sheet: RNA-seq_single_sort
Ensembl ID	ACE2-pos_1	ACE2-pos_2	ACE2-pos_3	ACE2-pos_4	ACE2-neg_1	ACE2-neg_2	ACE2-neg_3	ACE2-neg_4
ENSG00000081051.8	247961	217153	240719	208906	217182	285687	234092	190106
ENSG00000163631.17	190804	167022	179795	160676	171807	232928	179410	148980
ENSG00000198804.2	182105	185263	195230	164746	157118	212698	181346	112415
ENSG00000198886.2	158358	159325	167715	144163	130346	175738	148764	98054
ENSG00000156508.18	148699	128223	124918	133963	127818	176380	124299	124202
ENSG00000167658.16	135758	117683	101021	114678	120239	148845	111600	102322
ENSG00000210082.2	125192	111230	116389	112145	108225	127851	103109	73281
ENSG00000084674.14	122621	105921	88646	69536	118634	154296	80049	60658
ENSG00000115414.19	108405	99508	92031	82853	100582	128290	86875	71249
ENSG00000075624.16	103580	88731	86304	90788	90124	110728	92630	77965
ENSG00000165092.13	94579	76645	84116	78651	70557	94187	76119	64540
ENSG00000087086.15	89906	75309	75428	75623	82241	106592	87050	74296
ENSG00000099194.6	86810	78869	79288	80319	78555	110748	85387	75609
ENSG00000198712.1	77708	76329	90882	75151	67339	91084	80016	56304
ENSG00000198938.2	67444	68699	78583	66334	58997	81195	71468	47256
ENSG00000100316.16	63625	53969	52640	59931	55779	70697	55060	54491
ENSG00000089157.16	62206	52117	56372	57153	54217	68667	55643	51587
ENSG00000198899.2	60738	59539	73347	60085	51655	69606	63067	43374
ENSG00000142541.17	60246	51174	51714	55837	52539	67340	49489	53013
ENSG00000174444.15	58802	49515	48104	52072	49059	63904	48893	45995
ENSG00000091513.16	55719	49888	55101	53519	54856	71402	61354	56462
ENSG00000070756.16	53771	44463	43747	48860	45660	59468	46955	42057
ENSG00000198786.2	53734	57986	61454	52100	46178	62723	50459	36011
ENSG00000198727.2	53171	54971	60871	50685	46641	64275	54873	38115
ENSG00000204628.12	51226	43623	43738	46898	43578	57378	45056	42403
ENSG00000111640.15	50895	42124	47749	46610	43998	56532	49396	42926
ENSG00000096384.20	47812	40351	44523	42829	40409	54947	44719	39108
ENSG00000184009.12	47753	38361	38063	40070	41863	50413	40061	36265
ENSG00000080824.18	47349	41536	46076	39996	39659	55837	46319	36778
ENSG00000138413.13	47254	39601	45077	42187	38794	51765	44214	37410
ENSG00000106927.12	44825	39040	43194	38265	39635	48166	41691	34937
ENSG00000140988.16	44725	38175	35415	38533	40868	49346	40053	35811
ENSG00000161016.17	42609	35936	37406	40190	35578	44815	36653	35775
ENSG00000074800.16	42171	34744	39053	37671	37275	47904	42337	34933
ENSG00000169710.9	41858	37444	32996	34354	40789	50269	38886	33840
ENSG00000115053.16	41076	34933	39697	37564	38195	48500	42245	37336
ENSG00000253729.7	38914	32861	26795	22349	36399	46359	26061	19259
ENSG00000109971.14	37826	31420	36549	33115	30415	40103	34197	27816
ENSG00000142534.7	37474	30998	33162	35617	32604	41171	33687	33177
ENSG00000137818.12	37353	30733	35558	36997	30938	39380	31100	32492
ENSG00000115306.16	35820	32397	32224	30645	30257	36913	29122	23959
ENSG00000149273.15	34650	28665	30378	33699	27587	36559	28869	28636
ENSG00000168028.14	34588	27615	31962	30954	28199	38042	29705	29319
ENSG00000198763.3	34127	29982	35180	29309	28101	33897	31606	20457
ENSG00000177189.14	32797	28082	27162	25294	28939	38282	28103	22968
ENSG00000120885.22	32238	29268	30203	27255	30030	38512	31499	25844
ENSG00000122566.21	32084	27617	32797	31467	28771	37730	33269	31006
ENSG00000110321.17	31622	25743	26714	26633	27167	35278	29471	25187
ENSG00000137154.13	30545	25272	27610	29441	26194	32924	26194	26186
ENSG00000179218.13	30147	26746	30253	27731	28063	36748	31922	26949
ENSG00000067225.18	29983	25890	29217	25481	24638	31756	27943	21414
ENSG00000130203.10	29573	28161	28730	29870	27177	30596	27930	26075
ENSG00000083845.9	29303	23799	25551	25841	26006	31580	27530	24348
ENSG00000142937.12	29260	24169	23487	27730	26370	31887	26056	25111
ENSG00000174748.21	29142	23482	23976	24951	25181	32102	24152	23061
ENSG00000108298.11	28965	24481	25346	27140	25502	31449	26473	25141
ENSG00000181163.13	28830	23396	27150	27694	26123	34968	28229	27432
ENSG00000144381.17	28360	24121	26122	25555	24708	33748	27082	23813
ENSG00000104635.14	28208	24718	24915	23939	25314	33371	25617	21751
ENSG00000110955.9	27633	22282	24884	24938	23335	29634	25097	22543
ENSG00000112306.8	27560	23006	26527	26343	23847	28718	24508	23304
ENSG00000198034.11	27486	22817	24740	25350	22302	30885	24314	23130
ENSG00000198888.2	27317	25503	30622	26594	23176	27740	26180	19393
ENSG00000197746.14	26621	23328	24070	23835	22551	28525	22707	20159
ENSG00000133112.16	26456	22665	21406	23356	22392	27986	22267	19080
ENSG00000089597.18	26449	23521	23264	23736	23497	30505	24316	21362
ENSG00000166598.15	26116	23488	24632	24220	23428	31507	25947	23055
ENSG00000148303.17	25903	22128	21562	24381	22586	28294	22824	21695
ENSG00000068366.20	25155	20915	21752	19867	22680	31442	24389	20197
ENSG00000122406.14	25101	20593	22053	23808	21161	27717	22059	21654
ENSG00000084234.17	25099	22860	23263	23001	21301	27336	22175	19394
ENSG00000167526.13	25040	21774	19585	23036	23336	26971	21734	20657
ENSG00000135486.17	24833	20898	24021	25203	22152	28062	23101	23637
ENSG00000138207.14	24822	22152	22725	22630	22495	27308	22544	20087
ENSG00000065978.19	24763	20952	21261	22563	22907	26303	23876	19946
ENSG00000005022.6	24684	20603	21404	22750	21286	27469	21631	21140
ENSG00000125730.17	24130	21749	19060	16544	17079	20515	12814	8744
ENSG00000185624.15	24071	21717	22100	20440	21815	28677	23546	20458
ENSG00000147257.14	23867	21584	22576	21931	22249	28780	22984	20939
ENSG00000211459.2	23544	11946	15335	14935	23325	18763	14309	13652
ENSG00000105193.9	23433	19163	22467	22683	20954	25908	20767	22282
ENSG00000188846.14	23412	19209	21337	22470	21735	26316	21233	21940
ENSG00000063177.13	23015	19319	18858	20695	20678	25700	20842	18922
ENSG00000116962.15	22974	20737	18783	19393	21348	26554	19449	16868
ENSG00000044574.8	22952	19935	22101	21235	20294	27101	23700	20765
ENSG00000197756.10	22459	18684	24305	25209	20525	24800	18731	26152
ENSG00000170421.12	22449	18892	22165	20861	17365	21320	21618	16769
ENSG00000139644.13	22433	18856	21175	20322	18666	25556	20760	17917
ENSG00000105640.13	22354	19238	19316	20778	19342	23720	18997	18407
ENSG00000114867.20	22311	19424	19721	17987	20511	25021	21222	17693
ENSG00000141367.12	22251	18693	19652	17902	18875	25190	19135	15695
ENSG00000125691.13	22173	18919	21074	22447	19624	24770	19323	20619
ENSG00000084207.17	22105	18457	20841	21283	17883	21427	19915	17298
ENSG00000009307.16	20833	17352	18219	17853	17851	24486	19344	16346
ENSG00000242265.5	20689	17646	17753	17226	18029	24739	18782	15804
ENSG00000204262.14	20634	18833	19440	17440	18119	24167	19070	15468
ENSG00000115677.17	20524	18251	18053	16937	18675	24365	19367	16078
ENSG00000116133.13	20484	18079	18011	18275	18533	24536	19346	17656
ENSG00000131747.15	20479	19043	21155	16602	17639	20062	17603	10526
ENSG00000090861.15	20149	18477	18315	18184	17962	23956	19316	17725
ENSG00000100345.21	20141	17820	17138	16006	18169	21665	17286	14163
ENSG00000123384.14	20128	18780	13903	12367	18015	22247	12296	8781
ENSG00000172270.19	20041	17489	18466	17461	18282	22268	19121	15882
ENSG00000108107.14	19873	17055	16880	18513	18079	22307	17880	17610
ENSG00000167986.13	19853	17073	17352	16385	17567	23292	18081	15715
ENSG00000197102.12	19734	16713	14138	10458	17031	21550	12054	8440
ENSG00000144028.15	19711	16688	16805	15834	18102	23209	18732	15671
ENSG00000147604.14	19281	15879	18364	19719	15765	21513	16784	16736
ENSG00000105372.8	19231	15760	17362	17853	17053	21116	17822	16823
ENSG00000153187.20	19169	16552	17418	18327	17704	22194	18709	17354
ENSG00000164587.13	19057	15820	18093	20292	16266	20821	16563	18742
ENSG00000130175.9	19043	17254	17996	18252	16937	20540	17431	15823
ENSG00000163399.16	18978	16662	17253	15828	14985	20523	15991	13222
ENSG00000197958.13	18956	15852	16000	17455	16471	20808	16115	15566
ENSG00000197694.16	18896	16837	16386	14143	16436	21062	15808	12486
ENSG00000111669.15	18782	15731	17276	16829	16315	21258	17972	15109
ENSG00000187109.14	18683	14972	15794	17056	15955	20335	16113	14728
ENSG00000072274.13	18680	15334	17258	15582	16238	21284	16833	14362
ENSG00000158874.11	18671	17070	20797	19047	19897	25716	20885	21581
ENSG00000163527.10	18663	16320	16668	16672	15466	20914	16126	13823
ENSG00000187514.16	18429	15715	16910	18115	16745	21607	17482	16976
ENSG00000092148.13	18264	16320	15313	14145	17035	23516	15503	13562
ENSG00000168036.18	18201	15017	15784	14880	16680	22480	17739	15255
ENSG00000160867.15	18146	16838	15612	15774	17323	21358	18063	14777
ENSG00000087460.25	18128	15318	16025	16127	16632	20346	17612	15528
ENSG00000131469.14	18120	15019	17673	17555	15825	19862	15716	16584
ENSG00000165280.16	17820	15150	16710	16007	15060	19655	17301	14363
ENSG00000159217.10	17658	15174	15160	15440	16249	21045	15688	13655
ENSG00000125844.16	17644	18083	16530	15512	17871	21798	18924	15651
ENSG00000006125.18	17594	15084	15163	14867	14749	20471	14867	12703
ENSG00000069275.13	17476	14263	15172	15545	14806	19183	14699	13027
ENSG00000163347.6	17397	15155	14673	15106	11945	15782	11878	9984
ENSG00000147403.16	17351	14703	15940	17416	14919	19872	16630	15924
ENSG00000181019.13	17342	14439	16126	15772	14968	19434	16638	15169
ENSG00000100219.16	17310	15112	15271	15272	15995	20908	16699	14802
ENSG00000088247.17	17199	14871	14190	15269	16242	19601	16929	14332
ENSG00000184117.12	17094	15287	14285	15313	15060	19613	14776	13408
ENSG00000180210.14	17061	15874	15510	14890	16051	20164	16621	14176
ENSG00000152234.16	16921	14026	14964	14960	13954	18394	15235	13321
ENSG00000106541.12	16816	14072	16302	15759	12207	16615	13857	11530
ENSG00000118705.17	16704	14506	14221	14087	15190	19551	16301	13215
ENSG00000089009.15	16636	13923	14559	15348	14338	18537	14913	13526
ENSG00000130726.12	16604	14200	13776	14184	15303	18407	15553	13535
ENSG00000131473.17	16522	14523	14434	14119	14439	18800	16111	13523
ENSG00000175899.14	16400	15699	15787	10960	19147	24998	18415	13801
ENSG00000113013.15	16392	13535	15382	14260	14376	17920	15645	13338
ENSG00000143321.19	16363	13537	14323	14116	14131	17294	13744	12611
ENSG00000165119.21	16327	13725	15090	14707	14170	18092	15316	13896
ENSG00000108424.10	16149	13552	14678	13792	14463	17952	14813	12983
ENSG00000146731.11	16132	13886	15445	14730	14074	18305	15200	13353
ENSG00000107581.13	15987	13354	13763	14418	14181	17978	14133	13068
ENSG00000160014.17	15945	14515	14366	14076	14631	18726	14867	13322
ENSG00000108518.7	15943	13845	14089	14019	14393	17386	15498	12557
ENSG00000151655.19	15867	13811	15496	13696	16162	20423	17757	14530
ENSG00000166508.17	15849	13506	13905	14363	13923	17920	15383	13464
ENSG00000142676.14	15845	13169	15511	16131	14312	17927	14214	15691
ENSG00000196419.12	15804	12631	14646	14250	13795	17313	15078	13116
ENSG00000231500.7	15769	12830	14503	15850	13576	17470	13711	14831
ENSG00000248527.1	15747	15702	17675	14037	12994	17901	16873	10237
ENSG00000144713.13	15706	13174	14129	14585	13522	17632	13758	14150
ENSG00000079246.16	15683	12815	14168	13072	13676	17939	14704	11999
ENSG00000162244.12	15552	13203	11738	13355	13182	16333	13539	11076
ENSG00000215301.10	15439	13377	14285	13137	13570	17243	14098	11717
ENSG00000167978.17	15401	15347	12643	12012	14865	19498	13244	10186
ENSG00000198695.2	15400	16879	17191	14905	12940	17746	14524	9820
ENSG00000106263.18	15277	13131	13213	13242	13467	16626	14631	12146
ENSG00000117450.14	15227	11980	15406	13723	12330	16991	14219	12777
ENSG00000075415.12	15096	12526	13898	13860	12083	15925	12457	11930
ENSG00000173473.11	15044	12521	12652	12768	13359	17153	13400	11773
ENSG00000108582.12	15036	13056	12078	11591	12909	17550	11503	9969
ENSG00000110958.16	14968	12510	13159	13705	12716	16667	13848	11883
ENSG00000063046.17	14966	13188	12487	13742	12475	17061	12197	11738
ENSG00000088325.16	14954	13015	15167	12323	12706	14843	13036	9244
ENSG00000148773.14	14783	14181	13441	8999	13783	14973	11592	6613
ENSG00000092621.12	14778	12932	12942	14759	13371	16732	13884	13529
ENSG00000221983.8	14693	12749	13866	14002	12847	16654	13599	12598
ENSG00000119335.16	14615	12376	12626	13308	12888	16030	13445	12369
ENSG00000135821.18	14516	12878	12834	12837	12728	17806	13927	12565
ENSG00000174437.17	14457	12945	12971	12400	12661	16988	12982	11120
ENSG00000143947.13	14442	11686	13284	13776	12252	15288	12873	12252
ENSG00000120438.12	14403	11697	13685	13089	11764	15484	12997	11094
ENSG00000134824.14	14333	12293	12877	12959	13367	17273	15330	13222
ENSG00000196262.14	14185	11752	15197	13454	12354	16126	13648	12996
ENSG00000059573.9	14181	12923	12420	11211	11849	16405	12253	9567
ENSG00000112972.15	14178	13621	15921	13663	12282	17727	14954	12295
ENSG00000125107.18	14176	11988	12181	10790	12326	16118	11443	9691
ENSG00000137076.21	14151	12675	11834	11000	12591	15953	12203	10025
ENSG00000124942.14	14127	13320	11288	7836	10917	14314	8007	5229
ENSG00000150093.19	14094	12514	12826	12492	12881	16724	13036	11593
ENSG00000101444.13	14041	11581	11664	12025	12748	15907	12779	11563
ENSG00000136628.18	14019	11669	12519	12485	12536	16293	13163	11365
ENSG00000160710.17	13997	12632	12279	11724	12814	16257	13005	10947
ENSG00000143549.21	13995	11342	12961	13484	12318	14888	13494	11787
ENSG00000142949.17	13978	12868	11539	11434	13106	15923	12219	10419
ENSG00000135624.16	13966	11634	12647	12621	11750	15715	13050	11562
ENSG00000179010.14	13941	11406	12620	13001	12679	15679	13093	12760
ENSG00000145592.14	13800	12033	14379	15120	12022	15881	11195	14280
ENSG00000188229.6	13773	12021	12608	11560	11625	13488	12493	9265
ENSG00000109072.14	13736	12142	14271	12865	11032	13478	12786	10670
ENSG00000108828.16	13732	11857	11829	11520	11434	15035	11806	10073
ENSG00000142192.21	13713	12472	11979	10960	12175	15672	11894	10073
ENSG00000136240.10	13697	12111	11513	11891	11473	16435	12010	10833
ENSG00000155660.11	13638	12522	12675	12214	12777	16857	14019	11658
ENSG00000187955.12	13615	12397	11138	8061	10936	15022	10059	6102
ENSG00000178035.12	13595	11325	11833	12272	11846	15035	12120	11373
ENSG00000196305.17	13588	11425	12074	12102	11344	14970	12170	10830
ENSG00000163468.15	13554	11265	12819	11988	11287	14756	12823	10321
ENSG00000182481.9	13370	11321	14304	10971	10404	12301	11188	7488
ENSG00000101294.17	13366	12239	13052	11688	12764	16540	14026	11533
ENSG00000171552.13	13346	11609	11321	10482	11001	13996	11335	8553
ENSG00000100934.15	13326	11454	11535	11121	11326	15743	11694	10267
ENSG00000172757.13	13250	11144	12022	11680	10996	13947	12201	10096
ENSG00000184840.12	13219	11859	12155	11095	12185	15860	12133	10856
ENSG00000128595.17	13214	12333	11737	11251	12322	17329	11891	10718
ENSG00000205339.10	13142	11314	10880	11571	11254	14766	10862	9577
ENSG00000164104.12	13041	11604	13205	12346	11793	13759	12612	9838
ENSG00000184640.18	13031	11340	10765	11319	10983	14032	11294	9753
ENSG00000076770.14	12960	10759	9686	9840	10737	15200	10055	8345
ENSG00000197249.13	12937	11259	12970	10145	12479	15628	13256	10268
ENSG00000129351.17	12910	11359	11436	11596	11605	14790	12690	10802
ENSG00000142864.14	12806	10599	10522	10901	11072	14694	11406	10020
ENSG00000091136.14	12793	11815	11780	12131	10434	13639	10753	9492
ENSG00000123562.17	12709	10998	12001	11851	11149	14547	11985	10748
ENSG00000145321.13	12698	10626	12133	8731	12677	16479	13527	9529
ENSG00000003989.17	12653	11169	10049	10767	11279	15156	10216	9440
ENSG00000130309.11	12623	11565	10143	10961	11042	14430	10697	9426
ENSG00000132182.12	12589	11349	9684	10178	12466	15876	11505	9527
ENSG00000166441.13	12539	10397	10303	11497	11073	13588	11261	9952
ENSG00000143621.17	12496	10221	11229	11288	10883	14111	12199	10692
ENSG00000138071.13	12493	10087	11244	11308	10074	13747	11176	9665
ENSG00000114391.13	12479	10346	11788	12465	10493	13281	11003	10915
ENSG00000092199.17	12475	10700	11766	11550	10899	14984	11785	10691
ENSG00000145192.13	12421	11640	12708	10017	15259	17828	14696	12246
ENSG00000077147.16	12389	10917	11179	10891	10075	13403	10459	8667
ENSG00000077942.19	12374	11479	10159	9487	10123	12364	9798	7494
ENSG00000136156.15	12306	10589	11049	10727	10151	13270	10686	8704
ENSG00000129422.14	12288	11090	11243	11039	10454	14366	11068	9362
ENSG00000177600.9	12233	10222	11697	12197	11116	13519	10666	11127
ENSG00000104341.17	12180	10515	10466	10901	11453	14116	11320	9931
ENSG00000175166.17	12171	10404	11419	10352	10411	13365	12345	9548
ENSG00000143761.16	12152	10817	10081	10221	10628	13705	11082	9159
ENSG00000104904.12	12136	10244	10103	10360	10425	12687	11579	9390
ENSG00000011304.20	12041	11018	10166	10670	10885	13342	11357	9022
ENSG00000149485.19	12011	11135	10338	10946	11203	14581	11068	9952
ENSG00000136758.18	11996	10109	10175	10628	10516	13558	10913	9629
ENSG00000197157.11	11971	10378	10660	10536	10568	13752	10509	9546
ENSG00000110107.9	11816	9466	10935	10630	10353	12639	11397	10087
ENSG00000182718.16	11816	9891	12045	11218	9112	11590	10356	9055
ENSG00000170144.20	11748	10254	11710	11175	10647	14231	11608	10917
ENSG00000115758.13	11742	9071	11098	11641	9663	12245	11379	10920
ENSG00000162337.12	11670	11771	9246	9697	11238	14458	10595	8881
ENSG00000089154.11	11662	10589	9760	9385	10600	13570	10345	8040
ENSG00000167460.17	11656	9427	9941	9616	9446	11518	9878	8110
ENSG00000198755.11	11609	9578	9977	11201	10165	12593	10463	10152
ENSG00000111885.7	11591	10204	9197	9681	10790	15218	10832	9788
ENSG00000198431.16	11541	9550	10564	10135	8574	11343	9263	7851
ENSG00000109062.12	11508	10293	9674	9957	10044	12247	10598	8876
ENSG00000086758.16	11499	10506	8782	6778	10231	13703	7771	5691
ENSG00000175061.18	11466	9817	10662	11545	9996	12428	9354	10702
ENSG00000244038.9	11368	9846	10031	10157	10290	12869	10644	9394
ENSG00000173812.11	11367	9541	9914	10802	9706	12299	9569	9451
ENSG00000189091.13	11268	9278	9897	9368	10008	13470	10542	8878
ENSG00000156976.17	11230	11692	10139	10634	9361	14430	9723	9058
ENSG00000100852.13	11223	10357	9584	9370	9458	13148	9133	7451
ENSG00000010292.13	11182	10230	10398	9434	9864	12416	10098	7591
ENSG00000135069.14	11176	8852	9764	10797	10104	12539	10784	10568
ENSG00000102038.15	11176	9812	9967	9409	10454	13574	10733	9215
ENSG00000126457.21	11165	9007	9585	9752	9746	12221	10868	9068
ENSG00000008988.9	11158	9088	11828	11507	9637	12280	9243	10814
ENSG00000090863.11	11153	10240	10173	9595	9797	12760	9629	8405
ENSG00000196576.15	11133	10403	9607	9665	9837	11645	9836	8069
ENSG00000120137.7	11090	9864	9368	8877	9683	13247	9429	7651
ENSG00000155506.17	11059	10031	9556	10143	9943	12268	9886	8922
ENSG00000132341.12	11001	9038	10423	10067	9044	11956	9965	9042
ENSG00000105701.16	10967	9841	8838	9589	9961	11813	9863	8635
ENSG00000169813.16	10951	9548	9792	10000	9520	12571	10172	9024
ENSG00000150991.15	10936	9912	10014	8970	9542	11695	10111	7739
ENSG00000111057.11	10897	9239	10694	10248	8464	10304	10374	7779
ENSG00000132475.10	10892	8913	10031	10172	9582	11891	10461	9035
ENSG00000137309.19	10883	9274	8698	9092	9742	11928	9988	8129
ENSG00000179918.19	10860	9289	10135	9827	9756	12100	10680	8884
ENSG00000089220.5	10859	9135	9600	9479	9189	11467	9734	8063
ENSG00000115310.18	10841	9437	9563	9705	9650	11504	9779	8776
ENSG00000128050.8	10791	9169	9943	9366	9326	12011	10131	8247
ENSG00000114942.14	10687	8804	9770	9857	9223	11623	9057	8886
ENSG00000163902.12	10662	9413	10020	9467	9402	12329	10056	8639
ENSG00000065150.21	10616	8643	9292	8845	9412	12243	10110	8712
ENSG00000166197.16	10587	8844	9389	9338	9752	11891	10358	9320
ENSG00000125968.9	10575	8523	8959	8379	9702	10059	9283	7023
ENSG00000124207.17	10563	9044	9483	9193	9316	11982	9900	8042
ENSG00000073849.15	10550	9301	9088	8834	9404	12328	9292	8125
ENSG00000058262.10	10547	9164	9850	9616	9678	12892	10517	9210
ENSG00000047849.21	10536	9407	9513	9382	9709	11736	9871	8547
ENSG00000170759.11	10502	9178	9428	9138	8743	11443	9301	7707
ENSG00000277443.3	10462	9213	8684	10267	8912	10885	8726	8168
ENSG00000163586.10	10439	10151	12471	10780	7396	10738	8222	8087
ENSG00000169174.10	10438	10061	9533	9860	10430	12898	11191	10140
ENSG00000164924.18	10406	8672	8987	9189	8400	11151	9167	7457
ENSG00000142798.20	10405	9415	6605	6682	7015	8905	4739	3730
ENSG00000100241.21	10385	9458	8378	8402	9420	11115	9430	7593
ENSG00000165732.13	10376	8043	8501	8676	8764	10903	9126	8014
ENSG00000166165.13	10363	9440	9282	9444	8927	10375	9414	8185
ENSG00000116560.11	10348	8924	9462	10425	9210	11405	10170	9546
ENSG00000143799.13	10348	9063	9548	8910	9626	11961	10075	8678
ENSG00000104738.18	10306	8551	8689	8666	10049	12518	10522	8720
ENSG00000071082.11	10303	8600	9457	9826	9441	11881	8724	9402
ENSG00000198911.12	10258	9861	8752	8785	9434	11619	9210	7619
ENSG00000147526.20	10234	9293	9262	8264	9043	12003	9123	7309
ENSG00000112118.20	10226	8639	9327	8956	9628	11866	10422	8548
ENSG00000109861.16	10224	8350	9077	8697	8220	10494	8550	7232
ENSG00000111371.16	10213	8644	8490	8727	8684	11493	8379	7387
ENSG00000182944.17	10211	8717	9758	9769	9138	10955	10858	9339
ENSG00000174231.17	10170	8798	8421	7734	9051	12086	9232	7158
ENSG00000112081.17	10107	8186	9385	9404	8379	11027	9029	8432
ENSG00000084754.12	10052	8377	8972	9121	8170	10692	8709	7753
ENSG00000110492.15	10028	8575	7995	10446	9555	11141	9834	10347
ENSG00000074696.13	10015	8770	8877	8824	8517	11176	8757	7435
ENSG00000167004.13	10012	8814	9713	8835	9104	11864	10026	8059
ENSG00000172531.15	9994	8278	8832	9188	9274	11127	9660	8659
ENSG00000159335.16	9976	9287	8402	9537	8902	10674	8574	8383
ENSG00000138823.13	9959	8699	9045	8676	7966	10970	8633	7071
ENSG00000173120.15	9959	8572	8623	8066	8835	10817	8948	7448
ENSG00000150753.12	9950	8345	9254	9206	8423	11068	9641	8244
ENSG00000105323.17	9932	8828	8572	8776	9131	11147	9145	8206
ENSG00000138326.20	9927	8305	9343	9354	8604	11252	8976	8213
ENSG00000189060.5	9913	8853	9361	9515	9859	10671	10014	8604
ENSG00000092201.10	9909	8271	8738	8743	8496	10919	9226	8007
ENSG00000115268.9	9903	8067	8890	9836	8637	10732	8718	8648
ENSG00000067560.12	9891	8083	8975	9053	8342	10964	8749	8109
ENSG00000110917.8	9851	9287	9098	8945	8626	11991	9031	7712
ENSG00000173726.11	9851	7789	8031	8992	8174	10688	7762	8057
ENSG00000138095.19	9834	8353	8486	8683	8274	10605	8080	7005
ENSG00000215021.9	9827	7816	8229	8550	8411	9921	8791	7737
ENSG00000131143.9	9757	8459	9350	9117	8308	10398	9076	8157
ENSG00000128272.14	9734	7816	8180	8908	8352	9503	8746	8232
ENSG00000272398.6	9731	7848	8435	7720	8167	10135	8580	6908
ENSG00000197081.14	9728	8281	7912	6980	8983	11281	7225	5668
ENSG00000115524.16	9715	8394	8712	8247	8731	11736	9503	8032
ENSG00000078369.18	9686	8358	8083	8866	8825	11104	8818	8032
ENSG00000106153.13	9673	7991	8862	9049	8771	10233	9079	8097
ENSG00000196531.11	9586	7973	8572	8929	8482	10813	8676	7877
ENSG00000136731.13	9560	8277	7806	7186	8867	11437	7947	6489
ENSG00000117632.23	9538	7865	9178	8717	8673	10407	9395	8083
ENSG00000074695.6	9512	8704	7757	7728	8271	11969	8205	7139
ENSG00000136942.15	9469	7953	8979	9283	8698	10191	8621	8949
ENSG00000099783.12	9359	7863	8864	9749	8399	10166	9809	9254
ENSG00000138668.19	9339	7571	8645	9504	8330	9961	8682	9015
ENSG00000154277.13	9327	7644	8882	7867	7670	9107	8516	6861
ENSG00000060237.17	9317	8365	7395	6821	8408	11203	7209	5918
ENSG00000167792.13	9268	8270	8574	8868	8381	10282	8691	8075
ENSG00000010256.11	9267	8022	8102	7983	7856	9667	8237	7009
ENSG00000188157.15	9231	8711	7623	8453	7684	8654	7397	6234
ENSG00000090060.18	9226	7949	7936	7804	7681	10441	8495	6972
ENSG00000116017.11	9202	8197	8152	8232	8496	10243	8745	7684
ENSG00000130985.17	9202	7815	7851	8090	7977	10419	8443	7340
ENSG00000172053.18	9191	7719	7646	8038	7475	9917	7840	7076
ENSG00000182199.11	9092	7455	8120	8566	8089	10018	8433	7983
ENSG00000060982.15	9092	7418	7227	7528	8638	11041	7911	7087
ENSG00000102317.18	9084	6052	7719	8625	7547	7909	7937	7614
ENSG00000127616.18	9046	8203	7493	7502	8617	10001	8776	7088
ENSG00000133026.12	9013	8030	7970	7239	8513	10723	8209	6734
ENSG00000178952.11	9010	7740	8172	8217	7543	9622	8095	7159
ENSG00000135048.14	9001	8363	8330	6929	8492	11457	8200	6589
ENSG00000135052.16	8960	7913	8148	8016	6119	7943	6842	5660
ENSG00000165672.7	8929	7401	7922	7643	7656	10447	8162	7346
ENSG00000117523.16	8920	8095	7732	7075	8560	10195	8031	6374
ENSG00000166226.13	8918	7038	8095	7942	7456	9647	8280	7177
ENSG00000108654.15	8911	7102	8356	8412	7735	9352	8753	8201
ENSG00000103342.13	8903	7345	7218	6509	7355	9585	7695	5901
ENSG00000104687.14	8891	7386	7556	8140	7203	9423	7776	6776
ENSG00000100280.16	8887	7861	7557	7184	7983	9728	8573	6635
ENSG00000163931.16	8874	7523	7543	7717	8050	9930	8358	7062
ENSG00000102144.15	8869	7335	8127	8070	7398	9550	8084	6794
ENSG00000164032.12	8864	7286	8528	8627	7433	9460	7960	7498
ENSG00000175130.7	8859	7627	7532	7520	8333	9651	8753	6981
ENSG00000127022.15	8822	7905	9416	8815	7519	10664	8590	7829
ENSG00000166913.13	8818	7439	8115	7861	7583	9529	8288	6894
ENSG00000110700.7	8738	7005	8117	8231	7583	9539	7944	7391
ENSG00000144674.16	8724	8126	7759	6624	8166	10220	7755	6164
ENSG00000071127.17	8718	7407	7911	6985	7625	9297	8054	6251
ENSG00000198363.18	8715	7620	7425	7383	6843	8886	6803	6014
ENSG00000108960.9	8713	7414	6914	7014	7216	9677	7271	6238
ENSG00000136938.9	8646	7123	7452	8224	7540	9412	7574	7289
ENSG00000170606.15	8641	7384	8005	7598	7427	9801	7967	6678
ENSG00000122218.16	8621	7899	7726	7550	7683	10573	7865	6810
ENSG00000187244.11	8611	7760	7256	7538	8440	10008	8137	7428
ENSG00000101076.16	8608	7800	7928	7669	7285	9347	7544	6543
ENSG00000173692.13	8604	6822	8311	7303	7335	9204	8304	6661
ENSG00000197451.12	8602	7909	8291	8317	7864	9377	8087	7528
ENSG00000186298.12	8600	7234	7516	7777	7460	9447	7533	6682
ENSG00000171863.15	8597	6719	7882	7814	7035	9407	7738	7257
ENSG00000087365.16	8597	7529	7726	7382	7605	9732	8164	6978
ENSG00000068878.15	8582	7016	7369	6504	7354	9315	7351	5687
ENSG00000185787.15	8578	7288	8022	7892	7375	9631	8016	6950
ENSG00000105438.9	8550	7770	7274	7661	7859	10405	8093	7226
ENSG00000104408.10	8529	6938	7300	7601	7270	9368	7063	6458
ENSG00000121774.18	8526	7191	7139	7585	7735	9498	7822	7005
ENSG00000143870.12	8519	7472	8341	7863	7391	10224	8099	7105
ENSG00000177954.14	8494	6792	9497	9517	7639	9047	7126	9633
ENSG00000143933.18	8472	7038	8692	7884	6911	8398	7443	5961
ENSG00000005893.15	8457	7307	7124	7111	7455	10379	7717	6615
ENSG00000115884.11	8441	7497	6850	7110	7984	9786	7684	6836
ENSG00000118137.9	8421	7741	9760	8327	7033	8575	8412	7152
ENSG00000082898.17	8417	7168	7723	7281	7259	9595	7860	6381
ENSG00000135387.21	8403	7414	7690	7674	7383	9602	7753	6711
ENSG00000106105.14	8392	6896	7420	8013	7471	9406	7721	7370
ENSG00000198734.11	8384	7421	7001	6243	8461	10616	7942	6469
ENSG00000100823.12	8370	6888	7393	7911	6937	8482	7265	6626
ENSG00000135862.6	8370	7580	7229	6776	7263	9589	6947	5831
ENSG00000164754.14	8343	7277	7482	7203	7129	8977	7397	6027
ENSG00000142230.13	8338	6963	7690	7248	7407	9340	7754	6865
ENSG00000107862.4	8321	8075	7084	6678	7583	10408	7512	6166
ENSG00000174684.7	8319	7339	6965	6643	7241	9591	7333	6328
ENSG00000159140.20	8314	7628	6943	6671	7473	9862	7343	6065
ENSG00000175216.15	8306	7307	7583	6372	7326	9002	7246	5503
ENSG00000119318.13	8282	6993	8026	7567	7204	9394	7641	6956
ENSG00000067704.10	8271	7012	7334	7045	7148	9530	7590	6375
ENSG00000196365.12	8254	7448	7348	7351	7711	9286	7992	7013
ENSG00000105373.19	8241	7038	6225	7568	7542	8515	7008	6666
ENSG00000149948.13	8227	6932	6815	7123	7390	9489	7575	6721
ENSG00000118523.6	8219	7379	6028	6372	7124	8980	6585	5731
ENSG00000109685.18	8202	7614	6972	6467	7786	9779	7586	5965
ENSG00000158417.11	8165	6921	7594	7061	7522	9270	8028	6684
ENSG00000136026.14	8152	7186	7035	7331	6804	8530	6957	6231
ENSG00000135677.11	8099	7194	7087	6755	6948	8883	6629	5754
ENSG00000023734.11	8075	6753	7000	7006	6769	8558	7254	6401
ENSG00000134910.14	8049	7135	7854	7396	6743	9357	7134	6373
ENSG00000172893.15	8029	7633	7502	6928	7189	9828	8024	6331
ENSG00000197386.12	8018	7027	6567	5706	7276	9341	6710	5204
ENSG00000184575.12	8009	6885	6940	7141	6922	9418	7269	6444
ENSG00000143569.19	7995	6873	6865	7206	7252	9218	8076	7128
ENSG00000100380.14	7995	6793	7038	7225	6895	8887	7158	6106
ENSG00000090621.14	7973	7116	6690	7476	7623	9315	7607	7130
ENSG00000072501.17	7898	7329	7089	6735	7403	9430	7434	5867
ENSG00000154380.17	7897	6540	7080	6971	6682	8284	6737	5902
ENSG00000145741.15	7889	6498	7313	7567	6802	8726	7197	6903
ENSG00000102024.18	7882	6607	7087	6902	6457	8631	6984	6002
ENSG00000134684.10	7869	6481	6800	7556	6982	8783	7462	7019
ENSG00000118680.13	7868	6574	7500	7038	6334	7941	6858	5644
ENSG00000130402.12	7852	6672	6998	6585	6724	8033	7208	5828
ENSG00000100201.21	7848	7536	7782	7685	7044	9187	7931	6674
ENSG00000110092.3	7825	7697	6585	7357	7049	9605	6832	6649
ENSG00000034510.6	7812	6691	8075	8005	6237	7944	6309	7127
ENSG00000198561.13	7803	7201	7531	7142	6369	8554	6936	5729
ENSG00000205213.14	7781	6791	6540	6430	6272	7927	6384	5107
ENSG00000121579.13	7777	6450	6561	6709	6574	8453	6675	5679
ENSG00000135829.17	7770	6367	7246	6687	6780	8889	7660	6606
ENSG00000108344.15	7747	6392	7135	6687	6780	8000	7594	6188
ENSG00000181789.14	7734	7105	7127	6914	6891	9170	7352	6390
ENSG00000110048.12	7726	7056	7230	6815	6499	8870	6576	5839
ENSG00000171603.17	7718	7176	6790	6772	7252	9350	7257	6447
ENSG00000165916.8	7716	6175	7587	7280	6742	7873	7609	6588
ENSG00000178209.15	7711	7367	6147	5948	6604	8243	5761	4592
ENSG00000007202.15	7660	7034	6564	6002	6667	8793	6761	5074
ENSG00000140350.15	7655	6446	7257	7518	6324	8305	7068	6594
ENSG00000171560.16	7617	6948	8453	8286	6490	8831	7377	7432
ENSG00000091490.11	7588	6563	7046	6005	6113	8126	6248	4761
ENSG00000105220.17	7548	6366	6465	6415	6687	8432	7098	5758
ENSG00000156261.13	7544	6457	7093	6945	6606	8673	7160	6276
ENSG00000127481.15	7523	6863	5456	3756	6596	8360	4703	3004
ENSG00000164880.16	7505	6863	6418	6218	6946	8224	7174	5587
ENSG00000137845.15	7463	6164	6293	6301	5675	7803	5854	5019
ENSG00000030582.18	7462	7002	6303	6606	6574	8186	6648	5606
ENSG00000125743.10	7455	6097	6949	6874	6377	8146	6923	6489
ENSG00000146701.12	7443	6055	6358	6377	6269	7845	6618	5585
ENSG00000108829.10	7439	6020	6542	6585	6343	7840	6866	5986
ENSG00000103257.9	7439	6151	6048	6949	6792	7915	6811	6684
ENSG00000172725.14	7407	6513	6586	6411	6633	7897	7182	5550
ENSG00000156599.11	7373	6535	6706	6535	6178	8181	6739	5615
ENSG00000140465.14	7348	6129	4561	4953	4474	5117	2760	2570
ENSG00000152558.15	7331	6161	6135	6350	5875	8176	6106	5429
ENSG00000106066.15	7304	6239	6351	5811	6645	8581	6760	5486
ENSG00000100353.18	7303	6302	6471	6452	6232	7974	6840	5808
ENSG00000155096.14	7301	6003	6430	6485	5905	7832	6159	5315
ENSG00000123416.15	7290	5963	6842	6736	6476	8377	6377	6618
ENSG00000126261.13	7289	6037	6438	6029	6613	8479	6878	5873
ENSG00000147274.14	7279	6117	6298	6497	6568	7786	6695	5805
ENSG00000124486.13	7260	6343	5671	4893	6231	8470	5254	4259
ENSG00000169714.16	7249	6229	6492	6898	6525	8385	6922	6197
ENSG00000005007.12	7246	6677	5902	6297	6702	8282	6536	5954
ENSG00000142657.21	7245	6306	7041	6624	6073	8021	6809	5831
ENSG00000125835.18	7243	5726	5991	6081	6562	7639	6845	5793
ENSG00000073060.16	7242	6583	6669	6448	6536	8356	7014	5822
ENSG00000108561.8	7220	5931	6544	6398	6186	7633	6680	5805
ENSG00000122565.19	7217	6051	6613	6678	5953	7970	6850	5945
ENSG00000131504.17	7202	6558	7038	6115	6417	7990	6684	5458
ENSG00000109814.12	7201	6267	6096	6143	5206	7541	5493	4645
ENSG00000105669.14	7198	6459	6028	6019	6669	7823	7201	5665
ENSG00000145703.16	7195	6509	5989	5704	6647	8650	6051	5083
ENSG00000084623.11	7186	5760	6203	6228	5956	7748	6662	5824
ENSG00000171564.11	7175	6492	8542	7755	6193	8301	7810	6583
ENSG00000148843.15	7173	6261	6100	5826	6330	8582	6496	5445
ENSG00000113719.16	7155	6192	6113	6082	6369	7814	6338	5374
ENSG00000154518.9	7143	6044	7358	6958	6364	8013	6765	6464
ENSG00000138363.15	7133	5714	6325	6066	5797	7960	6270	5580
ENSG00000071073.13	7118	6329	6387	5653	6501	8328	6694	5375
ENSG00000138674.17	7113	6363	6289	6566	6192	8425	6539	5739
ENSG00000044115.21	7083	6027	6378	6034	6091	7754	6518	5408
ENSG00000166986.15	7066	6034	6493	7005	6150	7996	6993	6595
ENSG00000136448.12	7048	6070	6369	6279	6103	8191	6591	5738
ENSG00000143401.15	7040	5938	6288	6743	6053	7732	6498	5737
ENSG00000018510.16	7029	5946	6000	5694	5823	8112	5985	5025
ENSG00000182899.17	7016	5883	7191	7031	6054	7811	6015	6833
ENSG00000152291.14	7011	6295	6400	6208	6430	8146	6709	5671
ENSG00000148672.9	6977	5893	5843	5939	5769	7973	5976	5330
ENSG00000130520.10	6965	6164	5581	6000	6107	7148	5938	5171
ENSG00000115484.15	6946	5653	5931	6048	5778	7694	5938	5336
ENSG00000147140.16	6943	6146	5962	6760	5856	7526	5812	5727
ENSG00000096696.14	6940	6531	5886	5570	5954	7612	5204	4424
ENSG00000136068.14	6934	6281	5846	5376	5571	7186	5071	4184
ENSG00000131446.16	6929	6210	6002	6005	6403	7700	6370	5600
ENSG00000104852.15	6908	6524	6558	6369	6454	7912	7392	6295
ENSG00000084090.13	6907	6005	6143	6151	6087	8023	6753	5738
ENSG00000065427.14	6901	5617	6266	5892	6207	7629	6469	5425
ENSG00000092820.18	6901	6028	6381	6376	5893	7467	6288	5506
ENSG00000101856.10	6885	5707	5896	6092	6352	7625	6900	5534
ENSG00000123684.13	6885	5826	5626	5846	5184	6560	4978	4377
ENSG00000100664.11	6871	5817	6605	5886	5664	7587	6524	5186
ENSG00000129474.16	6842	6268	6351	6598	5042	6522	5320	4897
ENSG00000100129.18	6839	5626	5780	6097	5590	7606	5656	5297
ENSG00000197894.11	6839	5742	6241	6163	5827	7546	6290	5614
ENSG00000134308.14	6837	5624	6083	6255	6038	7516	6271	5437
ENSG00000086232.13	6835	6171	6076	5857	6241	8122	6382	5384
ENSG00000109606.13	6833	5781	6404	6149	6124	7799	6654	5966
ENSG00000167468.17	6832	5838	6096	6235	5814	7440	6166	5407
ENSG00000112159.12	6814	6139	4757	3398	6223	8208	4132	2859
ENSG00000089693.10	6804	5901	6004	5983	6261	7234	6441	5494
ENSG00000177119.16	6801	6119	6038	5731	6226	8317	5999	4944
ENSG00000130164.13	6784	6216	6173	6293	5817	7554	6315	5280
ENSG00000138759.19	6778	5950	4876	4064	5685	7521	4180	3125
ENSG00000130816.16	6775	6293	5897	5650	6592	7820	6975	5549
ENSG00000117592.9	6753	5507	6375	5721	5654	7641	6332	5466
ENSG00000106261.17	6744	6093	5546	4850	6404	7922	5591	4320
ENSG00000143815.15	6736	5525	6264	5604	5469	7275	5875	4934
ENSG00000168385.18	6719	5611	5944	5930	5895	7700	6251	5418
ENSG00000090382.6	6717	5498	6466	4185	6444	8157	6631	4494
ENSG00000168439.16	6712	6058	6571	5959	5703	7506	6694	5459
ENSG00000170027.7	6708	5617	6181	6241	5702	7378	5864	5534
ENSG00000148396.18	6707	6213	5467	5417	6374	8111	6090	5171
ENSG00000108883.13	6691	5464	5951	5677	5643	7143	6067	5182
ENSG00000184500.15	6691	6132	5965	5905	5857	7855	5782	5065
ENSG00000170889.14	6677	5554	5689	6356	5856	7324	5872	5839
ENSG00000077097.15	6674	5793	5312	5333	5794	7624	5706	4966
ENSG00000004478.8	6673	5957	6200	5588	5797	7738	6297	5326
ENSG00000063244.12	6669	5915	6008	6169	6369	7674	6917	6104
ENSG00000163682.16	6662	5415	6220	6395	5428	7256	5693	5703
ENSG00000140264.19	6658	5818	6384	6461	6130	7588	6167	5946
ENSG00000135535.17	6629	5866	5746	5940	5653	7475	5914	5007
ENSG00000110075.14	6604	5864	5960	5848	5600	7238	5862	5063
ENSG00000164111.15	6603	5784	6602	6191	5418	7305	5878	5218
ENSG00000091317.8	6593	5526	5854	5796	5365	7526	6016	5059
ENSG00000115233.12	6589	5128	6270	6062	5726	7001	6405	5526
ENSG00000174851.16	6574	5951	5918	5794	5895	7294	6007	5339
ENSG00000067167.8	6567	5586	5860	6022	5282	7845	5933	5258
ENSG00000168066.20	6557	5980	5846	6060	5709	7442	6390	5304
ENSG00000171490.13	6553	5451	5608	6016	5740	6998	6089	5459
ENSG00000130702.15	6551	6412	5051	5492	5111	5744	4105	3431
ENSG00000226950.7	6548	5102	5787	5694	5864	7150	6129	5062
ENSG00000153827.13	6548	5594	5594	5098	5885	7665	5662	4497
ENSG00000047410.14	6543	5847	6028	5234	6283	7795	6390	4968
ENSG00000070961.15	6538	5808	6156	5474	5638	7492	5764	4956
ENSG00000124783.14	6521	5933	5993	6043	5920	8054	6094	5351
ENSG00000076108.11	6514	5780	5810	5342	5884	7703	5832	4705
ENSG00000008394.13	6512	5363	6194	5798	5334	7031	5951	4875
ENSG00000120802.13	6480	5508	5726	5744	5450	7006	5969	4708
ENSG00000073111.14	6479	5740	5242	5736	6172	7826	6395	5833
ENSG00000100239.16	6479	6152	6271	5695	6320	7840	7173	5791
ENSG00000101557.15	6476	5320	5698	5707	5341	7029	5789	4727
ENSG00000082641.16	6470	5949	6265	6182	5766	7205	5882	5195
ENSG00000124422.12	6465	5867	5726	5796	5919	7408	5893	5126
ENSG00000155561.15	6462	5631	5749	5146	5592	7503	5633	4611
ENSG00000174574.16	6457	5229	5284	5263	5801	7326	5854	4934
ENSG00000065361.15	6456	5833	5830	5525	5764	7340	6129	5162
ENSG00000179295.17	6440	5576	5489	5434	5508	7187	5754	4822
ENSG00000002834.18	6438	5533	5870	5843	5203	6663	5388	4823
ENSG00000069956.12	6434	5448	5772	5987	5493	7194	5754	4906
ENSG00000095139.14	6423	5537	5442	5555	5253	7382	5550	4685
ENSG00000089053.13	6413	5361	5473	5758	5739	6983	5890	5332
ENSG00000094916.16	6413	5946	5394	5348	5502	7677	5373	4409
ENSG00000136193.17	6411	5592	5416	5233	5370	6991	5220	4580
ENSG00000169223.15	6396	5689	5623	5810	5688	7129	6068	5231
ENSG00000068078.18	6387	6148	5790	5593	6265	7403	6819	5644
ENSG00000198668.12	6385	5346	5591	5953	5376	6839	5689	5000
ENSG00000111530.13	6383	5416	5332	5378	5239	7444	5526	4671
ENSG00000136485.15	6375	5857	5933	5573	5430	7011	5425	4355
ENSG00000103485.19	6349	5939	5821	5742	5854	6818	5715	5192
ENSG00000164062.13	6309	5527	5386	5518	5435	6753	5625	4750
ENSG00000131467.11	6299	5053	5931	5671	5579	6884	6230	4935
ENSG00000117724.13	6299	5608	6037	4327	5319	5814	5176	2896
ENSG00000177156.11	6286	5313	5648	5550	5466	6654	5857	4746
ENSG00000138069.18	6278	5487	5988	5931	5544	6972	5897	5183
ENSG00000129250.12	6276	5450	5560	4960	5398	6061	5077	4079
ENSG00000143742.13	6270	5105	5103	5505	5158	6928	5742	4881
ENSG00000130741.11	6262	5478	5637	5931	5251	6793	5562	5171
ENSG00000162368.13	6260	5064	5456	5477	5305	7445	5828	5396
ENSG00000197635.10	6252	5709	5508	5573	4493	6118	4377	4000
ENSG00000061676.15	6243	5610	5401	4965	5235	7250	5384	4427
ENSG00000076003.5	6240	5221	5430	5506	5783	7869	6222	5607
ENSG00000182095.14	6237	5885	4972	5209	5993	6985	5528	4858
ENSG00000134440.12	6232	5286	5981	6070	5028	6462	5541	5057
ENSG00000127884.5	6231	5359	5865	5580	5481	6902	5802	4993
ENSG00000171557.17	6231	5525	6482	6548	5362	7278	6111	5747
ENSG00000143612.20	6223	5213	5424	5699	5215	7002	5123	4929
ENSG00000122786.20	6212	5625	5274	5582	5769	7194	5890	5042
ENSG00000168710.18	6206	5329	5127	5252	5199	7011	5187	4492
ENSG00000159377.11	6205	5034	6224	5558	5414	6718	6184	5370
ENSG00000163513.18	6205	5306	5059	5022	5516	7188	5256	4791
ENSG00000124766.7	6196	5611	5408	6342	4974	6393	4958	5278
ENSG00000109111.15	6186	5533	5812	5123	5849	7036	6096	5178
ENSG00000160007.19	6185	5578	5129	4362	5385	6902	5001	3942
ENSG00000065000.18	6185	5791	5330	5595	5895	7219	6040	5281
ENSG00000134333.14	6173	4939	5646	5303	5133	6789	5689	4916
ENSG00000171759.10	6163	4987	5602	5252	5490	6767	6237	5115
ENSG00000163558.13	6159	5368	5369	5403	4959	6895	5297	4577
ENSG00000105281.12	6158	5383	5286	5833	5498	6809	5694	5270
ENSG00000135404.11	6155	5291	6739	6368	4915	6185	5394	5196
ENSG00000135316.18	6146	5193	5453	5588	5509	7089	5875	5167
ENSG00000135018.14	6141	5298	5651	5185	5332	6968	5924	4722
ENSG00000078808.17	6130	5613	5385	5289	5621	6573	5909	4880
ENSG00000110880.10	6129	5285	5715	5192	5326	6796	5572	4396
ENSG00000147677.11	6127	5219	5349	5737	5279	7005	5303	4744
ENSG00000123143.12	6124	5415	5055	5082	5537	6493	5018	4441
ENSG00000088930.8	6123	5020	5457	5419	5457	6905	5862	5138
ENSG00000099901.17	6117	5148	5337	5806	5663	6286	5857	5249
ENSG00000184432.10	6108	5458	5750	5341	5202	7361	5734	4880
ENSG00000135917.15	6104	5678	5596	5063	4874	6547	5024	3920
ENSG00000127324.9	6096	5193	5869	5693	4653	5857	4600	4526
ENSG00000182446.14	6093	5164	5503	4947	5489	6481	5783	4443
ENSG00000148730.7	6092	5295	5157	5310	5348	7018	5320	4455
ENSG00000107566.14	6089	5305	5470	5093	5511	7655	5617	4752
ENSG00000132780.17	6086	5364	6117	6053	5585	7363	6586	6180
ENSG00000106052.13	6062	5259	5774	5642	5013	6563	5540	4717
ENSG00000173821.19	6057	5776	3794	2927	5295	7044	3369	2223
ENSG00000113758.13	6048	5285	5283	5329	5479	6257	5927	5189
ENSG00000182670.13	6015	5267	4655	4540	5269	6986	4849	4026
ENSG00000149136.9	6013	5003	5276	5566	5091	6754	5500	4976
ENSG00000140564.12	6005	5103	5308	5109	6279	7137	6322	5234
ENSG00000103018.16	6004	5052	5592	5705	4983	6403	5612	5141
ENSG00000130202.10	6003	5690	5238	5165	5635	6833	5546	4759
ENSG00000078618.21	5985	5030	5468	5127	5231	6941	5774	4766
ENSG00000197747.9	5981	5196	6128	5585	4084	5382	4528	3787
ENSG00000170348.9	5981	5293	5670	5467	5248	7077	5560	5037
ENSG00000004487.16	5975	4984	5241	5026	5373	6517	5734	4897
ENSG00000101439.9	5974	5231	5238	5147	5362	6439	5517	4581
ENSG00000149150.9	5965	5738	5508	5811	5467	7168	6072	5315
ENSG00000127603.27	5956	5315	4697	3667	5481	6868	4305	3096
ENSG00000116478.12	5952	5131	5480	5590	5335	6622	5863	5256
ENSG00000119314.15	5950	5175	4974	4909	4645	6516	4769	3784
ENSG00000206557.6	5942	5209	4815	4686	5006	6876	4727	4273
ENSG00000177885.15	5940	4922	5045	5121	5342	6623	5379	4682
ENSG00000173020.11	5930	5383	5085	5055	5469	6578	5803	4787
ENSG00000090273.14	5920	5080	5561	5449	5702	6838	6118	5395
ENSG00000171858.18	5915	4747	6358	6315	5482	6161	5087	6125
ENSG00000168615.12	5907	5205	5684	5338	4932	6397	5182	4726
ENSG00000171848.15	5899	5013	5736	5497	5304	6523	5624	4632
ENSG00000134294.14	5893	5063	5005	5137	5147	7141	5233	4774
ENSG00000173402.11	5893	5171	5243	5169	5123	6679	5280	4518
ENSG00000126432.14	5892	5077	5560	5872	4904	6058	5017	5078
ENSG00000145907.15	5891	5151	5235	5459	4851	6838	5139	4466
ENSG00000141543.12	5884	4700	5092	5365	5027	6275	5487	4876
ENSG00000103202.13	5884	5037	5108	5250	5348	6429	5420	4977
ENSG00000091527.15	5882	5041	5116	5515	4997	6298	4826	4743
ENSG00000132356.11	5879	4971	5096	4927	4733	6469	5261	4257
ENSG00000011426.11	5875	5146	5524	4706	4915	5975	5055	3459
ENSG00000197324.9	5873	5322	5173	4786	4780	5546	4851	3744
ENSG00000157020.18	5868	5258	5189	5155	5478	6996	5891	5219
ENSG00000165527.7	5863	5455	5420	5488	5231	6760	5587	4679
ENSG00000108055.9	5844	5037	5488	4911	5045	6589	5489	4470
ENSG00000213585.11	5842	5178	5413	5074	4748	6349	5209	4250
ENSG00000117519.16	5821	4867	4977	4907	5126	6556	5450	4753
ENSG00000075420.13	5815	5124	4813	4746	5492	7346	5199	4457
ENSG00000099817.12	5806	4939	4901	5086	5152	6321	5811	4698
ENSG00000198380.12	5799	5048	4976	4696	4856	6703	4938	3893
ENSG00000188554.14	5798	5402	5018	5021	4772	6537	4987	4295
ENSG00000156802.13	5788	4743	4944	4800	5196	6780	5278	4664
ENSG00000104805.16	5786	5325	5220	5083	5342	6621	5452	4567
ENSG00000095539.15	5775	5653	5112	4779	4645	6172	4617	3708
ENSG00000101972.18	5766	4693	4562	4486	4613	6273	4711	3972
ENSG00000160877.6	5764	4995	4942	4846	4944	5857	5037	4209
ENSG00000120694.20	5764	4838	5422	4955	4689	5857	5434	4063
ENSG00000171298.13	5761	5496	4870	5046	5302	6303	5245	4549
ENSG00000066279.18	5760	5165	5213	4482	4963	5668	4612	3012
ENSG00000170275.14	5753	5009	4926	5526	4811	6247	4829	4461
ENSG00000109084.14	5752	5271	5449	5501	5318	7023	5631	5061
ENSG00000101182.15	5742	4655	5257	5386	5033	6013	5510	4782
ENSG00000177733.7	5739	4883	5084	5559	5066	6167	5246	4942
ENSG00000123983.14	5736	4904	5392	5288	5529	6911	5981	5441
ENSG00000086598.11	5721	4896	5180	5271	4853	6621	5324	4841
ENSG00000095787.23	5720	5219	4999	5163	5282	6381	5067	4758
ENSG00000167491.17	5719	4993	4656	4642	5196	6230	5174	4342
ENSG00000136636.13	5717	4936	5179	4764	5137	6444	5384	4400
ENSG00000101558.13	5717	4821	5056	5126	4436	5808	4800	4178
ENSG00000124198.9	5708	4949	4561	4530	4976	6316	4868	3975
ENSG00000129128.13	5700	4720	4861	4974	4999	6721	5538	4684
ENSG00000114416.18	5687	4886	5026	5022	4885	6487	4977	4398
ENSG00000114346.13	5672	4571	5021	4303	4632	5507	4709	3382
ENSG00000175832.13	5670	4827	4690	4932	4708	5939	4915	4116
ENSG00000130227.17	5668	4748	4947	4858	4859	6510	5268	4351
ENSG00000108671.11	5665	4848	5626	5368	4996	6211	5639	4823
ENSG00000198242.14	5664	4940	4442	4881	5087	6231	5205	4130
ENSG00000143153.13	5655	5304	5214	4673	4718	6127	4729	3643
ENSG00000106771.13	5652	5050	4690	4612	5012	6855	4739	3923
ENSG00000099797.15	5648	4885	5035	5111	4917	5916	5194	4525
ENSG00000140374.16	5642	4832	5296	4869	4620	6073	4959	4135
ENSG00000196367.13	5639	5329	4142	3678	5320	6911	4166	3269
ENSG00000113083.14	5633	5129	4414	4672	5040	6779	4913	4096
ENSG00000101367.9	5632	4567	4944	4828	4790	5928	4945	4112
ENSG00000131389.17	5626	4841	4805	4309	4790	5811	4710	3464
ENSG00000130829.18	5622	5209	4949	5083	5366	6337	5151	4657
ENSG00000118816.10	5615	5270	4864	5253	4738	6575	4763	4385
ENSG00000101361.17	5606	4696	5780	5696	5150	6099	6303	5801
ENSG00000233276.5	5605	4618	5111	4908	4946	6087	5159	4390
ENSG00000113161.16	5593	5061	5660	5023	4951	7017	5693	4700
ENSG00000136205.17	5589	5029	4513	4181	4957	6312	4590	3769
ENSG00000189403.15	5581	4459	5393	5424	4694	5926	5139	4780
ENSG00000173599.15	5569	5184	5037	4679	5103	6378	5573	4342
ENSG00000132305.20	5568	4738	5177	5024	4986	6236	5139	4376
ENSG00000266412.5	5568	4821	4936	5041	4728	6421	4974	4742
ENSG00000111142.14	5549	4702	5079	5429	4849	5944	5041	4313
ENSG00000136810.13	5538	4520	5732	5370	4540	5788	4879	4896
ENSG00000131236.17	5532	4703	5382	4991	4857	6277	5449	4799
ENSG00000196235.14	5528	4877	5308	5020	5113	6163	5599	5049
ENSG00000100243.21	5525	4934	4509	4592	5314	6398	5253	4350
ENSG00000133835.16	5522	4792	5111	4629	4594	6267	4740	4224
ENSG00000057608.17	5517	4587	5080	4921	4900	6357	5099	4745
ENSG00000054118.15	5512	4986	5217	4880	5094	6727	5737	4879
ENSG00000013306.16	5512	4766	4620	4573	4877	5909	5085	4151
ENSG00000101161.8	5509	4733	5008	4971	4741	5979	5252	4704
ENSG00000089248.7	5495	4547	4961	4702	4377	5748	4677	4317
ENSG00000165997.5	5490	4550	4376	4556	4278	6154	4574	3837
ENSG00000141959.17	5484	5120	4768	4746	4975	5911	5157	4289
ENSG00000161970.15	5483	4572	4187	4519	4894	5948	5109	3730
ENSG00000116044.16	5466	4688	4849	4622	4232	5720	4496	3793
ENSG00000136238.18	5465	4519	4825	4764	4526	6045	4986	4273
ENSG00000166747.12	5462	4607	4868	4558	4622	6233	4656	3851
ENSG00000039068.19	5454	5105	5073	4970	3818	5217	3929	3329
ENSG00000113739.10	5439	4805	4495	5449	4844	6209	4799	5051
ENSG00000138757.14	5438	4577	4908	4827	4645	6305	4915	4439
ENSG00000185627.18	5436	4183	5036	4675	4447	5720	5335	4199
ENSG00000112977.15	5435	4800	4893	4696	4995	6297	5080	4348
ENSG00000092841.18	5429	4444	6034	5230	4775	5716	5341	5015
ENSG00000023839.12	5424	5217	5649	4795	4281	6001	4774	3818
ENSG00000179091.5	5421	5013	4782	4954	4690	5712	4950	4180
ENSG00000245848.3	5420	5158	4609	4880	5101	5943	4957	4565
ENSG00000108468.15	5418	4832	5215	5217	4781	6226	5238	4670
ENSG00000075785.12	5415	4592	4678	4760	4583	5830	4877	4310
ENSG00000183010.17	5412	4741	4587	4871	4756	5739	4778	4726
ENSG00000204128.6	5404	4835	4879	4671	4420	5605	4446	3966
ENSG00000132386.11	5399	4888	5008	5218	5128	6550	5507	4915
ENSG00000170248.15	5395	4587	4538	4428	4616	5918	4682	3920
ENSG00000168003.16	5384	4451	4804	5409	4572	5212	4728	4698
ENSG00000108946.14	5384	4421	4915	4816	4364	6064	4635	4164
ENSG00000197879.17	5378	4896	4652	4702	4718	5747	4634	4025
ENSG00000100644.17	5362	4286	4557	4382	4194	5475	4578	3389
ENSG00000170515.14	5360	4297	4787	4715	4611	5576	4853	4165
ENSG00000126067.12	5355	4318	4967	4605	4698	5726	5254	4291
ENSG00000108256.9	5354	4889	4751	4820	4571	6190	4583	4201
ENSG00000124767.7	5345	4631	4617	4606	4722	6207	4785	4059
ENSG00000052802.13	5341	5225	5280	5032	4615	6938	5194	4468
ENSG00000124795.17	5340	4359	4266	4494	4694	5741	5036	4091
ENSG00000131844.16	5340	4342	4630	4400	4415	5549	4736	3840
ENSG00000086061.16	5335	4407	5073	4940	4587	5770	5294	4461
ENSG00000134057.15	5332	4461	5617	4430	4185	4908	4414	3362
ENSG00000164889.14	5332	4805	4997	4773	4793	5797	5132	4112
ENSG00000117335.19	5331	4891	4927	4912	4504	6220	5001	4440
ENSG00000100297.16	5331	4782	4832	4658	5168	6522	5913	4858
ENSG00000148584.15	5331	4450	4339	4247	4457	6208	4380	3664
ENSG00000185896.11	5328	4818	4690	4557	5013	6148	4919	4347
ENSG00000146648.18	5327	5066	4814	4137	4272	5474	3895	2860
ENSG00000100804.19	5313	4369	5128	4798	4225	5449	4521	3973
ENSG00000100401.19	5312	4897	5155	4577	4731	5298	4864	3707
ENSG00000079739.17	5304	4572	4596	4176	4680	6238	5048	3887
ENSG00000082438.17	5290	4542	4419	3500	4765	6492	4987	3420
ENSG00000148358.19	5289	4869	4747	4631	4564	6129	4653	3979
ENSG00000105401.9	5288	4612	5072	4823	4982	5792	5316	4525
ENSG00000147676.14	5285	4551	4566	4659	4935	6248	4744	3969
ENSG00000167005.14	5272	4268	4418	4534	4662	5991	4612	4168
ENSG00000100030.14	5270	4378	4531	4256	4709	5898	4766	3864
ENSG00000165678.21	5267	4347	4782	4642	4590	5734	4893	4164
ENSG00000122026.10	5264	4226	5191	5034	4298	5446	4435	4341
ENSG00000101608.12	5252	4725	5143	4813	4446	5756	4593	4159
ENSG00000143924.19	5250	4470	4358	4362	4508	5767	4627	3663
ENSG00000169439.12	5246	4415	4297	4630	4731	6034	4679	4310
ENSG00000166181.13	5236	4344	4706	4778	4505	5783	4815	4325
ENSG00000022840.16	5231	4818	4789	4811	4797	6239	5207	4500
ENSG00000132002.8	5231	4581	4631	4225	4613	5255	4477	3587
ENSG00000130255.13	5227	4286	4840	5193	4955	5908	4723	5206
ENSG00000203875.12	5225	4169	5355	5882	4323	5416	4456	5396
ENSG00000114302.16	5221	4364	4354	4562	4496	5902	4642	4153
ENSG00000176105.14	5212	4356	4467	4506	4138	5679	4532	3796
ENSG00000163714.18	5210	4324	4596	4530	4602	5887	4965	4216
ENSG00000115380.20	5210	4630	4338	4795	3634	4833	3563	3211
ENSG00000130723.20	5199	5030	4263	4144	5090	6334	4739	3795
ENSG00000172809.13	5197	4161	5898	6108	4584	5873	4163	5999
ENSG00000174903.16	5195	4555	4334	4303	4452	5761	4918	3883
ENSG00000213593.10	5192	4261	4919	4523	4178	5440	4447	3783
ENSG00000121057.13	5190	4569	4884	4545	4276	5354	4888	3996
ENSG00000198900.6	5188	4403	4647	4656	4577	5784	5022	4330
ENSG00000141027.21	5184	4953	4525	4171	4635	5896	4546	3609
ENSG00000115091.12	5183	4363	4686	4665	4560	5808	5112	4090
ENSG00000148834.13	5182	4317	4806	4700	4247	4956	4344	3820
ENSG00000164091.12	5170	4556	4600	4787	4464	6060	4484	4408
ENSG00000168137.16	5163	4834	4472	4530	4695	6176	4886	4217
ENSG00000125166.13	5161	4371	4664	4223	4294	6007	4758	3909
ENSG00000068120.15	5158	4616	4739	4559	4584	5435	4885	4139
ENSG00000100029.18	5155	4298	4586	4802	4492	5620	4980	4209
ENSG00000152795.17	5152	4099	4522	4745	4704	5347	5169	4665
ENSG00000114850.6	5139	4357	4445	4713	4334	5791	4605	4323
ENSG00000178252.18	5134	4560	4897	4775	4451	5533	5043	4241
ENSG00000041357.16	5131	4002	4866	4464	4206	5351	4721	4137
ENSG00000171105.14	5118	4697	4070	4215	4491	5685	3751	3339
ENSG00000107438.9	5115	4412	4416	4633	4217	5694	4292	3974
ENSG00000100335.15	5113	4228	4316	4424	4199	5643	4264	3830
ENSG00000156709.14	5105	4452	4839	4403	4547	5887	4850	4321
ENSG00000084463.8	5102	4610	4581	4609	4487	5460	4784	4015
ENSG00000083312.17	5088	4081	4183	3858	4244	5657	4179	3616
ENSG00000170266.16	5074	4505	4597	4487	4237	5688	4229	3813
ENSG00000083444.17	5073	4728	4380	4382	5024	6607	5063	4456
ENSG00000008294.21	5067	4740	4846	4531	4241	5439	4280	3736
ENSG00000114948.13	5050	4336	4425	3670	4054	4840	3822	2976
ENSG00000180370.10	5047	4259	4195	4093	4586	5740	4395	3445
ENSG00000260032.2	5038	4662	4800	4653	4530	5474	4613	4032
ENSG00000161203.13	5035	4166	4635	4369	4419	5570	4915	4052
ENSG00000135744.8	5020	4819	4447	4154	5317	6492	5036	4191
ENSG00000126777.18	5018	4520	4643	4160	4554	5725	4687	3665
ENSG00000101596.15	5013	4474	4045	3904	4496	5803	4154	3422
ENSG00000007062.11	5008	4316	4804	4847	3448	4353	3614	3212
ENSG00000087274.17	5007	4502	4622	4421	4565	5770	5031	4188
ENSG00000079785.15	4999	4119	5008	4789	4321	5728	4905	4458
ENSG00000089280.18	4999	4292	5749	5323	4678	5561	5723	5173
ENSG00000196504.16	4993	4087	4197	4295	4491	5806	4723	3963
ENSG00000154174.8	4988	4373	4494	4613	4158	5426	4555	3754
ENSG00000133657.15	4987	4409	4249	4106	4145	5512	3960	3428
ENSG00000099995.19	4986	4381	4787	4585	4588	5854	4978	4348
ENSG00000108953.17	4984	4308	4518	4913	4565	5708	4657	4369
ENSG00000064607.17	4980	4977	4709	4310	4730	6277	5304	4095
ENSG00000159873.10	4973	4410	4172	4180	4389	5918	4443	3743
ENSG00000170004.17	4972	5084	4639	4109	4428	5528	4472	3754
ENSG00000160691.18	4963	4311	4600	4421	4025	4947	4346	3557
ENSG00000144283.21	4960	4553	4206	3933	4466	5964	4404	3729
ENSG00000132646.11	4959	4074	4203	4363	4694	5821	4854	4286
ENSG00000196961.12	4952	4452	4119	3959	4395	5184	4470	3463
ENSG00000138758.11	4947	4264	4306	4352	4181	5400	4234	3646
ENSG00000168924.15	4944	4345	4348	4179	4416	5573	4729	3873
ENSG00000130204.13	4934	4114	4336	4229	4392	5146	4830	3936
ENSG00000147224.11	4931	4198	4712	4457	4292	5799	4651	4267
ENSG00000066084.13	4931	4158	3865	3487	4358	5714	3844	3164
ENSG00000014641.19	4928	4044	4565	4318	4087	5407	4534	3842
ENSG00000110713.17	4924	4312	4369	4032	4185	5277	4286	3390
ENSG00000176619.13	4921	4465	4437	4356	4499	5249	4701	4134
ENSG00000095319.14	4914	4023	3934	3780	4209	5381	4421	3580
ENSG00000170540.15	4911	4195	4919	4000	3984	4769	4270	2946
ENSG00000158710.14	4899	3970	4121	4259	3825	4668	3949	3200
ENSG00000099250.18	4893	4065	3756	3911	4468	6009	4206	3707
ENSG00000121892.15	4891	4366	4154	4101	4465	5660	4243	3700
ENSG00000072778.20	4889	4288	4782	4434	4041	5104	4750	4154
ENSG00000110108.10	4886	4276	4181	4186	4385	5531	4501	3852
ENSG00000157637.13	4885	4594	4306	4251	4726	5333	4639	4015
ENSG00000086062.12	4883	4352	4402	4497	4437	5548	4070	3814
ENSG00000113387.12	4882	4009	4670	4665	4338	5549	4738	4276
ENSG00000172534.14	4876	4689	3917	3912	4589	5657	4156	3295
ENSG00000198793.13	4875	4420	4306	3832	4479	5875	4500	3476
ENSG00000183255.12	4875	4319	4356	4468	4204	5152	4265	3592
ENSG00000013810.19	4868	4608	4845	4231	4524	4860	4932	3375
ENSG00000116288.13	4859	4058	4676	4538	4172	5382	4568	4143
ENSG00000152127.9	4838	4171	4358	3410	4643	6022	4580	3479
ENSG00000068654.16	4838	4085	4043	3679	4314	5581	4360	3299
ENSG00000106804.7	4835	4629	4185	4940	4216	5727	4042	4064
ENSG00000127837.9	4834	4175	4470	4312	4411	5511	4660	4129
ENSG00000167085.11	4827	3774	4438	4414	3941	5221	4414	4045
ENSG00000162923.16	4825	4421	4317	4293	4338	5542	4397	3812
ENSG00000103353.16	4818	4000	4177	3892	4162	5655	4336	3625
ENSG00000112414.15	4810	4320	4455	4129	3845	4752	3822	2911
ENSG00000132382.14	4809	4047	4097	4181	4239	4984	4548	3823
ENSG00000149806.11	4806	3947	4652	4458	4127	5313	4421	4263
ENSG00000115241.11	4798	4292	4490	4455	4250	5277	4544	3927
ENSG00000168496.4	4789	4046	4298	4345	4562	5456	4614	4150
ENSG00000125755.19	4788	4360	4048	4105	4670	5465	4777	4006
ENSG00000164054.15	4778	4463	4251	4170	4197	5248	4336	3860
ENSG00000101346.14	4777	4054	4024	4117	4163	5277	4237	3822
ENSG00000140396.13	4776	4167	3955	3733	4240	5603	4041	3137
ENSG00000108588.14	4771	3899	4493	4380	4240	5228	4569	3803
ENSG00000225733.6	4771	4190	3999	4118	4259	5353	4314	3628
ENSG00000197043.14	4770	4329	4455	4353	4890	6129	4986	4557
ENSG00000109475.16	4766	3896	5061	4780	3905	5487	4039	4595
ENSG00000166681.13	4764	4121	4532	4424	4081	4982	4163	3928
ENSG00000077235.18	4756	4282	4075	3577	4360	5556	4497	3525
ENSG00000153147.6	4739	3973	4298	3883	4077	5722	4426	3740
ENSG00000141456.16	4737	4318	4356	4306	4145	5312	4591	4003
ENSG00000153201.16	4730	4217	4179	3657	4334	5684	4338	3459
ENSG00000143641.10	4730	4090	4054	4001	4237	5409	4079	3416
ENSG00000212907.2	4729	4518	6346	5397	4231	5213	3974	4519
ENSG00000184007.21	4722	3879	4270	4509	3929	5001	4008	3837
ENSG00000100888.13	4713	4400	4179	3860	4163	5521	4076	3372
ENSG00000100504.17	4713	4223	4241	4077	4260	5509	4214	3800
ENSG00000116237.16	4708	3894	3830	3843	4169	5112	4163	3534
ENSG00000101577.9	4705	4448	3933	2974	4580	5868	4584	3025
ENSG00000163466.16	4704	3934	4251	4198	4053	5088	4355	3767
ENSG00000105726.17	4704	4294	4333	4321	4329	5324	5208	4131
ENSG00000124214.19	4699	4001	4003	4085	4361	5615	4367	3779
ENSG00000244462.8	4697	3769	3856	4092	4110	5188	4121	3864
ENSG00000139697.14	4695	4162	4012	3828	4051	5419	4067	3112
ENSG00000148700.15	4694	4264	4339	4264	3742	5139	4182	3494
ENSG00000071564.16	4688	4076	3767	3654	4306	4805	4305	3290
ENSG00000152818.18	4687	4119	3283	2697	4440	5537	3050	2383
ENSG00000134419.15	4683	3758	4144	4156	3883	5174	4063	3607
ENSG00000136813.14	4682	3949	4139	4084	4057	5192	4010	3353
ENSG00000087191.13	4680	3763	4455	4094	4046	4845	4740	3726
ENSG00000100075.10	4677	4573	4390	4325	4499	5527	4828	3892
ENSG00000108592.17	4675	4034	4408	4416	4103	5379	4814	4353
ENSG00000004142.12	4667	4070	4103	4049	3981	5049	4184	3683
ENSG00000126934.13	4665	3796	3859	3749	4023	4652	3822	3471
ENSG00000111667.13	4664	3970	4260	4175	4034	5020	4310	3651
ENSG00000125970.12	4663	3977	3886	4068	4162	4734	4434	3667
ENSG00000108861.9	4661	3972	4188	3740	3860	5042	4097	3261
ENSG00000047315.16	4652	3927	4663	4165	3990	5107	4519	3973
ENSG00000084774.14	4651	4323	4049	3685	4216	5661	4395	3641
ENSG00000125977.7	4649	3866	4282	4590	4026	4958	4246	4248
ENSG00000136930.13	4648	3503	4321	4228	3963	4913	4413	3682
ENSG00000076382.17	4646	4495	4802	3938	4034	4874	4424	3253
ENSG00000079112.10	4643	4607	4729	4252	1988	2974	2444	1573
ENSG00000116171.18	4622	3828	4266	3954	3752	5482	4273	3624
ENSG00000103769.10	4622	3833	4315	4139	3637	4859	3891	3585
ENSG00000182158.15	4619	4296	4235	4159	4377	6067	4370	3923
ENSG00000141867.17	4609	4570	3857	4761	4120	5161	4206	3754
ENSG00000101266.19	4603	3815	3742	3756	3959	5217	4023	3573
ENSG00000173905.9	4598	4389	4016	4012	4152	5200	4183	3472
ENSG00000240342.3	4597	3956	3854	5246	4526	4960	3537	4809
ENSG00000167996.16	4597	3892	5857	5091	4110	5160	3878	5749
ENSG00000079689.14	4596	3725	4731	4059	3297	4538	4003	3180
ENSG00000107372.13	4591	4160	4231	4120	3699	4820	4192	3427
ENSG00000101350.8	4586	4116	3935	4128	3999	5010	4048	3427
ENSG00000171316.12	4585	3896	3562	3228	4357	5489	3873	2929
ENSG00000169375.16	4585	4181	4244	4083	4102	5169	4115	3422
ENSG00000166415.15	4581	3890	3780	3884	3559	4791	3888	3224
ENSG00000196975.16	4577	3862	4615	4837	2923	3887	3456	3041
ENSG00000128309.16	4571	4356	3899	4137	4153	4784	4075	3607
ENSG00000156642.17	4567	3813	4165	4082	3760	4808	4155	3618
ENSG00000167522.16	4566	4177	3724	3979	4575	4924	4280	3726
ENSG00000120053.12	4563	3911	4329	3722	3765	4691	4181	3327
ENSG00000153879.9	4562	3998	3969	4110	3807	5158	3895	3718
ENSG00000127463.15	4560	4048	4047	3907	4162	5675	4199	3697
ENSG00000115159.16	4559	3824	4037	3733	4106	5606	4292	3565
ENSG00000071626.16	4556	4108	3834	4163	4204	4949	4442	3931
ENSG00000078674.17	4546	3824	4087	3910	4196	5102	4354	3494
ENSG00000187555.15	4543	3808	4024	3502	3942	5041	4096	3373
ENSG00000119285.11	4542	3947	3962	3397	4011	5430	3948	3104
ENSG00000101849.17	4531	4039	3614	3676	4205	5776	4150	3452
ENSG00000112893.9	4531	4180	3673	3764	3964	5426	3616	3146
ENSG00000173674.11	4531	3496	3810	3997	3819	5172	4226	3704
ENSG00000116906.13	4529	3936	3867	3596	3719	5114	3815	3044
ENSG00000183207.14	4524	3877	4042	4075	4176	4919	4388	3788
ENSG00000196591.12	4516	3694	3805	4092	3786	4962	4138	3655
ENSG00000054523.17	4514	3821	3683	3371	4181	5482	3757	3101
ENSG00000178691.11	4514	4037	3848	3829	3681	5172	4016	3345
ENSG00000120742.11	4503	3981	3685	3843	4006	5193	4214	3709
ENSG00000149923.14	4501	3941	3684	4018	4021	4923	4069	3560
ENSG00000136381.13	4498	3907	3863	3603	3805	5041	4001	3203
ENSG00000173660.12	4493	3622	4366	4312	4000	4905	4127	3947
ENSG00000115875.19	4492	3836	4153	4378	4007	5199	4371	4083
ENSG00000118482.11	4491	3993	3495	3611	3917	5200	3731	3244
ENSG00000138760.10	4490	3902	3959	3877	3902	5032	3815	3318
ENSG00000135506.16	4487	4016	4276	4103	4323	5331	4437	4038
ENSG00000196177.12	4483	3572	4062	3868	4228	5166	4336	3919
ENSG00000117500.13	4483	3746	3864	3747	3728	5104	4260	3279
ENSG00000123144.11	4483	3864	3785	4099	3941	4403	4002	3693
ENSG00000055917.15	4481	4000	3857	3574	3746	5121	3735	3113
ENSG00000126247.11	4478	3739	4196	3944	4109	5143	4480	3753
ENSG00000168268.11	4477	3891	3623	3644	4086	4764	4055	3414
ENSG00000142507.10	4472	3726	4315	4112	3914	5016	4271	3935
ENSG00000166889.14	4472	3888	3947	3872	3978	4948	4104	3369
ENSG00000155368.16	4470	3902	4817	4338	4075	5046	4389	4196
ENSG00000141510.17	4469	3877	4067	4128	3900	4882	4116	3724
ENSG00000060138.13	4468	4368	3748	4263	3879	4888	3963	3501
ENSG00000196792.12	4467	3986	4094	4521	3974	5135	4266	3826
ENSG00000114650.20	4466	4196	3805	3745	3788	4803	3993	3220
ENSG00000112697.16	4465	3881	3869	3703	3966	5275	4128	3278
ENSG00000159352.15	4465	3534	4041	3923	3879	4860	4381	3913
ENSG00000160551.11	4462	3967	3546	3269	3868	5238	3356	2725
ENSG00000177479.19	4461	3817	3850	3853	3904	4817	4068	3497
ENSG00000121691.7	4455	3921	3834	3756	3515	5002	3895	3271
ENSG00000117528.14	4452	3708	3827	3761	3830	5248	4041	3474
ENSG00000167325.15	4452	3625	4047	3846	3878	4851	3928	3230
ENSG00000068697.7	4450	4002	4283	4332	3893	5293	4078	3704
ENSG00000078140.14	4448	3634	3766	3966	3521	5039	3907	3476
ENSG00000101057.16	4445	3876	4214	4051	4224	4775	4311	3329
ENSG00000205937.12	4443	4069	3731	3948	4042	4853	4393	3600
ENSG00000125398.8	4440	4234	3731	4235	3715	5398	4128	3670
ENSG00000116489.13	4440	3787	4138	4084	3817	5040	4248	3638
ENSG00000152990.14	4428	3844	3920	3745	3797	4949	3859	3284
ENSG00000132153.15	4425	3922	3773	3780	3892	4966	4375	3603
ENSG00000147649.10	4423	3631	3729	3599	3767	4710	3835	3125
ENSG00000099341.11	4420	3606	3926	3879	4061	4849	4432	3590
ENSG00000119396.11	4419	3730	3795	3963	3917	5066	4006	3392
ENSG00000189043.10	4417	3588	5020	4351	3954	5081	4216	3979
ENSG00000213281.5	4411	3502	3617	3787	3658	5018	3698	3313
ENSG00000048828.17	4409	4117	3760	3746	3866	5030	3978	3194
ENSG00000187446.12	4409	3765	3884	3815	3835	5045	3868	3406
ENSG00000009954.11	4408	3834	3801	4054	3993	5243	4066	3706
ENSG00000076248.10	4408	3798	3506	4156	4117	5652	4373	4234
ENSG00000197111.15	4403	4057	3862	4020	3901	5315	4151	3465
ENSG00000133706.18	4402	3767	3998	3925	3785	4871	3883	3469
ENSG00000070814.20	4400	4348	4314	3596	4228	4992	4818	3530
ENSG00000161944.16	4396	3877	4357	4033	4398	5145	4669	4069
ENSG00000065833.9	4395	3732	4262	3817	3278	4549	3605	2864
ENSG00000176658.17	4395	4005	3511	3589	3259	4208	3106	2531
ENSG00000106682.14	4382	3829	4036	4200	3933	5041	4067	3678
ENSG00000155463.14	4381	3884	3734	4166	3593	4628	3744	3326
ENSG00000132361.17	4379	3928	3774	3910	3894	4464	4183	3495
ENSG00000126267.11	4379	3588	4290	4305	3865	4989	4199	4170
ENSG00000120889.13	4376	3865	4031	4125	4059	5013	4004	3620
ENSG00000129493.15	4374	3929	3651	3270	3735	5154	3727	2886
ENSG00000139116.18	4371	3984	4012	3500	4119	5460	4487	3395
ENSG00000132155.11	4371	3923	3922	3886	4040	5263	4064	3715
ENSG00000125753.14	4368	3762	3780	3397	3759	4414	3984	2945
ENSG00000173744.17	4368	3555	3590	3568	3836	4880	3862	3136
ENSG00000198840.2	4368	3456	6027	4046	3548	4595	3013	3578
ENSG00000136868.11	4366	3747	4090	4051	4006	5042	3929	3755
ENSG00000113328.19	4362	3692	3600	3598	3555	5018	3738	3111
ENSG00000070831.17	4353	3298	3906	3811	3509	4803	3940	3341
ENSG00000171940.13	4342	4007	3703	3821	3778	5231	3722	3205
ENSG00000077549.18	4341	3655	3798	3765	3827	4867	4196	3376
ENSG00000115760.14	4341	3652	2975	2512	3771	5017	2843	2176
ENSG00000104419.14	4339	4130	4017	3954	2828	4005	2886	2318
ENSG00000147255.19	4339	4127	4433	3892	4010	5187	4317	3846
ENSG00000169908.12	4336	3548	4030	3423	3396	4550	3609	3059
ENSG00000135916.16	4335	3740	3547	3642	3962	4760	3812	3414
ENSG00000116016.14	4333	3886	3749	3817	3970	4759	3951	3462
ENSG00000122705.17	4329	3622	3750	4110	3807	4422	3778	3433
ENSG00000109332.20	4327	3866	3952	3903	3682	5079	3884	3576
ENSG00000017797.13	4322	3723	3607	3636	3826	4775	3758	3096
ENSG00000168488.18	4320	4047	3723	4001	3918	4996	4044	3416
ENSG00000174547.13	4316	3460	4005	3924	3882	4696	4137	3758
ENSG00000117984.14	4315	3667	3651	3386	3955	4757	4098	3219
ENSG00000160113.5	4308	3763	3256	3633	3841	4100	3345	3189
ENSG00000070214.16	4300	3833	3788	3788	3453	5077	3510	3150
ENSG00000113407.13	4295	3733	3840	3996	3551	4555	3808	3281
ENSG00000152102.18	4294	3527	3545	3692	3729	4682	3754	3411
ENSG00000153113.23	4284	3660	3529	3312	3758	4678	3559	2919
ENSG00000104853.16	4269	3792	3846	3744	3877	4851	4282	3465
ENSG00000139163.16	4266	3826	3561	3719	3042	4204	3220	2736
ENSG00000182054.9	4264	3745	3540	3599	3813	4516	3710	3157
ENSG00000206053.13	4259	3690	3894	3752	3876	4875	3905	3254
ENSG00000163479.14	4258	3548	3544	3475	3542	4651	3890	3178
ENSG00000130826.18	4255	3395	3763	3832	3718	4645	4006	3660
ENSG00000138768.14	4252	3794	3584	3636	3728	5136	3732	3192
ENSG00000119912.17	4250	3436	3849	3563	3567	4625	3869	3034
ENSG00000145425.10	4244	3619	3560	3642	3731	4659	3644	3283
ENSG00000127241.16	4240	4139	3832	3355	4041	5139	3935	3185
ENSG00000137710.16	4240	3513	3966	4346	3473	4376	3705	3461
ENSG00000097007.19	4240	3633	3584	3570	3510	4374	3673	3038
ENSG00000250722.6	4231	3708	4837	4763	4291	5329	4105	5046
ENSG00000140943.17	4218	3764	3544	3514	3653	4804	3818	3329
ENSG00000128989.10	4216	3411	3324	3681	3460	4394	3421	3072
ENSG00000165304.8	4215	3500	4030	3513	3586	4303	3799	2807
ENSG00000105887.11	4213	3448	3523	3722	3479	4634	3505	3059
ENSG00000104331.9	4211	3475	3384	3203	3516	4660	3475	2685
ENSG00000113569.16	4210	3819	3955	3727	3823	5002	3865	3030
ENSG00000091436.17	4209	3463	3064	3454	3428	4406	3060	2792
ENSG00000111481.10	4209	3764	4015	3962	3738	5009	3976	3515
ENSG00000234741.8	4209	3909	4354	4543	3658	4814	4096	4252
ENSG00000151176.8	4199	3823	3923	3797	3834	4876	3900	3262
ENSG00000105063.19	4198	3779	3740	3442	3870	4556	3952	3221
ENSG00000089685.15	4191	3649	4043	3617	3655	4227	3638	2900
ENSG00000062485.19	4189	3496	3723	3800	3556	4692	3756	3368
ENSG00000149428.19	4187	3840	4076	3728	3570	4842	4180	3365
ENSG00000073921.18	4186	3482	3528	3427	3219	4269	3367	2786
ENSG00000102996.5	4185	4034	3581	3835	3622	4405	3497	2952
ENSG00000163110.15	4185	3547	3469	3609	3476	4705	3639	3110
ENSG00000079805.16	4182	3773	3643	3601	3494	4425	3963	3284
ENSG00000188976.11	4182	3542	3888	3852	3759	4692	4304	3669
ENSG00000113643.9	4178	3687	3996	3959	3684	4749	3968	3519
ENSG00000152518.8	4172	4111	2971	3484	3599	4205	3220	2738
ENSG00000198700.10	4172	3687	3598	3384	3685	4652	3737	2875
ENSG00000145604.16	4169	3634	3672	3692	3640	4886	3907	3227
ENSG00000153561.13	4167	3665	3458	3479	3679	4961	3684	3193
ENSG00000123064.12	4163	3956	3537	3646	3899	4618	4068	3378
ENSG00000162402.14	4161	3715	3172	2877	3594	5041	3058	2595
ENSG00000166135.14	4157	3622	3898	3636	3499	4746	3556	3057
ENSG00000167513.9	4154	3962	3210	3908	4051	4766	3674	3555
ENSG00000152661.9	4154	3787	4311	3816	3135	4312	3600	2872
ENSG00000196535.16	4153	4257	3968	3534	3782	5028	3993	3438
ENSG00000138448.12	4152	3715	3561	3385	3271	4570	3267	2714
ENSG00000100393.13	4148	3735	3217	3157	3696	4856	3305	2651
ENSG00000100811.14	4146	3869	3286	3598	3619	4552	3339	2881
ENSG00000074416.14	4146	3594	3672	2809	3044	3672	3145	1954
ENSG00000099331.13	4144	4233	3826	3292	4193	4872	4283	3275
ENSG00000132300.19	4143	3681	4000	3648	3729	4611	4086	3358
ENSG00000130811.12	4135	3517	3923	3820	3648	4497	4142	3644
ENSG00000169504.15	4135	3309	3417	3668	3382	4543	3802	3341
ENSG00000104549.12	4134	3787	4164	3618	3934	5166	4316	3485
ENSG00000072310.17	4133	3573	3633	4252	3926	4130	4174	3879
ENSG00000185825.17	4131	3563	4231	3969	3526	4610	4199	3561
ENSG00000129083.12	4131	3673	3833	3550	3633	4817	3759	3175
ENSG00000144021.3	4128	3680	3614	3609	3686	4715	3940	3355
ENSG00000116285.13	4128	3251	3563	3626	4205	4750	4291	3657
ENSG00000072210.19	4126	3685	3562	3500	3362	4455	3341	2951
ENSG00000131374.14	4123	3567	3237	3483	3734	4965	3373	2852
ENSG00000114573.10	4122	3521	3682	3578	3209	4365	3304	2757
ENSG00000114354.14	4121	3620	3670	3793	3430	4364	3837	3211
ENSG00000072110.13	4117	3545	3433	3354	3910	4680	3891	3088
ENSG00000165671.20	4116	3644	3402	2970	3583	4906	3251	2538
ENSG00000103194.15	4114	3508	3603	3636	3739	4751	3924	3415
ENSG00000172115.8	4110	3271	4159	3800	3282	4225	3572	3408
ENSG00000136527.18	4109	3564	3830	4002	3586	4641	4104	3734
ENSG00000078269.15	4104	3745	3518	3247	3667	4443	3554	2798
ENSG00000070413.20	4100	3584	3477	3530	3725	4483	3949	3080
ENSG00000120437.9	4100	3616	4165	4062	3827	4974	4527	3983
ENSG00000008952.17	4100	3350	3650	3814	3475	4524	3574	3253
ENSG00000163956.13	4098	3612	4005	3546	3934	4659	4283	3520
ENSG00000072958.8	4093	3700	3560	3503	3848	4778	3934	3239
ENSG00000091409.15	4093	3590	3484	3448	3741	4947	3659	3276
ENSG00000182149.21	4092	3657	3937	3804	3675	4883	4023	3586
ENSG00000063245.14	4090	3695	3372	3347	3751	4306	3997	2956
ENSG00000146083.12	4089	3861	3586	3577	3683	4369	3666	3314
ENSG00000143106.13	4081	3256	4161	3750	3498	4617	3843	3515
ENSG00000149100.13	4078	3220	3672	3758	3371	4412	3657	3419
ENSG00000105223.20	4076	3918	3434	3374	3787	4558	3790	3403
ENSG00000143384.13	4075	3607	3833	3741	3566	4494	3723	3263
ENSG00000214078.12	4073	3741	3656	3542	3502	4649	3900	3235
ENSG00000165283.16	4071	3347	3370	3512	3573	4415	3753	3374
ENSG00000139641.12	4066	3561	3851	3577	3495	4464	3927	3120
ENSG00000160789.20	4063	3393	3691	3519	2984	3429	3209	2558
ENSG00000130208.9	4063	3501	4638	3914	3896	4842	3947	4169
ENSG00000130396.20	4055	3863	3457	3159	3589	4450	3433	2762
ENSG00000099968.18	4050	3513	3564	3510	3572	4576	3479	2960
ENSG00000138107.13	4041	3590	3780	3603	3712	4627	3862	3222
ENSG00000132383.12	4040	3542	3622	3631	3654	4925	3973	3391
ENSG00000105968.18	4038	3538	3729	3864	3574	4541	3827	3459
ENSG00000163251.4	4037	3973	3470	3498	3488	4378	3538	2939
ENSG00000179262.10	4036	3673	3563	3640	3782	4483	3802	3148
ENSG00000178950.17	4035	3866	3542	3419	3801	4600	4016	3314
ENSG00000167553.15	4032	3351	3807	3452	3359	3973	3310	2697
ENSG00000092108.21	4031	3562	3639	3577	3703	4715	3911	3264
ENSG00000137106.18	4029	3556	3562	3429	3531	4516	3685	3187
ENSG00000134287.10	4028	3500	3781	3607	3425	4229	3524	3004
ENSG00000135926.15	4018	3521	3689	3417	3604	4510	3744	3035
ENSG00000160633.13	4016	3935	3726	3860	3926	4832	4164	3721
ENSG00000178921.14	4016	3718	3595	3598	3516	4737	3643	3220
ENSG00000130066.16	4014	3764	3970	4067	3726	4659	4017	3882
ENSG00000167815.12	4012	3281	3737	3506	3383	4178	3750	3227
ENSG00000056998.20	4011	3597	3622	3779	3575	4486	3803	3331
ENSG00000062716.13	4009	3590	3906	3498	3276	4384	3650	3072
ENSG00000125991.19	4008	3670	3756	3755	3616	4542	3913	3403
ENSG00000254986.7	4008	3157	3788	3618	3441	4138	3879	3285
ENSG00000141503.17	4007	3834	4141	3731	3530	4277	3911	3194
ENSG00000138160.6	4007	3679	3895	3544	3585	4162	3595	2597
ENSG00000172354.10	4006	3576	3265	3532	3715	4238	3740	2993
ENSG00000154229.12	4006	3475	3285	2884	3743	4857	3181	2755
ENSG00000182871.16	4005	3881	3322	3628	4120	4618	4025	3563
ENSG00000125651.14	4003	3603	3462	3733	3917	4763	3912	3407
ENSG00000198791.12	3995	3221	3397	3641	3290	4325	3509	3143
ENSG00000092140.16	3995	3513	3713	3181	3178	4144	3345	2245
ENSG00000178741.12	3991	3296	3919	4026	3196	4086	3417	3281
ENSG00000122545.20	3984	3304	3655	3547	3497	4656	3798	3352
ENSG00000167685.15	3984	3856	3421	3494	3648	4302	3899	3031
ENSG00000164300.17	3983	3494	3557	3448	3444	4438	3463	3015
ENSG00000179115.11	3978	3346	3523	3383	3552	4222	3829	3218
ENSG00000167548.15	3977	3931	2721	2197	3692	4721	2413	1787
ENSG00000123505.17	3977	3106	3237	3384	3215	4251	3436	2812
ENSG00000115355.17	3976	3460	3241	3017	3580	4365	3205	2501
ENSG00000188529.15	3974	3644	3911	4175	3564	4750	4124	3748
ENSG00000116688.16	3974	3523	3679	3534	3688	4602	3921	3311
ENSG00000184216.14	3973	3261	3467	3202	3459	3818	3651	2897
ENSG00000159199.14	3973	3220	3827	3636	3388	4318	3790	3361
ENSG00000058804.12	3972	3367	3540	3216	3405	4391	3400	2795
ENSG00000092847.12	3967	3478	3544	3258	3639	4787	3565	3018
ENSG00000206527.10	3965	3059	3219	3371	3188	4341	3422	2934
ENSG00000113924.12	3961	3539	3682	3502	3045	4073	3447	2857
ENSG00000109572.14	3959	3431	3512	3412	3359	4541	3414	2941
ENSG00000166128.13	3956	3181	3407	3557	3152	4287	3367	2938
ENSG00000141401.12	3953	3490	3140	3374	3416	4011	3352	2841
ENSG00000105568.18	3953	3264	3531	3561	3595	4357	3955	3474
ENSG00000125912.11	3949	3463	3659	3455	3584	4168	3948	3099
ENSG00000100813.14	3944	3888	4227	3912	3709	4708	4679	3811
ENSG00000174780.17	3943	3158	3482	3723	3338	4493	3679	3454
ENSG00000204394.13	3942	3310	3337	3206	3429	4191	3657	2971
ENSG00000157654.18	3939	3418	3412	3293	3532	4622	3591	2776
ENSG00000130939.20	3937	3588	3567	3292	3689	5013	3869	3101
ENSG00000105202.9	3935	3117	3475	3805	3357	4203	3400	3499
ENSG00000126698.11	3930	3366	3419	3458	3475	4419	3720	3170
ENSG00000183431.12	3922	3356	3843	3781	3513	4482	3965	3674
ENSG00000112078.14	3914	3377	3391	3206	3352	4392	3460	2786
ENSG00000130638.17	3913	3254	3382	3119	3581	4527	3608	3011
ENSG00000173230.15	3913	3801	3511	2888	3594	4658	3173	2519
ENSG00000119471.15	3907	3190	3527	3442	3062	4199	3322	2823
ENSG00000157350.13	3895	3406	3457	3350	3295	3974	3320	2697
ENSG00000123213.23	3895	3569	3448	3348	3554	4791	3651	2963
ENSG00000174243.10	3892	3596	3781	3398	3450	4619	3928	3116
ENSG00000002549.12	3891	3417	3559	3267	3462	4394	3604	3145
ENSG00000014216.15	3890	3457	3426	3672	3125	3843	3316	2774
ENSG00000158290.16	3889	3400	3414	3488	3387	4720	3500	2990
ENSG00000105576.15	3888	3515	3643	3651	3297	4063	3591	3057
ENSG00000196411.10	3887	3407	3292	3344	3601	4239	3738	3010
ENSG00000160208.13	3887	3290	3302	3182	3428	4200	3514	2867
ENSG00000165029.16	3885	3376	3225	3076	3411	4600	3202	2633
ENSG00000165556.10	3879	3527	3262	3454	2721	3422	2819	2379
ENSG00000196715.7	3878	3248	3284	3245	3388	4282	3420	2843
ENSG00000182934.12	3877	3436	3490	3475	3465	4678	3671	3273
ENSG00000084733.11	3864	3436	3537	3575	3368	4362	3479	3005
ENSG00000064666.15	3859	3467	3491	3521	3588	4536	3836	3205
ENSG00000107164.16	3856	3297	3321	3383	3325	4360	3609	3247
ENSG00000142168.14	3855	3183	3764	3498	3258	4154	3558	3199
ENSG00000113048.16	3853	3207	3391	3418	3354	4405	3438	2989
ENSG00000157106.16	3853	3567	2826	2211	3520	4588	2546	1955
ENSG00000106609.16	3853	3396	3348	3292	3462	4286	3572	2804
ENSG00000171634.18	3849	3474	3051	2952	3374	4400	3105	2452
ENSG00000165688.12	3847	3266	3420	3242	3359	4261	3763	3049
ENSG00000066044.15	3844	3405	3276	3438	3409	4388	3533	3038
ENSG00000125676.20	3843	3264	3326	3495	3548	4384	3661	3269
ENSG00000131828.14	3843	3251	3736	3363	3356	4129	3598	3184
ENSG00000164190.19	3843	3427	3221	2891	3369	4340	3205	2486
ENSG00000120705.13	3842	3213	3517	3281	3197	4292	3581	2941
ENSG00000117114.19	3841	3430	3416	3222	3664	4853	3609	3165
ENSG00000198231.13	3840	3296	3742	3524	3544	4298	3933	3465
ENSG00000108578.15	3839	3254	3587	3331	3426	4314	3499	3006
ENSG00000115541.11	3839	3250	3802	3671	3320	4372	4057	3206
ENSG00000079819.19	3838	3252	3486	3416	3573	4187	3797	3338
ENSG00000147475.17	3836	3424	3550	3452	3441	4365	3510	3127
ENSG00000035928.16	3835	3424	3346	3203	3480	4724	3748	3165
ENSG00000100304.13	3825	3259	3144	3098	3200	3785	3440	2760
ENSG00000164163.11	3824	3059	3543	3406	3196	4059	3575	3028
ENSG00000132688.11	3823	3487	3822	3691	3514	4247	4042	3427
ENSG00000145833.16	3821	3020	3595	3503	3347	3885	3707	3035
ENSG00000012660.14	3819	3326	3501	3378	3310	4348	3451	3061
ENSG00000141736.13	3814	3508	3498	3218	3353	4348	3599	2860
ENSG00000087586.17	3813	3386	4019	3175	3060	3475	3276	2152
ENSG00000132589.16	3809	3431	3421	3498	3475	4266	3567	3125
ENSG00000074842.7	3807	3261	3606	3234	3487	3943	3447	3167
ENSG00000264364.3	3802	3038	3688	3615	3315	4113	3364	3421
ENSG00000133318.14	3797	3246	3606	3587	3333	4214	3356	2967
ENSG00000038219.13	3796	3332	3243	2661	3633	4330	3358	2781
ENSG00000139645.10	3795	3422	3419	3224	3442	4404	3539	2806
ENSG00000105976.15	3795	3325	3175	3060	2986	4139	2966	2546
ENSG00000110717.13	3791	3452	3459	3365	3396	4170	3493	3208
ENSG00000145495.16	3788	3364	3336	3196	3160	4374	3092	2744
ENSG00000169045.17	3782	3386	3983	4009	3391	4466	4115	3824
ENSG00000104517.13	3779	3478	3265	2802	3287	4337	2936	2412
ENSG00000141385.9	3779	3209	3402	3372	3274	3985	3381	3001
ENSG00000122203.15	3773	3341	3334	3380	3390	4180	3340	2887
ENSG00000185414.20	3772	3146	3309	3338	3410	4134	3361	2998
ENSG00000167881.15	3769	3383	3469	3525	3228	4379	3642	3110
ENSG00000111602.12	3766	3547	3630	3356	3674	4409	3859	3077
ENSG00000127831.11	3764	3244	3593	2942	3262	4113	3374	2693
ENSG00000171456.19	3762	3465	3450	3231	3397	4090	3535	2778
ENSG00000114113.6	3761	3362	3980	4007	2339	3109	2782	2379
ENSG00000069329.18	3758	3127	3393	3192	3027	3980	3236	2823
ENSG00000175215.11	3754	3161	3012	3333	3158	4294	3157	3009
ENSG00000183283.16	3753	3439	3539	3475	3194	4160	3218	2748
ENSG00000102531.16	3752	3304	3165	3142	3188	4477	3215	2734
ENSG00000277791.5	3752	3199	3694	3533	3347	4195	3689	3187
ENSG00000006118.14	3750	3419	3211	3359	3490	3757	3545	2975
ENSG00000115020.17	3748	3432	3192	2880	3520	4528	3370	2828
ENSG00000107897.19	3748	3322	3303	3374	2915	3896	3033	2640
ENSG00000119969.15	3746	3421	3314	3445	3407	4372	3559	2781
ENSG00000154473.18	3746	3327	3679	3268	3163	3832	3583	2635
ENSG00000123136.15	3743	3331	3491	3444	3310	3855	3675	2991
ENSG00000132466.19	3742	3329	3346	2944	3248	4273	3273	2497
ENSG00000134709.11	3741	3433	3192	3167	3066	4229	3271	2647
ENSG00000119383.19	3741	3227	3347	3268	3271	4229	3598	2956
ENSG00000213639.10	3740	3072	3141	3598	2869	4023	2995	2698
ENSG00000214022.11	3739	3384	3068	3177	3279	3982	3583	2873
ENSG00000101337.16	3739	3500	3467	3409	3310	4469	3488	2952
ENSG00000113368.12	3738	3450	3369	3529	3345	4093	3555	3194
ENSG00000144224.17	3738	3279	3509	3478	3449	4212	3679	3113
ENSG00000126945.9	3737	3136	3608	3349	3036	4075	3447	2870
ENSG00000125304.10	3737	3296	3636	3179	3357	4519	3513	3167
ENSG00000213024.11	3736	3320	3309	3262	3575	4302	3683	3024
ENSG00000104763.19	3736	3382	3593	3428	3042	3991	3243	2855
ENSG00000126254.12	3734	3304	3324	3294	3542	3935	3722	2915
ENSG00000119402.17	3731	3113	3173	3199	3232	4115	3224	2851
ENSG00000140391.15	3723	3333	3852	3694	2417	3216	2814	2393
ENSG00000082153.18	3722	2799	3363	3360	3026	3866	3446	3159
ENSG00000173898.13	3721	3284	3002	2990	3760	4411	3761	3065
ENSG00000107854.6	3721	3275	3094	3019	3252	4211	3285	2788
ENSG00000183291.17	3714	3136	3392	3500	3178	4294	3406	3116
ENSG00000187840.5	3713	2988	3077	3471	3460	3960	3634	3293
ENSG00000134644.15	3712	3215	3180	3096	3164	4215	3196	2796
ENSG00000178445.9	3710	3299	3374	3216	3253	4410	3544	3061
ENSG00000087087.20	3709	3508	3698	3407	3547	4370	4149	3430
ENSG00000151491.14	3708	3103	3296	3186	3180	4019	3317	2601
ENSG00000134250.20	3708	3114	2800	2638	3124	4003	2680	2060
ENSG00000188559.15	3706	3690	3099	2708	3280	4251	2912	2084
ENSG00000063978.16	3698	3146	3377	3094	3286	4125	3427	2822
ENSG00000136270.14	3695	3356	3403	3198	3269	4205	3626	3044
ENSG00000153560.12	3692	3152	3102	3052	3166	4195	3361	2949
ENSG00000100234.11	3681	3421	3052	3132	3027	4024	2787	2448
ENSG00000117399.14	3665	3026	3621	2917	2983	3264	3305	2247
ENSG00000109184.15	3661	3137	3315	3299	3263	4240	3594	2986
ENSG00000169398.19	3661	3256	3062	3033	3231	4164	3245	2783
ENSG00000009335.18	3660	3144	3194	3047	3156	4068	3121	2619
ENSG00000116062.15	3657	3204	3081	3545	3130	4558	3489	3352
ENSG00000111897.7	3655	3168	3273	3278	3147	4075	3315	2809
ENSG00000126461.15	3654	3372	3024	3335	3438	3841	3602	3033
ENSG00000100979.15	3651	2966	3162	3760	2870	3717	3296	3102
ENSG00000131051.24	3649	3059	3264	3332	3302	4151	3653	3251
ENSG00000126012.11	3644	3315	3236	3030	3321	4030	3390	2975
ENSG00000102554.14	3638	3076	3222	2922	2257	2818	2389	1713
ENSG00000196821.10	3636	3117	2997	3017	3314	4252	3326	2670
ENSG00000117362.13	3635	2993	3094	3148	3124	4042	3127	2899
ENSG00000168883.20	3635	3171	3297	3129	3229	4172	3416	2961
ENSG00000099942.13	3633	3486	3303	3610	3351	4366	3511	3271
ENSG00000204469.13	3627	3300	3078	2742	3379	4181	3224	2476
ENSG00000167635.11	3626	3076	3087	3119	3110	3928	3295	2973
ENSG00000167291.16	3623	3105	3004	3078	3199	3934	3090	2682
ENSG00000125686.12	3619	3227	3247	3139	3333	4239	3172	2688
ENSG00000106397.12	3619	3349	3325	3180	3335	4310	3590	2931
ENSG00000186468.13	3616	3027	3019	3103	3109	4024	3377	2852
ENSG00000143418.19	3614	3291	2958	3252	3289	4148	3106	2901
ENSG00000196712.17	3612	3101	2457	2186	2913	4041	2211	1755
ENSG00000179134.15	3612	3291	3243	3160	3392	3873	3339	2737
ENSG00000185813.10	3610	3284	3301	3167	3259	3742	3664	3023
ENSG00000008018.9	3610	2958	3333	3237	3162	4117	3419	3064
ENSG00000138867.16	3610	3296	3220	3375	3116	3843	3079	2746
ENSG00000185432.12	3605	3369	3370	3497	3384	4480	3559	3101
ENSG00000127948.16	3602	3115	3190	3185	3287	4017	3491	3048
ENSG00000131149.19	3602	3376	3025	2880	3524	4092	3153	2547
ENSG00000101384.12	3600	3140	2765	3075	2652	3631	2598	2387
ENSG00000169180.11	3600	3093	3056	2993	3093	4078	3361	2735
ENSG00000104823.9	3598	3115	2905	3156	3041	3928	3356	2864
ENSG00000106628.10	3597	3265	3327	3428	3275	4092	3606	3110
ENSG00000116005.12	3595	3072	3144	3086	3192	4422	3375	2704
ENSG00000105676.14	3590	3102	3069	3066	3151	3756	3445	2772
ENSG00000101752.11	3590	3154	2745	2581	3080	4090	2571	2280
ENSG00000100138.15	3584	2896	3176	3144	3021	3861	3180	2937
ENSG00000111206.12	3582	3289	3323	2900	3204	3775	3350	2381
ENSG00000159202.18	3582	3295	3328	3259	3162	4024	3339	2917
ENSG00000137876.10	3582	2810	2986	3332	2809	3548	2856	2804
ENSG00000140612.14	3580	2954	3347	3322	2988	3974	2945	2793
ENSG00000023228.14	3580	3019	3460	3086	3120	4078	3293	2784
ENSG00000067900.8	3577	3144	2983	2849	3235	4201	3245	2510
ENSG00000035403.17	3574	3183	3359	3018	2851	3773	3178	2364
ENSG00000148175.13	3572	3293	3304	3355	3048	3999	3041	2714
ENSG00000170315.14	3569	2990	4391	3930	2997	3843	2883	4187
ENSG00000185818.7	3567	2947	2590	2804	3530	4283	3103	2884
ENSG00000141425.18	3567	2896	2882	2847	3087	4028	3123	2734
ENSG00000167747.14	3561	2873	2923	3206	3113	3786	3494	3132
ENSG00000073536.18	3558	3097	2775	3057	3059	3724	3218	2811
ENSG00000196950.14	3555	2722	2756	2549	2654	3476	2596	1924
ENSG00000170017.12	3552	3050	2813	3018	3693	4537	3429	3167
ENSG00000152556.17	3551	3000	3250	3055	3035	3971	3250	2604
ENSG00000138398.16	3551	3002	3026	3038	3208	3843	3443	2938
ENSG00000100220.12	3550	2875	3361	3256	2985	4070	3369	2907
ENSG00000165502.7	3550	3010	3708	3485	3137	4131	3434	3567
ENSG00000068912.14	3550	3179	3105	3010	3106	4052	3190	2742
ENSG00000124299.15	3549	2959	3042	2916	2945	3588	3045	2516
ENSG00000138449.10	3546	2999	3255	3246	3038	4118	3290	2934
ENSG00000115415.18	3544	3182	3292	3105	3093	3920	3178	2458
ENSG00000070087.14	3540	2806	2988	3041	2977	3882	3065	2782
ENSG00000161057.12	3539	3055	3564	3301	2997	3872	3513	2876
ENSG00000128641.19	3538	3171	3417	3205	2768	3288	2933	2406
ENSG00000149532.15	3537	3047	3143	3248	3251	4208	3720	3048
ENSG00000011405.13	3535	3129	2939	2879	2989	4045	2963	2529
ENSG00000171067.11	3535	3335	3151	3004	3380	4175	3400	2886
ENSG00000004864.13	3535	2917	3004	3190	3071	3994	3182	2897
ENSG00000110696.10	3534	2989	3410	3624	3152	4084	3466	3250
ENSG00000127184.13	3533	2833	3741	3454	3122	3795	2839	3113
ENSG00000108510.10	3531	3066	2898	2588	2923	3987	2646	2139
ENSG00000189266.13	3530	3042	3059	3040	2958	3731	3257	2549
ENSG00000105738.11	3525	3529	2903	2872	3011	3691	2767	2139
ENSG00000089006.16	3522	3115	3328	3392	3057	3707	3275	2898
ENSG00000163541.12	3521	2932	3485	3455	2874	3675	2907	2810
ENSG00000143515.18	3515	3167	3039	3218	3413	4274	3639	3176
ENSG00000123124.14	3515	3009	3033	2857	2890	3981	3063	2450
ENSG00000100426.7	3511	3049	2792	2778	3083	3987	3204	2643
ENSG00000153944.11	3507	2914	2982	2979	2831	3637	3117	2486
ENSG00000204463.12	3506	3063	3003	2998	3075	3891	3286	2847
ENSG00000064545.15	3503	3105	3023	2962	3000	3843	3348	2688
ENSG00000140319.11	3499	2873	3052	3193	3157	3867	3363	2907
ENSG00000150961.15	3495	3032	3009	2809	2956	4364	3208	2728
ENSG00000132437.18	3492	2997	3380	3321	2660	3430	3098	2713
ENSG00000196233.13	3492	3146	2616	2517	2731	3999	2361	1965
ENSG00000112096.18	3491	2937	2852	3097	2657	3583	2780	2386
ENSG00000145391.13	3488	2954	3042	3097	3010	3944	2903	2687
ENSG00000129514.6	3486	3135	2716	2904	3159	3730	2977	2472
ENSG00000138385.16	3484	2784	3301	3029	3167	3940	3580	3172
ENSG00000166851.15	3484	2999	3417	2684	2815	2940	2785	1829
ENSG00000134962.7	3478	3207	3258	2892	3043	4167	3070	2608
ENSG00000105854.13	3475	2887	3236	2962	2986	3793	3368	2609
ENSG00000142002.17	3474	3017	2910	2664	3216	3921	3352	2641
ENSG00000197312.12	3472	2925	2783	2974	3142	3914	2799	2557
ENSG00000147684.9	3470	2707	3631	3338	2921	3642	3327	3011
ENSG00000135318.12	3467	3177	3160	3070	3147	4395	3368	3100
ENSG00000138018.18	3460	2913	2929	2911	2951	4176	2849	2369
ENSG00000088986.11	3457	3085	3457	3291	3057	3987	3133	2927
ENSG00000051523.11	3456	2985	3522	3221	2972	3346	3133	2862
ENSG00000104388.15	3456	3000	2902	2876	3034	3790	3089	2675
ENSG00000131100.13	3452	3004	3407	3114	2808	3729	3185	2617
ENSG00000138430.16	3446	2815	3010	3131	3009	3873	3243	2704
ENSG00000102898.12	3445	2826	3208	3167	3088	3805	3232	2915
ENSG00000117448.13	3444	3060	3092	3245	3059	4095	3307	2999
ENSG00000081154.12	3442	2930	3017	3378	2932	3784	3110	2673
ENSG00000168411.14	3440	2920	3094	3048	3004	4002	3115	2796
ENSG00000166035.11	3440	3016	3051	3025	2699	3459	2638	2293
ENSG00000138029.14	3439	2875	3182	3022	2993	3749	3085	2742
ENSG00000141522.12	3437	2868	3048	3053	3021	3562	3202	2800
ENSG00000164050.13	3435	3495	3529	3175	3315	3920	4019	2966
ENSG00000056097.16	3434	2962	2944	3204	2909	3990	3203	2848
ENSG00000126602.11	3434	2942	2839	2800	3157	3778	3165	2723
ENSG00000140575.13	3434	3122	3084	2847	2943	3902	3089	2385
ENSG00000165175.15	3433	3215	2990	3565	3020	3832	3204	3062
ENSG00000155229.21	3433	3195	2902	2926	3122	4087	3287	2638
ENSG00000105953.15	3433	3235	3140	2952	2961	3864	3001	2534
ENSG00000078668.14	3432	2759	3408	3020	2787	3641	3264	2566
ENSG00000071553.17	3432	3253	3176	3031	3174	4017	3408	2895
ENSG00000116791.14	3429	2768	3205	3177	2883	3779	3175	2700
ENSG00000113615.13	3421	3128	2846	2780	2889	4262	2856	2466
ENSG00000158195.11	3420	2915	2751	3037	3002	3859	2854	2602
ENSG00000164715.6	3419	2882	2684	2629	3065	3829	2790	2368
ENSG00000179195.16	3417	2959	3038	3012	2984	3714	3119	2641
ENSG00000138035.15	3416	2808	3206	2982	2810	3256	2830	2391
ENSG00000100403.12	3410	3222	3075	2832	3250	3740	3285	2680
ENSG00000131653.13	3408	3128	2803	2763	2848	3694	2991	2355
ENSG00000064419.13	3405	2984	2998	2929	2953	4026	3006	2673
ENSG00000093000.19	3405	2842	3095	3027	2918	3651	3098	2599
ENSG00000106244.13	3401	2759	3280	3284	3019	3497	3049	2992
ENSG00000006744.19	3400	2923	3039	2778	3016	3759	3257	2612
ENSG00000091140.14	3396	2755	3204	3109	2812	3511	3265	2625
ENSG00000180398.12	3394	2851	3083	2988	2956	3841	3073	2669
ENSG00000145349.17	3392	3065	2877	2870	2735	4010	2754	2265
ENSG00000134323.12	3389	3236	2917	2860	3481	4359	3325	3046
ENSG00000120800.5	3385	2816	2754	2562	2920	3710	2797	2263
ENSG00000029363.17	3384	2712	3015	3001	2926	3852	3350	2654
ENSG00000094804.12	3382	2795	3119	3215	3191	4224	3663	3325
ENSG00000158864.12	3377	2956	3311	3233	2948	3513	3122	2788
ENSG00000172164.15	3376	2923	3029	2983	2936	3822	3043	2714
ENSG00000061794.13	3376	2793	3034	2889	2716	3656	3134	2382
ENSG00000108349.17	3372	3128	3044	3006	3026	4058	3124	2822
ENSG00000148840.11	3371	3046	2888	2875	2951	3950	3322	2779
ENSG00000115009.13	3370	2869	3334	3118	2537	3634	2904	2498
ENSG00000100266.19	3365	2940	2771	2836	3065	3629	3262	2646
ENSG00000119927.14	3360	2706	2824	3137	2987	3680	2867	2862
ENSG00000181555.20	3360	3000	2852	2543	3074	3937	2905	2431
ENSG00000128245.15	3359	2928	2953	2871	2701	3596	2958	2520
ENSG00000122194.18	3357	3250	3321	2928	3256	3825	3226	2719
ENSG00000164733.21	3357	3092	2956	3099	3090	3979	2962	2825
ENSG00000115806.13	3356	2688	2842	2768	2962	3883	3168	2617
ENSG00000196141.14	3354	2905	2984	2661	3008	3721	2979	2502
ENSG00000105221.18	3351	2858	2934	2891	3198	3704	3120	2678
ENSG00000168653.11	3350	2755	3334	3281	2905	3725	3032	3169
ENSG00000122779.18	3348	2837	2834	2953	2974	3804	3178	2624
ENSG00000106780.9	3347	2862	2814	2814	3008	3628	2795	2418
ENSG00000163950.13	3347	2897	2804	2999	3302	3823	3425	2941
ENSG00000169764.15	3346	3031	3303	3155	2728	3939	3112	2537
ENSG00000082781.12	3345	2900	2725	2679	3052	3706	2864	2598
ENSG00000108604.16	3343	2909	2938	2936	2927	3625	3200	2746
ENSG00000118515.11	3341	2884	2746	2807	2750	3607	2913	2428
ENSG00000187772.8	3340	2925	2855	2655	2989	4419	3331	2610
ENSG00000090487.11	3340	2947	2949	2869	2776	3583	2853	2302
ENSG00000172046.19	3329	3113	2944	3028	3194	3783	3425	2852
ENSG00000167258.14	3324	2898	2929	2764	2853	3741	2918	2391
ENSG00000152952.12	3323	3109	2917	2745	3009	4155	3007	2489
ENSG00000104885.18	3320	3229	2881	2727	3315	3878	3181	2450
ENSG00000110721.12	3318	2731	2582	2871	3004	3288	2539	2520
ENSG00000111275.13	3316	2798	3046	3126	2848	3510	3063	2670
ENSG00000111229.16	3315	2741	3027	3165	2871	3490	3002	2832
ENSG00000054793.14	3314	2981	2971	2936	2762	3559	2715	2491
ENSG00000100216.6	3314	2719	2988	3277	2839	3508	2971	2877
ENSG00000105429.13	3311	3183	2710	2997	3415	4256	3100	2713
ENSG00000071054.16	3309	2738	2728	2488	3204	4135	3294	2725
ENSG00000168214.20	3307	2733	2628	2654	2772	3870	2835	2380
ENSG00000162521.19	3307	2909	3084	3098	2990	3899	3055	2698
ENSG00000088812.18	3307	2943	2799	2750	2707	3758	2687	2293
ENSG00000123933.17	3303	2981	2619	2750	3030	3746	2925	2673
ENSG00000112695.11	3301	2740	3781	3505	2658	3605	2800	3128
ENSG00000198408.14	3298	2982	3109	3400	2977	3964	3024	3221
ENSG00000116459.11	3296	2679	3059	2834	2844	3448	2977	2640
ENSG00000156471.13	3293	2753	2972	2701	2760	3710	2822	2421
ENSG00000113194.13	3288	2740	2949	2926	2853	3484	2839	2548
ENSG00000158941.16	3287	2902	2967	2868	2954	3618	3253	2645
ENSG00000140632.17	3287	2969	3291	2936	3104	3738	3284	2859
ENSG00000076201.15	3286	3276	3094	2909	2961	3766	3004	2454
ENSG00000130517.14	3283	3049	3019	2961	2768	3200	2567	2332
ENSG00000071537.14	3282	2977	2972	2765	2900	3992	3055	2557
ENSG00000128283.7	3281	2959	2822	2770	3030	3389	3169	2531
ENSG00000103855.18	3281	2880	2732	2680	2773	3502	2929	2340
ENSG00000151914.20	3277	3060	2564	1933	2690	3365	1921	1409
ENSG00000065548.18	3276	2804	2800	3031	2970	3668	3130	2494
ENSG00000157227.13	3275	3075	3060	2997	2608	3251	2792	2425
ENSG00000146409.12	3274	2730	3121	2494	2195	2886	2211	1492
ENSG00000169567.12	3274	2596	3222	3005	2857	3551	2915	2880
ENSG00000153207.15	3273	2755	2817	2612	2848	3740	2808	2291
ENSG00000113810.16	3270	2960	2975	2820	2888	3257	3164	2233
ENSG00000196924.17	3269	2544	2588	2550	2523	2939	2361	2055
ENSG00000160209.19	3267	3029	2805	2937	2585	3332	2762	2329
ENSG00000161813.22	3265	2787	2728	2835	2528	3543	2862	2377
ENSG00000145246.14	3259	2675	2731	2504	3203	4271	3327	2817
ENSG00000141551.14	3256	3178	3063	2913	3001	3763	3180	2873
ENSG00000123159.16	3248	2742	2868	2728	2738	3076	2867	2387
ENSG00000147416.11	3248	2897	3192	3164	2937	3922	3170	2863
ENSG00000117298.16	3239	2949	2678	2497	3169	3932	3031	2462
ENSG00000254999.4	3239	2710	3141	3158	2812	3534	2898	2721
ENSG00000001036.14	3239	2700	3199	3016	2772	3453	3166	2725
ENSG00000154310.17	3235	3035	2804	2503	2917	3775	2784	2362
ENSG00000188986.7	3235	2895	2695	2725	2942	3400	2848	2489
ENSG00000083857.14	3233	2966	2192	1600	2702	3836	1797	1256
ENSG00000146733.14	3233	2779	2884	3316	2684	3524	2819	2824
ENSG00000130005.13	3231	2874	3030	3117	3138	3584	3387	2938
ENSG00000167674.15	3227	2932	2832	2843	3166	3551	3250	2779
ENSG00000033867.16	3225	2711	2590	2524	2627	3729	2603	2311
ENSG00000100714.17	3225	2741	2996	2759	2846	3531	3072	2566
ENSG00000113282.13	3222	2766	2763	2764	2571	3533	2917	2361
ENSG00000149480.7	3220	2908	2972	2905	2769	3653	3165	2575
ENSG00000169018.6	3217	2868	2633	2750	2523	3566	2535	2292
ENSG00000090372.15	3215	2805	2639	2719	3007	3389	2996	2472
ENSG00000066117.15	3214	2855	2941	2855	2689	3622	3047	2594
ENSG00000149187.18	3210	2785	2944	2965	2818	3539	2947	2688
ENSG00000161547.16	3209	2705	2985	3075	2877	3609	3315	2771
ENSG00000100227.18	3205	2829	2761	2727	2910	3684	2925	2545
ENSG00000162433.15	3204	2757	2617	2574	2716	3599	2649	2125
ENSG00000164466.13	3204	2938	2681	2845	2813	3809	3051	2546
ENSG00000102172.16	3199	2572	2742	2753	2823	3469	2863	2419
ENSG00000110697.13	3197	3148	2605	2769	2801	3640	2962	2374
ENSG00000177425.11	3197	2827	2352	2623	2479	3381	2415	2044
ENSG00000147872.10	3189	3051	2963	2999	2980	3726	3136	2650
ENSG00000102753.10	3187	2646	2834	2835	2444	3358	2646	2245
ENSG00000143164.15	3185	2787	2721	2690	2637	3483	2696	2435
ENSG00000198952.8	3184	2860	2771	2636	2765	3591	3045	2494
ENSG00000132463.14	3179	2786	2893	2889	2585	3410	2940	2472
ENSG00000139514.13	3177	2924	2611	2682	2894	3782	2774	2388
ENSG00000114978.18	3177	2668	2613	2736	2599	3522	2667	2395
ENSG00000152620.13	3176	2721	2739	2557	2824	3964	2809	2586
ENSG00000069702.11	3175	2696	2650	2206	2930	3948	2843	2133
ENSG00000185728.17	3174	2595	2655	2762	2643	3438	2718	2425
ENSG00000075151.20	3173	2906	2743	2591	2936	3694	2932	2386
ENSG00000174695.10	3173	2660	3158	2983	2848	3668	3061	2636
ENSG00000181222.16	3173	2880	2748	2738	2843	3752	2888	2441
ENSG00000198836.10	3168	2589	2684	2582	2638	3283	2730	2277
ENSG00000159399.9	3168	2774	2556	2678	2902	3633	2845	2526
ENSG00000102054.17	3168	2599	2768	2807	2635	3353	2836	2479
ENSG00000198898.14	3163	2721	2944	2942	2644	3494	2766	2479
ENSG00000197858.11	3159	2785	2531	2822	2751	3319	2879	2334
ENSG00000167470.12	3159	2892	2665	2945	2919	3421	2797	2599
ENSG00000123200.16	3159	2730	2733	2740	2827	3564	2877	2500
ENSG00000175390.14	3158	2667	2579	2712	2667	3426	2816	2417
ENSG00000130881.14	3157	2675	2455	2626	2997	3293	2846	2610
ENSG00000183530.14	3155	3036	2655	2501	2676	3673	2534	1889
ENSG00000113300.13	3153	2711	2681	2677	2593	3709	2616	2252
ENSG00000004455.17	3151	2680	2800	2877	2563	3385	2800	2519
ENSG00000084652.16	3150	2940	3028	3133	3016	3825	3484	3075
ENSG00000105671.12	3150	2709	2821	2796	2854	3435	3158	2780
ENSG00000049759.18	3149	2791	2740	2537	2491	3435	2532	2133
ENSG00000067596.12	3148	2637	2798	2482	2602	3513	2890	2379
ENSG00000180198.16	3142	2560	2886	2684	2715	3336	3022	2538
ENSG00000100296.13	3141	2755	3036	2818	2926	3667	3351	2559
ENSG00000100242.15	3141	2863	2670	2573	2939	3513	2943	2449
ENSG00000125520.14	3136	2698	2735	2734	2947	3121	2985	2507
ENSG00000146223.15	3136	2698	2876	2886	2730	3350	2834	2562
ENSG00000146433.8	3132	2860	2585	2609	2720	3746	2722	2409
ENSG00000230989.7	3131	2515	2688	2777	2731	3324	2926	2581
ENSG00000167670.16	3130	2979	2853	2869	3301	3971	3460	2924
ENSG00000130779.20	3129	2790	2876	2784	2687	3279	2820	2361
ENSG00000073792.15	3129	3038	2676	2841	2943	3913	3010	2474
ENSG00000124789.11	3128	2620	2719	2612	2713	3660	2913	2262
ENSG00000008838.20	3128	2725	2679	2536	2771	3514	2962	2375
ENSG00000112339.15	3127	2559	2768	2750	2675	3518	2814	2317
ENSG00000137776.17	3126	2659	2791	2683	2664	3203	2882	2503
ENSG00000158435.8	3123	2889	2848	2124	2955	3720	2945	2078
ENSG00000116679.16	3120	2888	3115	2821	2785	3790	3099	2494
ENSG00000115464.15	3116	2765	2474	2006	2865	3633	2244	1753
ENSG00000180957.18	3116	2535	2838	2804	2620	3455	2852	2464
ENSG00000141429.13	3116	2579	2686	2607	2513	3327	2584	2222
ENSG00000144580.13	3114	2766	2889	2949	2845	3784	3109	2702
ENSG00000104964.14	3112	2673	2494	2827	2865	3123	2621	2508
ENSG00000163428.4	3110	2659	2374	2489	2619	3473	2507	2075
ENSG00000176171.11	3109	2751	2704	2862	2766	3635	2847	2411
ENSG00000165733.8	3109	2545	2710	2625	2691	3582	2906	2550
ENSG00000088205.13	3108	2515	2877	2836	2734	3415	2994	2662
ENSG00000162736.17	3108	2937	2858	2844	2920	3795	2993	2525
ENSG00000173327.8	3107	2827	2752	2726	2913	3365	3021	2455
ENSG00000183495.13	3104	2912	2388	2258	3017	3733	2383	1902
ENSG00000057294.14	3103	2670	2643	2656	2282	3007	2452	1918
ENSG00000145386.10	3101	2588	2947	2554	2715	3180	2712	1994
ENSG00000189159.16	3100	2487	2950	2669	2572	3051	2662	2093
ENSG00000071794.16	3099	2839	2765	2496	2708	3640	2730	2346
ENSG00000149503.13	3098	3109	3216	2579	2992	3218	2753	1899
ENSG00000124782.20	3096	3006	2430	2505	2842	3596	2622	2112
ENSG00000136261.15	3093	2555	2809	2595	2436	3378	2761	2192
ENSG00000115504.14	3092	2657	2485	2508	2668	3218	2595	2167
ENSG00000161011.20	3091	2715	2910	2788	2615	3203	2716	2414
ENSG00000154845.15	3091	2669	2932	2765	2741	3457	2851	2590
ENSG00000163694.15	3090	2738	2821	2781	2387	3061	2512	2082
ENSG00000037474.15	3085	2708	2884	2810	2803	3338	3231	2643
ENSG00000171681.12	3084	2755	2479	2508	2568	3546	2360	2017
ENSG00000066855.16	3077	2568	2668	2570	2502	3599	2756	2397
ENSG00000213719.8	3071	2629	3010	2608	2689	3433	2910	2445
ENSG00000170638.9	3069	2606	2599	2430	2696	3014	2924	2341
ENSG00000160075.12	3067	2603	2594	2709	2923	3327	2891	2520
ENSG00000124702.18	3067	2614	2641	2675	2744	3480	2781	2332
ENSG00000185591.10	3065	2668	2674	2747	2642	3513	2674	2203
ENSG00000179409.11	3065	2575	2564	2588	2593	3252	2851	2370
ENSG00000110367.13	3063	2610	2689	2895	2460	3357	2547	2203
ENSG00000198589.13	3063	2536	2402	2308	2577	3491	2215	1817
ENSG00000100591.8	3060	2826	3165	2720	2689	3662	3238	2572
ENSG00000171314.9	3059	2491	2615	2687	2701	3196	2811	2234
ENSG00000143653.10	3058	2504	2891	2744	2613	3340	2811	2253
ENSG00000086475.15	3056	2484	2563	2468	2763	3478	2708	2417
ENSG00000139354.11	3056	2809	2704	2548	2751	3561	2752	2056
ENSG00000148498.16	3056	2573	2597	2500	2790	3519	2661	2307
ENSG00000115762.16	3054	2693	2864	2821	2495	3252	2693	2307
ENSG00000112378.12	3052	2689	2666	2632	2419	3114	2441	2014
ENSG00000162434.13	3046	2528	2524	2409	2616	3402	2811	2329
ENSG00000103335.22	3042	2961	2781	2676	2822	3270	2886	2254
ENSG00000184900.15	3040	2554	2604	2523	2722	3391	2691	2455
ENSG00000180817.12	3038	2428	2720	2694	2541	3241	2582	2338
ENSG00000163050.17	3037	2833	2826	2392	2884	3827	3080	2337
ENSG00000167680.16	3036	2751	2571	2734	2787	3610	2924	2782
ENSG00000107651.13	3036	2550	2642	2469	2559	3353	2753	2196
ENSG00000052795.13	3036	2487	2340	2201	2545	3478	2497	2076
ENSG00000132824.14	3033	2822	3041	2942	2615	3603	2794	2498
ENSG00000247556.6	3033	2471	2333	2302	2640	3408	2589	2177
ENSG00000137563.12	3028	2579	2609	2630	2544	3223	2684	2310
ENSG00000244187.8	3026	2790	2969	3061	2360	3040	2642	2179
ENSG00000117859.19	3022	2485	2818	2705	2670	3535	2888	2570
ENSG00000072803.17	3019	2465	2497	2442	2615	3381	2564	2214
ENSG00000169047.5	3018	2733	2319	2495	2718	3400	2367	2271
ENSG00000103091.15	3016	2966	2777	2925	2739	3512	3179	2663
ENSG00000205726.15	3016	2572	2546	2442	2584	3087	2732	2150
ENSG00000115966.17	3014	2627	2557	2578	2590	3612	2682	2118
ENSG00000137491.15	3014	2776	2681	2743	2208	2964	2403	1977
ENSG00000065526.11	3013	2870	2510	2122	2744	3676	2496	2002
ENSG00000112531.17	3011	2479	2388	2397	2395	3290	2450	2218
ENSG00000123908.12	3011	2602	2094	1952	2437	3363	1920	1575
ENSG00000101654.17	3008	2617	2766	2681	2619	3487	2777	2396
ENSG00000115486.12	3007	3026	3260	2945	2934	4134	3221	2773
ENSG00000116704.8	3006	2774	2766	2572	2485	3372	2578	2053
ENSG00000082516.9	3004	2497	2442	2283	2577	3381	2687	2199
ENSG00000161533.12	3003	2555	2612	2666	2538	3431	2598	2287
ENSG00000141485.16	3002	2749	2565	2835	2982	3798	2947	2832
ENSG00000109805.10	3001	2746	3251	2699	2616	3303	2880	1978
ENSG00000159346.13	3001	2503	2706	2483	2778	3532	2675	2320
ENSG00000075651.16	3000	2865	2733	2740	2509	3546	2519	2252
ENSG00000010244.18	3000	2470	2641	2564	2676	3267	2888	2304
ENSG00000196230.13	2999	2461	3319	3010	2669	3354	2578	2824
ENSG00000162607.13	2993	2547	2508	2769	2721	3359	2837	2432
ENSG00000164442.10	2993	2710	2320	2834	2725	3420	2599	2582
ENSG00000124193.16	2993	2425	2695	2717	2514	3191	2917	2459
ENSG00000167508.12	2993	2840	3139	2876	2838	3617	3431	2817
ENSG00000166200.15	2987	2505	2668	2704	2375	3184	2551	2190
ENSG00000101152.11	2987	2524	2337	2492	2606	3276	2563	2236
ENSG00000198176.13	2985	2463	2341	2328	2741	3508	2857	2318
ENSG00000239672.7	2984	2416	2759	2663	2545	3127	2934	2336
ENSG00000105176.18	2982	2449	2566	2510	2727	3339	2605	2351
ENSG00000012504.15	2981	2658	2691	2395	2762	3529	2777	2203
ENSG00000029364.12	2981	2526	2548	2461	2463	3383	2488	2073
ENSG00000073614.13	2981	2589	2401	2223	2401	3472	2344	1963
ENSG00000101447.15	2980	2687	2801	2385	2639	2981	2692	1740
ENSG00000270647.6	2976	2771	3337	3121	2931	3727	3330	2979
ENSG00000188706.13	2970	2777	2708	2569	2663	3352	2692	2211
ENSG00000101255.11	2969	2657	2454	2870	2688	3212	2827	2786
ENSG00000176340.4	2969	2422	2873	2834	2419	2974	2308	2528
ENSG00000075856.12	2967	2678	2713	2752	2654	3450	2923	2599
ENSG00000229807.12	2967	2952	2051	1872	2373	3096	1991	1618
ENSG00000153936.17	2967	2406	2466	2502	2614	3601	2610	2290
ENSG00000017260.19	2965	2643	2802	2630	2584	3530	2790	2306
ENSG00000174744.14	2964	2538	2917	2785	2715	3189	3156	2591
ENSG00000103653.16	2963	2614	2266	2559	2501	3116	2398	2199
ENSG00000135390.20	2957	2554	2572	2690	2627	3461	2581	2572
ENSG00000147155.11	2954	2798	2874	2658	2711	3588	3161	2500
ENSG00000178982.10	2954	2249	2626	2545	2531	3086	2734	2401
ENSG00000175792.12	2953	2471	2707	2703	2567	3048	2787	2391
ENSG00000197930.13	2950	2613	2470	2519	2540	3403	2596	2199
ENSG00000183684.8	2950	2207	2318	2488	2529	2955	2430	2268
ENSG00000170456.16	2949	2580	2309	2173	2543	3288	2298	1827
ENSG00000133636.11	2947	2810	3338	3130	1708	2540	1999	1642
ENSG00000131462.8	2947	2609	2450	2215	2526	3197	2787	2013
ENSG00000070061.15	2945	2491	2599	2187	2697	3563	2873	2184
ENSG00000100941.9	2944	2828	3128	2925	2875	3546	3521	2907
ENSG00000100225.18	2943	2472	2544	2619	2528	3277	2718	2350
ENSG00000152332.16	2943	2577	2519	2363	2381	3177	2289	1981
ENSG00000052841.15	2942	2502	2765	2602	2390	2852	2563	2110
ENSG00000135446.17	2942	2551	2725	2722	2484	3068	2647	2434
ENSG00000021355.13	2941	2641	2686	2543	2503	3183	2555	2055
ENSG00000104872.11	2940	2536	2736	2727	2736	3103	2927	2543
ENSG00000120265.17	2940	2577	2821	2758	2696	3262	2801	2524
ENSG00000083520.15	2940	2476	2393	2463	2422	3281	2668	2204
ENSG00000101193.8	2938	2558	2562	2710	2702	3453	2777	2541
ENSG00000164134.13	2938	2502	2576	2666	2636	3385	2649	2109
ENSG00000133872.14	2936	2629	2871	2728	2766	3481	2962	2477
ENSG00000115234.11	2934	2538	2438	2549	2448	3405	2716	2384
ENSG00000171302.17	2932	2600	2519	2520	2373	3060	2491	1989
ENSG00000085733.16	2930	2670	2715	2708	2498	3017	2714	2351
ENSG00000042753.11	2927	2449	2682	2699	2520	3111	2738	2383
ENSG00000120805.14	2924	2642	2690	2639	2476	3460	2684	2253
ENSG00000177853.14	2923	2607	2512	2528	2494	3357	2573	2167
ENSG00000088888.18	2919	2650	2533	2608	2727	3203	2619	2275
ENSG00000116649.10	2914	2409	2456	2520	2640	3329	2846	2321
ENSG00000136295.15	2914	2732	2236	2504	2606	3176	2507	2243
ENSG00000109919.10	2913	2268	2932	2653	2304	3159	2664	2397
ENSG00000141505.12	2912	2686	2582	2455	3053	3575	2923	2579
ENSG00000131724.11	2910	2483	2685	2511	2546	3308	2656	2356
ENSG00000096746.17	2909	2598	2885	2915	2591	3622	3043	2726
ENSG00000039560.14	2909	2516	2645	2632	2941	3610	2965	2568
ENSG00000106537.8	2909	2521	2635	2480	2228	2998	2319	2030
ENSG00000100528.12	2908	2382	2430	2504	2376	3280	2358	2206
ENSG00000148200.17	2905	2809	2628	2515	2801	3868	3087	2400
ENSG00000123131.13	2903	2460	2628	2510	2619	3340	2808	2407
ENSG00000107949.17	2903	2476	2791	2661	2659	3347	2889	2432
ENSG00000108312.15	2903	2570	2492	2527	2680	3278	2758	2426
ENSG00000233927.5	2899	2362	3193	3082	2725	3147	2442	3216
ENSG00000101639.18	2899	2529	2499	2269	2724	3177	2589	1983
ENSG00000174938.14	2898	2576	2389	2564	2569	3030	2499	2077
ENSG00000171148.13	2898	2500	2528	2533	2693	3368	3068	2455
ENSG00000101158.15	2898	2481	2801	2568	2515	3262	2970	2395
ENSG00000065882.16	2896	2695	2314	2083	2617	3331	2422	1969
ENSG00000127483.18	2894	2380	2608	2611	2534	2918	2756	2452
ENSG00000131475.7	2894	2605	2897	2584	2524	3276	2836	2328
ENSG00000109854.13	2892	2590	2818	2577	2488	3254	2674	2217
ENSG00000176014.13	2891	2527	2623	2713	2513	2822	2570	2212
ENSG00000175634.15	2891	2479	2442	2451	2548	3190	2869	2443
ENSG00000125733.18	2888	2474	2554	2612	2572	3259	2926	2466
ENSG00000186432.9	2887	2331	2323	2414	2370	3154	2439	2054
ENSG00000106049.9	2887	2555	2577	2580	2326	3101	2317	2158
ENSG00000163349.22	2884	2514	2208	2175	2565	3428	2473	2048
ENSG00000110104.13	2881	2319	2483	2185	2451	2953	2672	2216
ENSG00000165934.13	2879	2424	2553	2465	2438	3227	2499	2208
ENSG00000103657.14	2877	2568	1920	1598	2590	3333	1738	1309
ENSG00000134318.14	2876	2667	2405	2150	2731	3527	2539	2131
ENSG00000137955.16	2874	2566	2872	2888	2385	3350	2800	2705
ENSG00000101040.19	2873	2589	2549	2353	2755	3487	2665	2280
ENSG00000146166.17	2872	2572	2398	2557	2403	3221	2446	2050
ENSG00000100883.12	2871	2407	2576	2543	2582	3345	2771	2384
ENSG00000166477.13	2870	2412	2733	2669	2515	3112	2639	2452
ENSG00000241553.12	2866	2387	2885	2737	2617	3223	2710	2614
ENSG00000136536.15	2864	2296	2506	2682	2480	3210	2713	2307
ENSG00000092439.16	2861	2619	2492	2443	2547	3203	2408	2024
ENSG00000147044.21	2860	2413	2506	2362	2338	2887	2323	1894
ENSG00000117593.12	2860	2446	2577	2391	2315	3046	2448	2070
ENSG00000130707.18	2860	2273	2203	2665	2272	2936	2229	2122
ENSG00000106460.19	2857	2364	2296	2456	1980	2909	2106	1891
ENSG00000104969.10	2857	2454	2367	2422	2430	3142	2618	2297
ENSG00000106789.13	2856	2534	2483	2444	2235	3013	2370	1959
ENSG00000111639.8	2852	2415	3033	2951	2478	3122	2609	2498
ENSG00000198752.11	2851	2588	2245	2225	2494	3234	2457	2068
ENSG00000119777.20	2850	2578	2461	2437	2763	3541	2897	2255
ENSG00000159131.17	2848	2398	2589	2690	2508	3309	2728	2443
ENSG00000119707.14	2846	2446	2685	2744	2605	3112	2910	2610
ENSG00000169727.12	2846	2425	2514	2392	2538	2980	2729	2166
ENSG00000130935.10	2845	2284	2517	2452	2449	3197	2755	2248
ENSG00000139218.18	2845	2509	2494	2444	2540	3248	2686	2103
ENSG00000133243.10	2843	2610	2267	2379	2639	3142	2511	2160
ENSG00000087152.15	2841	2578	2527	2560	2508	3269	2754	2341
ENSG00000144895.12	2841	2329	2376	2410	2325	2947	2356	2053
ENSG00000143158.11	2839	2509	2560	2618	2507	3060	2751	2245
ENSG00000186951.16	2836	2557	2224	2155	2169	3007	1993	1677
ENSG00000189056.14	2836	2452	2293	1382	3028	4010	2230	1340
ENSG00000132963.8	2836	2371	3132	2740	2365	2991	2796	2449
ENSG00000085415.16	2835	2287	2526	2515	2253	3141	2535	2169
ENSG00000136861.18	2833	2544	2640	2395	2543	3075	2601	2012
ENSG00000138246.17	2831	2450	2330	2156	2462	3345	2230	1919
ENSG00000100422.14	2830	2478	2515	2394	2332	2837	2359	1929
ENSG00000118271.10	2829	2710	3316	2690	2219	2999	2326	2195
ENSG00000143727.16	2829	2292	2428	2441	2443	3019	2438	2180
ENSG00000136048.14	2829	2550	2408	2160	2707	3618	2693	2119
ENSG00000175931.13	2827	2541	2482	2455	2586	3078	2824	2338
ENSG00000103365.15	2827	2591	2738	2670	2601	3404	2893	2383
ENSG00000168575.10	2826	2388	2480	2496	2464	2992	2577	2218
ENSG00000132842.13	2826	2385	2603	2475	2444	3218	2498	2198
ENSG00000120733.14	2822	2581	2450	2269	2369	3257	2442	2079
ENSG00000140829.12	2822	2587	2770	2453	2797	3407	3029	2506
ENSG00000072042.13	2820	2333	2657	2576	2277	2956	2557	2263
ENSG00000168906.13	2819	2406	2753	2887	2386	3197	2774	2794
ENSG00000167173.19	2817	2539	2435	2471	2374	3134	2660	2175
ENSG00000131165.15	2817	2401	2415	2371	2461	2973	2656	2042
ENSG00000069248.12	2811	2371	2478	2484	2524	3378	2641	2245
ENSG00000142409.6	2811	2534	2387	2557	2729	2966	2530	2341
ENSG00000025796.14	2811	2350	2540	2644	2448	2988	2585	2326
ENSG00000103549.21	2810	2402	2527	2508	2555	3137	2734	2358
ENSG00000149257.14	2809	2674	2676	2959	2624	3303	2787	2760
ENSG00000197170.10	2809	2376	2558	2582	2392	2955	2592	2246
ENSG00000109881.17	2808	2235	2610	2657	2458	2805	2513	2186
ENSG00000168374.11	2807	2513	2595	2488	2353	3325	2538	2261
ENSG00000103051.19	2807	2447	2582	2399	2442	3174	2628	2370
ENSG00000118579.13	2806	2356	2460	2547	2478	3266	2601	2297
ENSG00000099204.20	2804	2438	2454	2484	2437	3124	2358	2053
ENSG00000158669.11	2803	2392	2586	2530	2398	3177	2567	2403
ENSG00000213741.10	2801	2253	3683	3352	2798	3120	2588	3862
ENSG00000180879.14	2801	2403	2757	2662	2454	3063	2646	2325
ENSG00000150768.15	2800	2420	2491	2495	2368	3103	2627	2258
ENSG00000198961.10	2796	2483	2463	2398	2520	3345	2401	2085
ENSG00000211460.12	2795	2222	2518	2409	2520	3134	2634	2192
ENSG00000025770.19	2793	2573	2519	2387	2568	3063	2883	2245
ENSG00000052749.13	2791	2386	2381	2434	2333	3066	2773	2295
ENSG00000070614.15	2788	2429	2454	2370	2608	3171	2429	2169
ENSG00000077232.18	2787	2410	2525	2443	2576	3312	2665	2316
ENSG00000090339.9	2787	2552	2479	2338	2664	3278	2543	2171
ENSG00000107957.16	2787	2547	2479	2086	2635	3170	2496	1905
ENSG00000125445.11	2786	2221	2428	2322	2228	2979	2555	2055
ENSG00000174238.15	2786	2272	2441	2501	2294	2963	2528	2364
ENSG00000111605.18	2783	2423	2229	2313	2449	3222	2640	2246
ENSG00000132676.16	2782	2377	2756	2609	2481	3078	2625	2281
ENSG00000169895.6	2782	2480	2370	2410	2547	3134	2632	2147
ENSG00000126883.17	2779	2539	2465	2335	2581	3224	2534	2143
ENSG00000147548.17	2779	2518	2204	2237	2490	3209	2405	1936
ENSG00000172939.9	2779	2342	2413	2331	2412	3045	2413	1980
ENSG00000064601.18	2778	2566	2536	2350	2523	3174	2656	2036
ENSG00000167900.12	2777	2684	2501	2503	2575	3246	2671	2208
ENSG00000164828.18	2775	2524	2413	2392	2500	3018	2608	2231
ENSG00000141568.21	2773	2526	2336	2217	2497	3130	2591	1929
ENSG00000124571.18	2773	2322	2287	2271	2303	3024	2468	1951
ENSG00000126768.12	2771	2486	2492	2531	2440	3086	2422	2278
ENSG00000165410.15	2771	2343	2313	2476	2334	3161	2474	2217
ENSG00000197969.14	2769	2680	1978	1696	2316	3166	1654	1343
ENSG00000244405.8	2769	2347	2395	2406	2469	3227	2527	2249
ENSG00000159692.15	2768	2470	2241	2349	2642	3217	2644	2334
ENSG00000104824.17	2767	2364	2440	2455	2451	3141	2659	2248
ENSG00000135372.9	2767	2281	2419	2421	2549	3187	2679	2314
ENSG00000012048.22	2766	2491	2600	2399	2562	3141	2672	2215
ENSG00000166233.15	2766	2489	2341	2422	2315	3345	2329	2031
ENSG00000135940.7	2760	2353	2843	2668	2466	2991	2544	2478
ENSG00000164944.12	2759	2500	2544	2439	2344	3272	2535	2081
ENSG00000099821.14	2759	2602	2479	2374	2438	2985	2777	2291
ENSG00000157087.20	2758	2862	2446	2160	2686	3557	2646	2164
ENSG00000186350.12	2758	2434	2259	2297	2508	2955	2441	2170
ENSG00000182872.16	2757	2636	2584	2507	2584	3217	2835	2308
ENSG00000136699.19	2757	2265	2411	2354	2521	3062	2791	2063
ENSG00000183779.7	2755	2412	1816	2382	2192	2469	1994	1846
ENSG00000275052.5	2752	2286	2307	2323	2404	3002	2307	2086
ENSG00000117713.20	2752	2776	2279	2259	2595	3500	2389	1933
ENSG00000136709.12	2751	2320	2459	2341	2501	3177	2670	2223
ENSG00000100991.12	2747	2449	2289	2429	2462	3179	2526	2284
ENSG00000118596.12	2746	2370	1992	2095	2280	3188	2079	1694
ENSG00000130725.8	2745	2182	2289	2425	2460	2798	2372	2206
ENSG00000087088.20	2745	2229	2540	2331	2433	2813	2531	2182
ENSG00000168092.14	2742	2354	2316	2587	2153	3148	2290	2068
ENSG00000154305.18	2742	2656	2484	2372	2689	3376	2714	2348
ENSG00000132471.12	2741	2591	2625	2574	2295	3019	2576	2163
ENSG00000172292.14	2741	2559	2436	2378	2518	3257	2384	2109
ENSG00000031698.13	2740	2442	2638	2837	2496	3155	2722	2643
ENSG00000123349.14	2738	2386	2782	2753	2359	3233	2677	2542
ENSG00000172845.15	2736	2464	2456	2333	2275	3202	2508	2063
ENSG00000102241.12	2735	2433	2581	2468	2694	3317	2816	2501
ENSG00000065135.11	2734	2168	2394	2451	2215	3027	2308	2041
ENSG00000138074.15	2734	2461	2638	2529	2337	3181	2766	2285
ENSG00000023909.10	2732	2255	2542	2341	2143	2774	2513	1845
ENSG00000068650.18	2730	2413	2160	1967	2482	3245	2351	1745
ENSG00000116221.15	2727	2493	2595	2445	2516	3174	2631	2284
ENSG00000204843.12	2726	2399	2544	2148	2523	3084	2642	2178
ENSG00000003436.16	2726	2307	2465	2604	2154	2976	2221	2099
ENSG00000005810.18	2725	2478	1919	1500	2669	3432	2011	1457
ENSG00000272333.5	2724	2661	2430	2134	2537	3193	2607	1877
ENSG00000176871.8	2722	2249	2312	2220	2225	2869	2105	1774
ENSG00000112715.22	2720	2587	2473	2435	2044	2787	2348	1798
ENSG00000204138.13	2720	2426	2412	2409	2342	2793	2434	1961
ENSG00000025800.14	2715	2361	2383	2387	2395	2995	2521	1986
ENSG00000085872.15	2714	2631	2170	2410	2605	3240	2648	2264
ENSG00000087269.16	2712	2482	2544	2287	2652	3055	2757	2251
ENSG00000115216.14	2711	2456	2657	2556	2371	3158	2659	2257
ENSG00000107223.13	2711	2342	2725	2692	2569	2943	2715	2596
ENSG00000180767.10	2709	2518	2207	2414	2718	2957	2479	2294
ENSG00000108389.9	2708	2411	2529	2377	2265	3081	2482	2082
ENSG00000102225.16	2708	2423	2320	2375	2376	2919	2479	2286
ENSG00000103994.17	2707	2392	2097	1928	2423	3109	2168	1595
ENSG00000128311.14	2701	2353	2270	2318	2396	2729	2245	2017
ENSG00000281649.2	2701	2544	2422	2346	2315	3066	2537	2063
ENSG00000116209.12	2699	2314	2540	2353	2393	3017	2458	2119
ENSG00000105058.12	2698	2198	2351	2351	2332	2784	2542	2163
ENSG00000172296.13	2696	2158	2267	2319	2183	3034	2124	1854
ENSG00000091483.6	2696	2194	2576	2405	2336	2995	2593	2166
ENSG00000186591.13	2695	2441	2178	2162	2349	3088	2256	2037
ENSG00000198833.7	2695	2290	2191	2146	2312	3102	2416	2000
ENSG00000105197.11	2693	2307	2332	2404	2441	3004	2498	2260
ENSG00000105447.13	2692	2392	2409	2275	2498	3066	2677	2158
ENSG00000188895.12	2692	2495	2393	2453	2362	2914	2466	2083
ENSG00000169139.12	2690	2340	2312	2326	2412	3121	2571	2111
ENSG00000156467.9	2689	2331	3296	2879	2369	3173	2469	2842
ENSG00000110651.11	2688	2370	2294	2535	2379	3003	2421	2460
ENSG00000178999.13	2683	2459	2760	2313	2330	2568	2387	1819
ENSG00000100632.11	2683	2223	3051	2863	2366	3098	2577	2757
ENSG00000100567.13	2681	2129	2763	2575	2257	2811	2585	2222
ENSG00000177239.15	2680	2462	2444	2343	2476	3201	2690	2319
ENSG00000079999.14	2678	2514	2436	2418	2401	2926	2515	2044
ENSG00000150459.12	2677	2239	2407	2666	2426	2961	2551	2530
ENSG00000251562.8	2676	3057	3314	3431	2056	3258	2729	2237
ENSG00000055070.17	2674	2251	2470	2420	2333	2821	2441	2144
ENSG00000113575.10	2673	2280	2452	2414	2355	2948	2534	2122
ENSG00000166855.9	2671	2328	2456	2344	2212	2773	2421	2047
ENSG00000102974.16	2671	2326	2303	2303	2434	2941	2477	2073
ENSG00000161800.13	2670	2602	2971	2267	2348	2635	2415	1662
ENSG00000013275.8	2669	2145	2737	2418	2393	2786	2836	2229
ENSG00000046604.13	2668	2335	2279	2259	2142	2948	2312	2024
ENSG00000065308.5	2667	2308	2265	2231	2313	2985	2383	1925
ENSG00000003056.8	2667	2324	2659	2540	2347	3092	2522	2150
ENSG00000083168.11	2665	2244	2275	2135	2379	3189	2230	1796
ENSG00000261236.8	2664	2250	2107	2189	2249	2686	2542	2038
ENSG00000101421.4	2663	2425	2439	2478	2484	2993	2484	2193
ENSG00000077312.9	2663	2335	2224	2424	2562	3133	2606	2116
ENSG00000177084.17	2663	2642	2482	2208	2587	3053	2731	2184
ENSG00000112851.14	2662	2409	2257	2250	2197	2933	2194	1810
ENSG00000172009.15	2662	2308	2427	2432	2485	2737	2849	2238
ENSG00000065613.15	2661	2345	2219	2160	2310	2836	2073	1886
ENSG00000143375.15	2660	2414	2678	2530	2557	3058	2860	2586
ENSG00000100221.10	2658	2409	2590	2580	2143	2673	2294	2071
ENSG00000159592.11	2658	2260	2333	2227	2319	2955	2400	2062
ENSG00000188612.12	2656	2213	2265	2549	2275	2951	2277	2184
ENSG00000197136.4	2656	2486	2288	2383	2414	2931	2504	1980
ENSG00000170471.15	2653	2375	2273	2072	2350	3216	2204	1804
ENSG00000101109.12	2652	2282	2324	2303	2336	2976	2456	2080
ENSG00000158545.15	2651	2331	2249	2348	2513	2963	2700	2255
ENSG00000188647.13	2651	2479	2177	2019	2176	3184	2102	1647
ENSG00000075292.19	2651	2515	2532	2339	2467	3257	2697	2223
ENSG00000135503.13	2651	2314	2520	2605	2369	2849	2567	2207
ENSG00000131558.15	2648	2322	2308	2181	2187	3018	2114	1751
ENSG00000107937.19	2648	2188	2470	2391	2266	2931	2559	2111
ENSG00000101150.17	2644	2343	2454	2426	2411	2950	2500	2147
ENSG00000120254.15	2644	2030	2275	2298	2215	2674	2451	2240
ENSG00000198931.11	2643	2190	2318	2275	2205	2776	2430	2057
ENSG00000176153.12	2642	2135	2525	1991	1559	1973	1865	1117
ENSG00000166340.17	2642	2293	2180	2217	2228	2879	2191	1759
ENSG00000141580.16	2641	2203	2097	2188	2300	2794	2397	1902
ENSG00000108819.11	2639	2586	2278	2418	2444	3090	2382	2179
ENSG00000104760.17	2638	2434	2816	2851	2761	3134	2832	2655
ENSG00000163811.12	2637	2073	2278	2395	2228	2792	2410	2070
ENSG00000049860.14	2636	2454	2478	2537	2333	2892	2305	2109
ENSG00000168724.17	2632	2200	2317	2268	2293	2938	2363	1910
ENSG00000114503.11	2630	2210	2176	2294	2060	2730	2244	2028
ENSG00000134602.16	2630	2216	2053	2014	2166	3004	2367	1817
ENSG00000127418.15	2630	2338	2112	2268	2541	3127	2563	2163
ENSG00000204120.14	2627	2444	2479	2288	2529	3392	2564	2206
ENSG00000108064.11	2627	2080	2247	2308	2330	3056	2379	2094
ENSG00000147955.17	2627	2162	2339	2215	2288	2908	2387	2000
ENSG00000101310.17	2627	2286	2517	2339	2395	3176	2542	2239
ENSG00000134697.13	2626	2225	2466	2324	2304	2988	2627	2128
ENSG00000163539.17	2625	2406	2214	2217	2378	2975	2293	1918
ENSG00000130640.13	2625	2220	2268	2188	2421	2804	2512	2046
ENSG00000114686.9	2625	2184	2282	2216	2175	2859	2431	1955
ENSG00000198730.9	2624	2323	2291	2351	2233	2985	2517	2092
ENSG00000122741.16	2622	2269	2097	2169	2284	2965	2137	1731
ENSG00000130669.17	2622	2443	2431	2320	2431	2896	2430	1960
ENSG00000173706.14	2620	2364	2079	2024	2335	3080	2150	1796
ENSG00000110066.15	2620	2336	2196	2375	2048	2921	2233	1937
ENSG00000183258.12	2619	2416	2516	2361	2338	2887	2609	2142
ENSG00000028528.15	2618	2327	2281	2315	2288	2923	2408	2102
ENSG00000167930.17	2616	2500	2269	2079	2477	3085	2348	2026
ENSG00000165629.20	2615	2208	2638	2535	2282	2869	2491	2233
ENSG00000160752.14	2615	2461	2820	2687	2411	3120	2798	2458
ENSG00000136830.12	2614	2306	2185	2079	2109	2642	2182	1844
ENSG00000119787.14	2614	2335	2338	2354	2096	2796	2226	1907
ENSG00000175063.17	2612	2257	2580	2048	2142	2177	2103	1322
ENSG00000163683.12	2611	2193	1996	2019	1790	2464	1566	1434
ENSG00000163655.16	2610	2109	2369	2234	2231	2883	2305	1959
ENSG00000123575.9	2605	2235	2256	2246	2265	2986	2379	1969
ENSG00000107290.14	2603	2219	2149	1896	2437	3132	2185	1762
ENSG00000085224.22	2603	2346	2153	2155	2228	3045	2088	1838
ENSG00000113384.14	2602	2119	2134	2240	2143	2671	2209	1989
ENSG00000116350.17	2601	2349	2237	2297	2531	2951	2497	2185
ENSG00000197045.13	2601	2151	2250	2336	2175	2947	2340	2092
ENSG00000116251.11	2601	2049	2180	2391	2234	2939	2218	2156
ENSG00000198015.13	2599	2193	2215	2273	2157	2899	2290	1876
ENSG00000137693.14	2598	2371	2244	2230	2178	2822	2136	1835
ENSG00000142687.18	2597	2521	2337	2209	2348	3069	2437	1976
ENSG00000165271.17	2596	2256	2316	2281	2313	2990	2736	2191
ENSG00000115839.17	2594	2394	2433	2324	2477	3216	2604	2219
ENSG00000107863.18	2592	2309	2161	2122	2267	2943	2172	1813
ENSG00000102893.16	2592	2431	2483	2192	2319	3248	2392	1952
ENSG00000125648.15	2591	2407	2214	2276	2486	3206	2527	2045
ENSG00000114353.17	2590	2380	2229	2185	2346	2807	2393	2101
ENSG00000130522.6	2589	2267	2038	2148	2297	2275	1929	1966
ENSG00000122642.11	2587	2283	2290	2439	2277	2832	2284	2140
ENSG00000133226.17	2586	2446	2545	2681	2431	3039	2747	2464
ENSG00000187164.20	2585	2338	2385	2184	2226	2838	2426	1815
ENSG00000175203.15	2581	2237	2281	2236	2219	2722	2293	1929
ENSG00000198055.11	2581	2331	2260	2248	2208	2589	2327	1855
ENSG00000174197.16	2580	2444	2203	1943	2317	3219	2166	1671
ENSG00000110711.10	2580	2484	2449	2478	2297	2956	2355	2146
ENSG00000125734.15	2579	2331	2360	2217	2316	2798	2452	2077
ENSG00000139684.14	2575	2196	2377	2325	2197	2913	2261	2103
ENSG00000186716.21	2573	2342	2153	2271	2392	2858	2350	2001
ENSG00000185222.10	2571	2314	2383	2559	2174	2790	2358	2055
ENSG00000160293.17	2571	2331	2141	2177	2260	2953	2350	2087
ENSG00000166123.14	2570	2268	2197	2348	2317	2767	2420	2223
ENSG00000005156.12	2567	2421	2352	2294	2341	3151	2503	2125
ENSG00000066777.9	2567	2346	2090	1962	2270	2938	2131	1879
ENSG00000033627.16	2566	2466	2724	2571	2239	3013	2503	2186
ENSG00000132164.10	2566	2466	2254	2375	2134	2855	2243	2057
ENSG00000134108.13	2565	2119	2303	2394	2162	2681	2215	1910
ENSG00000146247.14	2565	2347	2061	1892	2209	3054	1953	1536
ENSG00000166881.10	2561	2306	2413	2519	2250	3007	2500	2054
ENSG00000205581.11	2560	2201	2345	2481	2215	2879	2506	2234
ENSG00000102189.17	2559	2073	2000	2062	1942	2624	1985	1658
ENSG00000057252.13	2559	2190	2457	2261	2226	3034	2467	2170
ENSG00000141458.13	2557	2427	2319	2259	2479	3270	2572	2168
ENSG00000125818.18	2555	1976	2082	2016	2281	2792	2249	1999
ENSG00000125484.12	2553	2211	2111	2130	2275	2991	2210	1921
ENSG00000116754.13	2546	2142	2286	2391	2212	2868	2654	2320
ENSG00000111647.13	2546	2251	2162	2011	2087	2887	2132	1751
ENSG00000197965.12	2546	2201	2323	2221	2198	2949	2334	1935
ENSG00000168259.16	2544	2243	2485	2344	2303	2742	2504	2188
ENSG00000160049.12	2544	2301	2304	2330	2253	2850	2384	1983
ENSG00000157399.15	2543	2151	2402	2414	2330	2844	2384	2135
ENSG00000116898.12	2542	2154	2267	2258	2282	2894	2442	2113
ENSG00000106211.9	2542	2353	2243	2503	2496	3109	2563	2599
ENSG00000113648.16	2542	2133	2162	2215	2220	2645	2200	2021
ENSG00000198862.14	2541	2061	2129	2048	2133	2809	2104	1795
ENSG00000148943.12	2540	2295	2222	2524	2068	3190	2433	2018
ENSG00000196914.9	2539	2270	2080	1808	2284	3013	1993	1579
ENSG00000075234.17	2539	2321	2373	2192	2101	2810	2278	1922
ENSG00000136824.19	2538	2111	2305	2055	2269	2993	2307	1789
ENSG00000179889.19	2538	2227	2305	2210	2113	2912	2139	1891
[truncated: 58,611 more rows]
