# Supplementary material for: ACE2 protein expression within isogenic cell lines is heterogeneous and associated with distinct transcriptomes
Source: Sci Rep. 2021 Aug 5;11:15900. doi: 10.1038/s41598-021-95308-9 (PMC8342525; doi:10.1038/s41598-021-95308-9)
Supplement: Supplementary file 3 — Supplementary Table S2. [file 41598_2021_95308_MOESM3_ESM.xlsx]

## Sheet: RNA-seq_serial_ACE2-enrichment
Ensembl ID	Enriched_1	Enriched_2	Enriched_3	WT_1	WT_2	WT_3
ENSG00000081051.8	272689	252828	287579	242922	244105	243395
ENSG00000163631.17	159034	145913	172165	158822	153018	156761
ENSG00000156508.18	147291	126214	163448	117669	111670	117896
ENSG00000167658.16	98014	94351	106812	103202	94827	99411
ENSG00000075624.16	89989	93483	88703	96763	92681	91718
ENSG00000198804.2	87723	116580	114218	84263	88046	86843
ENSG00000099194.6	73574	75337	79755	73405	73901	75470
ENSG00000198886.2	73521	97038	92853	73621	73454	70937
ENSG00000165092.13	71488	73064	72511	72433	73471	70924
ENSG00000089157.16	69786	63160	77887	56781	53727	56042
ENSG00000091513.16	67365	61867	73559	71433	66009	69020
ENSG00000100316.16	63762	58506	72953	52123	49482	51850
ENSG00000115414.19	63735	69281	71172	74439	66001	77445
ENSG00000174444.15	63193	57347	67424	46501	45200	46559
ENSG00000210082.2	62334	79920	81927	55924	60976	61969
ENSG00000142541.17	60760	53820	73107	51460	49453	52208
ENSG00000087086.15	56590	60337	55820	69371	70844	69321
ENSG00000070756.16	53796	50916	55740	47034	45713	46166
ENSG00000111640.15	51064	49233	52104	50624	48360	48788
ENSG00000204628.12	49287	45524	54642	44676	40390	42151
ENSG00000138413.13	47818	47651	49525	46553	47204	45792
ENSG00000198712.1	46800	62136	57907	43786	48030	46541
ENSG00000096384.20	46742	45394	46161	49300	46927	45488
ENSG00000074800.16	46041	45561	45611	51581	47829	47995
ENSG00000137818.12	45715	40276	47866	30724	33216	32775
ENSG00000149273.15	44838	39289	50711	29809	29083	29451
ENSG00000109971.14	44504	42681	43352	39179	38245	35499
ENSG00000106927.12	44136	42733	48299	44540	41692	43094
ENSG00000198938.2	43298	57446	54871	39159	44766	42575
ENSG00000080824.18	41651	42892	38651	49505	51176	46290
ENSG00000161016.17	40774	39103	45732	37304	35533	35739
ENSG00000067225.18	40387	41866	39896	38395	35713	34422
ENSG00000122566.21	39637	37226	37398	38856	41488	38906
ENSG00000084674.14	38515	46639	46166	47935	45602	53747
ENSG00000168028.14	38416	33453	40662	29966	30191	29812
ENSG00000115053.16	37777	39403	36920	45600	45540	43446
ENSG00000115306.16	37269	40108	41850	30696	27648	30156
ENSG00000184009.12	36937	37919	38805	40776	39615	39865
ENSG00000140988.16	36711	37025	40140	38638	37774	37316
ENSG00000084207.17	36528	37670	36446	26246	26000	25311
ENSG00000137154.13	35880	31790	41546	26694	27721	27386
ENSG00000142534.7	35144	33253	40558	35035	35406	35182
ENSG00000198727.2	33809	43057	44392	33179	32322	30926
ENSG00000112306.8	33037	29910	37415	23705	26482	26110
ENSG00000198786.2	32526	43236	42697	29092	30285	28655
ENSG00000198899.2	32082	42814	40169	34946	35816	33208
ENSG00000170421.12	31680	34343	30427	29515	28738	27176
ENSG00000110321.17	31626	31710	31325	30849	31492	30398
ENSG00000198034.11	31126	27112	33236	25286	23408	23545
ENSG00000108298.11	31036	30135	35169	26894	27495	27823
ENSG00000133112.16	30371	28402	35245	21046	22282	22257
ENSG00000174748.21	29436	26568	32257	21645	22165	22772
ENSG00000083845.9	29255	27425	32837	29203	28002	28646
ENSG00000142937.12	29101	29147	34627	24686	27707	26920
ENSG00000135486.17	29064	26140	29556	24157	24959	24552
ENSG00000125730.17	28965	27388	29840	13151	11573	12511
ENSG00000122406.14	27882	24459	31778	21746	21896	22392
ENSG00000110955.9	27313	25652	27380	26093	24920	24930
ENSG00000148303.17	25933	24895	30283	23904	21515	22384
ENSG00000166598.15	25890	25845	24777	25685	26789	25538
ENSG00000179218.13	25719	25443	23769	30883	30552	29115
ENSG00000084234.17	25678	24940	26450	21920	21260	21186
ENSG00000197756.10	25647	23032	27207	18026	24915	22840
ENSG00000109072.14	25155	23933	26435	19099	17949	18333
ENSG00000104635.14	24935	24219	25395	25486	25192	25316
ENSG00000144381.17	24931	24516	24480	28191	29201	28096
ENSG00000147257.14	24852	23613	26809	22236	21713	22257
ENSG00000138207.14	24691	25421	25661	22906	24128	22799
ENSG00000130203.10	24404	25284	26543	28471	28456	28014
ENSG00000105193.9	24387	21990	26660	21043	23628	22510
ENSG00000187109.14	24276	21292	25383	17261	17947	17879
ENSG00000167526.13	24189	23189	26189	20304	21792	21113
ENSG00000169710.9	23881	28925	27119	35230	30421	33465
ENSG00000105640.13	23532	22131	26346	19999	20142	19634
ENSG00000125691.13	23257	22219	25717	17376	20440	19262
ENSG00000197746.14	22989	22244	23190	21961	20860	20766
ENSG00000089597.18	22076	21827	22444	24257	21955	22842
ENSG00000120885.22	22068	21996	21780	27765	25909	26348
ENSG00000177189.14	21955	22018	21995	24569	25282	25213
ENSG00000153187.20	21567	21600	21278	22041	23156	21701
ENSG00000005022.6	21347	20582	23107	20630	20936	20926
ENSG00000116133.13	21322	21428	22927	23250	21552	21450
ENSG00000111669.15	21117	20273	21491	20387	19507	19103
ENSG00000139644.13	20556	19692	20620	21576	20880	20674
ENSG00000065978.19	20541	21639	20248	21943	23721	22023
ENSG00000130175.9	20213	20024	21320	20536	19543	19454
ENSG00000106541.12	20076	20075	20948	16294	17298	16927
ENSG00000147403.16	20052	18545	22191	17686	16818	17514
ENSG00000044574.8	19964	20696	18224	23713	23583	22244
ENSG00000165280.16	19940	20241	19434	20168	19121	18569
ENSG00000114867.20	19857	21293	19773	22598	21906	21342
ENSG00000181163.13	19780	18561	20881	23266	24062	23484
ENSG00000087460.25	19663	19595	19590	18844	18753	19056
ENSG00000163399.16	19648	18981	19782	18368	17267	17036
ENSG00000108107.14	19636	18521	21087	18661	19155	19340
ENSG00000164587.13	19631	17947	23989	16105	16942	16606
ENSG00000151655.19	19279	17942	20854	19591	18573	18596
ENSG00000147604.14	19237	16847	21406	15954	14832	15468
ENSG00000141367.12	19067	18691	18275	17224	17220	17096
ENSG00000063177.13	19065	18604	21108	20719	19582	20358
ENSG00000105372.8	18963	17981	20498	18787	19707	19591
ENSG00000188846.14	18657	18254	20647	20012	21886	21648
ENSG00000163527.10	18565	17160	17602	13984	15246	14619
ENSG00000144713.13	17992	16292	20015	13329	13902	14081
ENSG00000166508.17	17812	17150	17662	17423	16327	16423
ENSG00000009307.16	17753	16524	17197	17741	17651	17242
ENSG00000163347.6	17750	16852	17359	10347	10658	10747
ENSG00000187514.16	17710	18924	18311	18610	20819	19509
ENSG00000231500.7	17485	15383	20581	13311	14427	14314
ENSG00000253729.7	17323	20050	19735	19079	17953	20674
ENSG00000165119.21	17292	16977	17525	17214	17752	16929
ENSG00000100345.21	17276	19353	18706	17678	16122	17212
ENSG00000197958.13	17023	15895	18880	14740	14334	14367
ENSG00000204262.14	16966	17288	17809	19053	16806	17357
ENSG00000089009.15	16961	16320	18945	15161	14345	14609
ENSG00000242265.5	16927	18271	16619	17905	17814	17861
ENSG00000131747.15	16864	16093	16572	17693	17729	17819
ENSG00000163586.10	16790	15248	18051	10869	11154	10887
ENSG00000131469.14	16764	16010	19698	14231	15966	14967
ENSG00000198888.2	16634	23431	21295	14955	16967	15624
ENSG00000116962.15	16556	15743	16684	14851	14015	14907
ENSG00000152234.16	16533	14788	16402	14985	14101	13634
ENSG00000198763.3	16519	22845	21356	17468	17395	16724
ENSG00000185624.15	16488	16990	16469	21100	20234	19912
ENSG00000197694.16	16429	18233	18218	15459	13768	15156
ENSG00000112972.15	16326	16817	18079	14233	14603	14257
ENSG00000181019.13	16251	15398	16495	16872	17307	16881
ENSG00000108518.7	16246	16325	16323	16365	15857	15310
ENSG00000196262.14	16028	14518	15288	12807	14198	13388
ENSG00000113013.15	15976	15752	15833	16819	17109	16356
ENSG00000075415.12	15955	13982	16359	11499	12061	11737
ENSG00000143947.13	15918	14675	18642	12738	13269	13293
ENSG00000115677.17	15906	16682	16148	19998	18279	18881
ENSG00000167986.13	15838	15417	15477	18010	16562	16522
ENSG00000142676.14	15804	14889	17454	13335	15366	14715
ENSG00000146731.11	15773	15250	14781	15184	16139	15374
ENSG00000072274.13	15693	14770	16201	16055	16339	16480
ENSG00000145592.14	15610	14367	17263	10255	13066	12668
ENSG00000221983.8	15606	14479	15669	14397	14526	14347
ENSG00000125844.16	15603	17592	17099	21965	21407	21079
ENSG00000178035.12	15539	14480	16704	13674	12296	12792
ENSG00000172270.19	15519	16081	15852	19690	18823	18571
ENSG00000114391.13	15453	13930	17177	10485	11448	11037
ENSG00000111057.11	15419	15666	14289	14575	13264	12742
ENSG00000215301.10	15353	14786	14164	14631	15078	14428
ENSG00000063046.17	15353	13301	16191	11723	11017	11514
ENSG00000118137.9	15280	14973	16578	14415	14560	14279
ENSG00000197249.13	15263	14802	16051	16412	15065	15666
ENSG00000120438.12	15224	14438	14979	13988	14107	13627
ENSG00000180210.14	15196	14298	15436	16976	15454	15979
ENSG00000144028.15	15161	15691	15599	20252	18233	18999
ENSG00000182718.16	15129	14501	14778	11201	11011	10635
ENSG00000196419.12	15107	14697	14792	15177	15003	14931
ENSG00000090861.15	15065	14866	15484	18975	17021	17877
ENSG00000162244.12	14993	14231	17431	13238	11380	12249
ENSG00000110958.16	14980	13980	14487	13173	14842	13871
ENSG00000068366.20	14905	14317	15126	17889	18218	18937
ENSG00000106263.18	14648	14988	14130	15699	16213	15182
ENSG00000006125.18	14520	13715	14134	12583	11856	11922
ENSG00000130726.12	14455	14739	14406	18226	18090	17266
ENSG00000069275.13	14410	13655	13909	13219	13862	13702
ENSG00000077942.19	14400	13648	14206	11730	11450	11803
ENSG00000107581.13	14397	14475	15492	14428	13726	13700
ENSG00000188229.6	14360	14834	13725	15517	14757	14236
ENSG00000160867.15	14336	14858	14722	17727	16328	16225
ENSG00000110107.9	14305	14220	13948	15008	14211	13984
ENSG00000088247.17	14269	15497	14258	18717	18792	18083
ENSG00000172757.13	14165	14305	13847	12454	12290	12055
ENSG00000129351.17	14146	14320	15040	14575	13963	14064
ENSG00000175061.18	14099	12444	16447	9689	10775	10884
ENSG00000143321.19	14053	14591	14034	14380	15642	14752
ENSG00000117450.14	14031	12994	13294	13703	13486	12816
ENSG00000173473.11	14014	13459	13941	13033	13152	13041
ENSG00000198755.11	13957	12641	15360	10980	10757	10963
ENSG00000131473.17	13899	13714	14196	16125	14400	15122
ENSG00000108424.10	13834	14267	13630	14953	15319	14558
ENSG00000119335.16	13737	13749	12913	12898	14579	13429
ENSG00000166165.13	13659	14311	13633	11828	11935	11904
ENSG00000189060.5	13636	13268	15743	12464	12658	13801
ENSG00000168036.18	13599	13441	13469	18124	17388	17721
ENSG00000136156.15	13231	11889	12748	9331	10284	10334
ENSG00000272398.6	13141	12305	12855	9743	11059	10351
ENSG00000159217.10	13138	13778	13609	15299	14395	15200
ENSG00000143549.21	13109	14142	13792	15055	15538	14748
ENSG00000118705.17	13081	12691	13030	14939	14090	14334
ENSG00000177954.14	13010	10990	13402	7546	9829	9521
ENSG00000163468.15	12952	12339	12664	14512	13593	13378
ENSG00000205339.10	12895	11879	13341	9969	10559	10340
ENSG00000160014.17	12815	13138	12614	15580	14798	14425
ENSG00000011304.20	12792	13473	12475	12373	12464	11894
ENSG00000092148.13	12706	13206	13360	12656	12680	13083
ENSG00000099783.12	12697	13096	12468	13521	13680	12789
ENSG00000108654.15	12669	12147	12947	11570	11640	11704
ENSG00000169813.16	12616	12302	12397	11382	10776	10919
ENSG00000184117.12	12586	12332	13752	12671	11356	12120
ENSG00000059573.9	12580	12038	12502	11696	11020	11167
ENSG00000088325.16	12577	12218	11993	14127	13874	13663
ENSG00000079246.16	12570	12124	12253	14226	14224	13895
ENSG00000166441.13	12569	12512	14452	10935	11662	11470
ENSG00000177600.9	12569	12061	13099	10071	12413	11748
ENSG00000182944.17	12523	13004	12896	13617	12664	12558
ENSG00000114942.14	12518	10911	14479	9834	10593	10256
ENSG00000092621.12	12472	12680	14244	16265	14187	15573
ENSG00000171552.13	12470	12725	12640	11635	11051	10917
ENSG00000100219.16	12456	12886	12896	16243	16255	16110
ENSG00000116560.11	12440	12505	12229	13328	12891	12357
ENSG00000174437.17	12402	12952	12200	12715	12613	12437
ENSG00000129422.14	12327	11744	12907	10855	10478	10713
ENSG00000135052.16	12303	12226	12071	9382	9700	9397
ENSG00000089220.5	12221	12157	12677	10194	10757	10372
ENSG00000182481.9	12178	11380	11099	12222	12098	11501
ENSG00000196305.17	12157	11424	12150	11902	11165	11327
ENSG00000102144.15	12145	10961	11499	9670	9486	9607
ENSG00000008988.9	12128	11211	13703	8551	11038	10357
ENSG00000134824.14	12114	13043	12972	17650	16131	16811
ENSG00000160710.17	12070	12410	12643	13177	12066	12528
ENSG00000092199.17	12061	11631	12031	12040	11982	11551
ENSG00000175166.17	12049	12119	11180	12707	12370	11843
ENSG00000101444.13	12008	11035	12600	12224	11080	11563
ENSG00000159335.16	11685	12013	11963	9553	11933	11382
ENSG00000138071.13	11680	10742	11128	9962	10232	10436
ENSG00000091136.14	11663	11467	12788	11179	10439	11092
ENSG00000164104.12	11646	11409	11968	12462	13025	12970
ENSG00000147140.16	11642	11164	12763	8942	8652	8690
ENSG00000136240.10	11603	11174	11450	11160	11584	11292
ENSG00000077147.16	11567	10948	11083	8777	9809	9303
ENSG00000184640.18	11522	11785	11701	12415	11299	11196
ENSG00000135624.16	11510	10910	11476	13140	11937	11992
ENSG00000173812.11	11296	10965	11800	10440	9792	10222
ENSG00000104341.17	11293	10342	10879	9664	10605	10219
ENSG00000137076.21	11273	12470	11704	12150	11139	11710
ENSG00000150093.19	11271	10598	11125	10508	11480	10993
ENSG00000123562.17	11253	10718	11288	12342	11946	11920
ENSG00000100823.12	11243	10184	12186	8496	8184	8407
ENSG00000132341.12	11225	10749	11546	10233	10810	10425
ENSG00000101076.16	11195	11214	11726	9899	9673	9581
ENSG00000092201.10	11127	10152	10599	9134	8964	8667
ENSG00000155506.17	11092	11721	11859	11362	11101	10881
ENSG00000170144.20	11065	10881	10291	11402	12908	12259
ENSG00000167460.17	11033	10729	10865	9493	10207	9787
ENSG00000277443.3	10969	10295	10558	7644	9886	9460
ENSG00000003989.17	10911	9704	11559	9312	9102	10071
ENSG00000104904.12	10884	12133	11624	12471	11801	11841
ENSG00000149485.19	10872	10987	12439	10617	10100	10400
ENSG00000124207.17	10857	9657	10039	9418	9819	9239
ENSG00000100201.21	10852	10599	11914	9475	9152	9431
ENSG00000112118.20	10774	10912	10929	11613	10812	10691
ENSG00000196576.15	10773	10913	11230	11229	10024	10665
ENSG00000115758.13	10764	10916	10576	11803	12428	11630
ENSG00000172053.18	10735	9385	11247	8011	7395	7858
ENSG00000154277.13	10733	10598	10908	9061	8906	8760
ENSG00000148773.14	10602	12550	12203	10925	10204	11320
ENSG00000100852.13	10600	10597	10751	8260	8608	8584
ENSG00000102038.15	10595	9990	10531	10866	11142	11032
ENSG00000179010.14	10587	10924	10470	12155	13678	12827
ENSG00000128050.8	10582	10249	9896	9560	9511	9532
ENSG00000010292.13	10569	10485	10663	11213	9981	10829
ENSG00000150753.12	10560	10246	10226	10828	10166	10047
ENSG00000138326.20	10537	10101	11873	9162	8949	8829
ENSG00000136628.18	10536	9726	10293	11863	11783	11963
ENSG00000143621.17	10533	10514	10931	12672	12077	11647
ENSG00000150991.15	10496	10411	10689	10632	8870	9632
ENSG00000143933.18	10496	9707	10873	8508	8827	8524
ENSG00000102317.18	10494	10042	11562	8257	9130	8897
ENSG00000164924.18	10474	9762	9935	8229	9076	8616
ENSG00000142864.14	10453	10510	10412	10866	11393	10937
ENSG00000125968.9	10432	11712	8884	10176	11218	9707
ENSG00000135821.18	10405	10164	10909	12237	11847	11731
ENSG00000196531.11	10400	9984	11248	8926	9048	8761
ENSG00000109062.12	10377	10964	10941	11425	11015	10469
ENSG00000128272.14	10372	10713	11420	11892	10404	11633
ENSG00000074696.13	10329	9916	10288	8347	8955	8777
ENSG00000115310.18	10317	10058	10154	9648	10280	9845
ENSG00000127022.15	10296	9930	10434	9383	9435	9069
ENSG00000142949.17	10290	10222	10443	10846	9792	10526
ENSG00000125107.18	10280	10096	10407	10400	10178	10451
ENSG00000197747.9	10275	10708	9966	6276	7034	6386
ENSG00000084754.12	10224	9386	10703	8648	7710	8111
ENSG00000171863.15	10211	8746	11472	8155	7725	7814
ENSG00000108828.16	10206	10102	9833	10762	9805	10055
ENSG00000197157.11	10206	9434	9893	10832	9909	10305
ENSG00000170759.11	10189	10309	10353	10100	10149	9951
ENSG00000104419.14	10163	9848	10240	5166	5051	5184
ENSG00000167978.17	10155	12207	11506	11921	10344	11548
ENSG00000047849.21	10144	10551	10541	10347	9335	9792
ENSG00000142192.21	10142	9802	10427	10431	10184	10309
ENSG00000112081.17	10108	9943	10891	9809	9693	9485
ENSG00000138668.19	10100	10126	9749	9168	10661	9667
ENSG00000138095.19	10077	9231	10019	8147	8204	8176
ENSG00000198431.16	10074	9833	9603	9246	9356	9000
ENSG00000136942.15	10059	9765	11346	8558	9289	9217
ENSG00000132475.10	10053	10020	10298	10209	10856	10517
ENSG00000155660.11	10046	10240	9523	12690	12220	11840
ENSG00000010256.11	9988	9716	10408	8889	8208	8385
ENSG00000109861.16	9985	9587	9965	7824	7840	7808
ENSG00000145321.13	9971	9301	10536	14314	13253	14080
ENSG00000172531.15	9969	9841	10567	10601	10510	10459
ENSG00000117632.23	9969	9545	10145	9840	10333	9789
ENSG00000115268.9	9819	9137	10821	8806	9074	8700
ENSG00000167792.13	9793	9596	10342	9751	9186	9424
ENSG00000101294.17	9753	10388	9452	13891	13596	13009
ENSG00000126457.21	9721	10191	10222	12256	11731	11489
ENSG00000104738.18	9721	9754	9535	10593	10436	10213
ENSG00000189091.13	9706	9353	9634	10600	9893	10127
ENSG00000136758.18	9680	9555	9732	10305	10224	10266
ENSG00000179918.19	9665	9511	10196	10348	10437	10284
ENSG00000143799.13	9663	9335	9429	10001	9791	9476
ENSG00000131143.9	9651	9210	10486	9219	8853	8828
ENSG00000138823.13	9628	9005	9904	8325	8420	8473
ENSG00000058262.10	9555	9980	9447	11655	11291	10896
ENSG00000215021.9	9531	9212	10249	8828	8535	8728
ENSG00000110092.3	9521	9819	9669	7694	8247	8197
ENSG00000137309.19	9511	9767	9226	10349	10130	9515
ENSG00000034510.6	9490	9004	9951	6428	7441	7168
ENSG00000104408.10	9467	8156	9785	6135	6650	6721
ENSG00000124942.14	9424	13277	12672	7341	6136	8021
ENSG00000110700.7	9414	9069	10732	7394	8125	8123
ENSG00000143761.16	9400	9784	9370	10483	10492	10086
ENSG00000067560.12	9356	8958	9381	8612	9011	8651
ENSG00000198561.13	9346	9262	9382	7099	6883	6888
ENSG00000118680.13	9316	9103	9383	7028	7370	7158
ENSG00000073849.15	9308	8976	9619	8893	8878	8892
ENSG00000166913.13	9296	9076	8719	8288	8871	8288
ENSG00000110917.8	9218	9118	8484	8929	8809	8169
ENSG00000076770.14	9200	9484	9111	8757	8970	8985
ENSG00000108582.12	9159	8853	9377	9156	9327	9392
ENSG00000114113.6	9130	8969	11134	5542	5782	5578
ENSG00000166226.13	9105	8666	8922	8866	8954	8536
ENSG00000089154.11	9086	9921	9849	10250	8986	9710
ENSG00000115524.16	9047	8648	9040	10269	10046	9886
ENSG00000100934.15	9042	8838	9050	9890	10068	9822
ENSG00000211459.2	9036	11205	9821	8980	11393	12300
ENSG00000166197.16	9033	9427	9403	10278	10174	9974
ENSG00000105701.16	9009	8906	8976	9274	8323	8548
ENSG00000197451.12	8991	9039	8770	8928	9430	8572
ENSG00000116017.11	8980	9079	9393	10065	9520	9195
ENSG00000102024.18	8973	8216	8972	6195	6145	6291
ENSG00000244038.9	8973	8825	9209	9758	9514	9577
ENSG00000135829.17	8899	8433	8596	8750	8747	8333
ENSG00000163902.12	8868	8573	8927	10222	9799	9765
ENSG00000105323.17	8847	8547	8593	9517	9135	9056
ENSG00000135387.21	8847	8877	8605	8268	8405	8103
ENSG00000082898.17	8840	8371	8287	7723	8266	7707
ENSG00000164032.12	8838	8891	9453	8487	8437	8337
ENSG00000108344.15	8831	9264	8491	8906	9066	8684
ENSG00000130985.17	8825	9196	8924	9124	8579	8641
ENSG00000090060.18	8782	8463	8258	8191	8466	8383
ENSG00000187244.11	8773	7639	8740	9290	8427	8634
ENSG00000198695.2	8761	12225	11848	8327	8335	7807
ENSG00000140350.15	8760	8321	8579	7580	7891	7645
ENSG00000145741.15	8744	8226	8954	7266	7973	7390
ENSG00000198911.12	8699	8758	9277	8457	7875	8337
ENSG00000187955.12	8694	9031	9624	8116	7674	7913
ENSG00000127324.9	8693	7365	8940	4984	5378	5257
ENSG00000196975.16	8691	8523	9280	5134	5223	4882
ENSG00000188157.15	8688	8943	9075	8173	7195	7442
ENSG00000197102.12	8676	11711	10536	8345	7118	8752
ENSG00000167004.13	8673	8646	8239	9135	9334	9187
ENSG00000106153.13	8672	8529	8996	8205	8716	8420
ENSG00000136938.9	8669	8565	8969	7539	8417	8064
ENSG00000171564.11	8640	8805	8670	8132	8130	7598
ENSG00000162337.12	8627	8427	8688	9648	8637	9062
ENSG00000100241.21	8619	8934	8734	10068	9102	9620
ENSG00000173120.15	8607	9625	9088	9828	9118	9366
ENSG00000165672.7	8586	7834	8641	7697	8079	8001
ENSG00000123384.14	8557	10914	10632	9040	7530	10043
ENSG00000079112.10	8551	8311	8691	4048	3990	3811
ENSG00000184575.12	8488	8078	8289	7653	7980	7852
ENSG00000111371.16	8484	8355	8738	7898	8571	8473
ENSG00000165732.13	8484	8536	8262	8884	9368	9048
ENSG00000127616.18	8435	8910	8588	9007	8764	8696
ENSG00000175130.7	8422	8372	8459	8945	8881	8322
ENSG00000065361.15	8325	7579	8771	6628	5843	6313
ENSG00000178952.11	8296	8019	8232	8543	8189	8004
ENSG00000090863.11	8275	8269	8894	8649	8304	8602
ENSG00000173726.11	8267	6919	8615	6624	6866	6935
ENSG00000184840.12	8266	8140	7791	10155	9724	9903
ENSG00000184500.15	8259	7137	8065	5597	6124	6106
ENSG00000119318.13	8199	7766	7852	7345	7887	7549
ENSG00000165916.8	8184	8524	8366	9612	8767	8798
ENSG00000135404.11	8184	8080	8727	5781	6072	5623
ENSG00000087365.16	8173	8094	8325	8520	7595	7766
ENSG00000171759.10	8154	7691	8492	8000	7568	7802
ENSG00000168439.16	8150	8408	7752	8310	7966	7566
ENSG00000071082.11	8137	7921	9549	7558	8809	8654
ENSG00000104687.14	8112	7897	8009	7636	7741	7646
ENSG00000130402.12	8112	8474	8288	9306	8451	8690
ENSG00000170606.15	8055	7735	7499	7357	7991	7505
ENSG00000065150.21	8054	7651	8044	9705	9562	9485
ENSG00000109606.13	8032	7847	7739	8027	8131	7687
ENSG00000134910.14	8020	7443	7646	7212	7078	6915
ENSG00000173692.13	8020	8287	7371	8763	8942	8435
ENSG00000156976.17	8013	7747	9034	6569	6477	6910
ENSG00000185787.15	8007	7585	8081	7742	7862	7436
ENSG00000182199.11	8007	7841	8588	9583	8588	9093
ENSG00000143870.12	7988	7402	7363	7663	7477	7186
ENSG00000134333.14	7982	7258	8002	6182	6752	6410
ENSG00000248527.1	7952	10483	9856	9185	8751	8240
ENSG00000135069.14	7948	7914	8398	11285	11381	11639
ENSG00000147274.14	7924	7822	8325	7758	7697	7716
ENSG00000110492.15	7919	7886	7704	8907	9590	9031
ENSG00000143569.19	7909	8481	7944	9240	8713	8269
ENSG00000120137.7	7904	7702	8148	7247	7727	7755
ENSG00000164754.14	7890	7544	7760	7118	7359	7251
ENSG00000163931.16	7882	7851	8022	8698	7957	8265
ENSG00000186298.12	7851	7415	7823	6974	7390	7221
ENSG00000100129.18	7819	6746	8149	5473	5195	5526
ENSG00000122565.19	7816	7065	7898	6735	6814	6705
ENSG00000156599.11	7814	7844	7854	7222	6980	6869
ENSG00000174231.17	7810	8383	8373	8896	7899	8548
ENSG00000131504.17	7781	7895	7709	7267	6831	7048
ENSG00000123684.13	7771	7378	8311	5382	5475	5535
ENSG00000156261.13	7766	7008	7244	7113	7619	7098
ENSG00000130309.11	7739	7588	7383	8235	7987	7979
ENSG00000128595.17	7719	7268	7463	8998	9466	9076
ENSG00000092820.18	7712	8302	7940	7874	7514	7360
ENSG00000115380.20	7695	7166	7585	4102	4035	4010
ENSG00000149948.13	7694	7195	7451	7053	7515	7337
ENSG00000030582.18	7693	7578	7760	6770	5811	6277
ENSG00000078369.18	7665	8005	7534	8049	8645	8582
ENSG00000105373.19	7658	7449	8623	6799	6579	6760
ENSG00000110075.14	7648	7312	7617	6509	6524	6540
ENSG00000154380.17	7644	7813	7629	6990	7317	7004
ENSG00000134308.14	7633	7357	7552	6139	6726	6348
ENSG00000044115.21	7631	7516	7801	7133	6757	6783
ENSG00000182899.17	7630	6904	8366	5495	6928	6488
ENSG00000121774.18	7590	7429	7169	7473	7868	7577
ENSG00000072501.17	7583	7761	7932	7606	7092	7276
ENSG00000171858.18	7566	6796	8308	4692	6968	6494
ENSG00000129474.16	7564	7080	8051	5381	5085	5517
ENSG00000120802.13	7558	7112	7177	6500	6619	6500
ENSG00000155096.14	7519	6632	7441	5606	5858	5864
ENSG00000164111.15	7517	7069	7418	6195	6583	6326
ENSG00000168066.20	7515	7604	7333	7353	7147	6800
ENSG00000197324.9	7513	7205	7412	5828	5599	5711
ENSG00000205213.14	7511	6988	7816	5690	5881	5982
ENSG00000106804.7	7504	6504	7033	3757	3655	3777
ENSG00000008394.13	7495	7006	7474	5875	6313	6024
ENSG00000170027.7	7492	7184	7125	6350	6446	6335
ENSG00000124766.7	7487	6848	7524	5151	5465	5297
ENSG00000002834.18	7448	7457	7150	6171	5690	5592
ENSG00000063244.12	7427	7600	7474	8332	8298	8068
ENSG00000100380.14	7390	6956	7323	6484	6691	6540
ENSG00000105220.17	7385	7537	7080	8301	7913	7702
ENSG00000091317.8	7380	6890	7436	5662	5980	6052
ENSG00000067704.10	7338	6776	7218	7127	6897	6980
ENSG00000079689.14	7333	6399	7177	4827	4864	4687
ENSG00000136026.14	7294	7192	7072	7175	7419	7322
ENSG00000121579.13	7281	7260	7012	6009	6632	6303
ENSG00000169174.10	7276	7344	8662	9938	8959	9497
ENSG00000068878.15	7276	7302	7059	6426	6505	6371
ENSG00000171560.16	7234	7212	6990	6794	6637	6332
ENSG00000100280.16	7221	7755	7573	9272	8106	8286
ENSG00000122218.16	7180	6890	6997	7693	6963	6958
ENSG00000133026.12	7175	7668	7776	8158	7501	8051
ENSG00000123416.15	7147	6940	6905	6443	7345	6939
ENSG00000100353.18	7143	6639	7287	6787	6321	6607
ENSG00000121057.13	7136	7349	7380	6500	6323	6170
ENSG00000106105.14	7098	6830	7371	8121	7954	8260
ENSG00000163682.16	7088	6309	7910	5343	5752	5540
ENSG00000102554.14	7084	7100	7105	4273	4449	4272
ENSG00000100664.11	7080	6935	6733	6180	6582	6240
ENSG00000073060.16	7070	7010	6969	6658	6200	6239
ENSG00000090621.14	7065	7220	7131	7172	7781	7574
ENSG00000170889.14	7064	6542	7874	6116	6380	6271
ENSG00000226950.7	7052	7195	7138	6258	6776	6599
ENSG00000147526.20	7019	6848	6857	7485	7717	7411
ENSG00000132780.17	7005	6994	7305	7212	6964	6724
ENSG00000172725.14	6978	7325	7272	7767	7320	7234
ENSG00000089280.18	6966	7462	6882	7598	7720	7549
ENSG00000144674.16	6931	7058	7242	7507	7276	7619
ENSG00000135316.18	6927	6501	6522	5981	6395	6163
ENSG00000023734.11	6926	6716	6917	6915	7353	6980
ENSG00000167468.17	6921	6452	6976	5995	5963	5813
ENSG00000130816.16	6900	7237	7125	7900	7291	7692
ENSG00000007062.11	6885	6583	7037	4548	4708	4755
ENSG00000117335.19	6869	6387	7409	5743	5811	5933
ENSG00000108561.8	6832	6683	6593	6803	7378	6782
ENSG00000135535.17	6820	6285	6710	5018	5599	5594
ENSG00000071127.17	6815	7333	6862	8017	7843	7525
ENSG00000149136.9	6798	6666	7045	6228	5745	5845
ENSG00000096696.14	6797	7269	7709	5096	4692	5542
ENSG00000135917.15	6771	6521	7070	5459	5573	5659
ENSG00000154518.9	6767	6484	6736	6519	7196	6969
ENSG00000152558.15	6752	6076	6717	5409	5833	5727
ENSG00000142657.21	6752	6655	6926	7117	6847	6731
ENSG00000178252.18	6731	6842	7107	5930	5458	5382
ENSG00000129250.12	6717	6955	6742	6484	6087	6005
ENSG00000138674.17	6709	6803	6837	6737	6387	6507
ENSG00000099797.15	6701	6724	6706	6325	6127	6233
ENSG00000152661.9	6689	5817	6494	4507	4645	4471
ENSG00000117523.16	6670	7850	7783	7562	7141	7610
ENSG00000106066.15	6624	5921	6883	5937	6097	6100
ENSG00000170275.14	6618	5835	6977	4553	4424	4589
ENSG00000108829.10	6603	6666	6243	7118	7040	7052
ENSG00000122026.10	6603	5799	7276	4724	5176	4945
ENSG00000103485.19	6600	6432	7050	6107	5904	5756
ENSG00000113758.13	6597	6816	6644	7153	6803	6619
ENSG00000105438.9	6594	6421	6374	7594	7757	7596
ENSG00000159377.11	6594	6468	6729	6547	6481	6360
ENSG00000005007.12	6581	7058	6721	8012	7605	7709
ENSG00000127884.5	6565	6580	6897	6196	5819	5993
ENSG00000092841.18	6542	6394	7104	5730	5971	5649
ENSG00000111885.7	6537	6230	6239	7848	8046	8148
ENSG00000086232.13	6520	6257	6382	5855	5966	5817
ENSG00000130741.11	6519	6178	6987	5708	6009	6060
ENSG00000108671.11	6511	6520	6155	6096	6445	6066
ENSG00000177733.7	6503	6358	6484	5733	6196	5682
ENSG00000120694.20	6490	6597	5720	5850	6217	5560
ENSG00000007202.15	6479	6245	6483	5907	5518	5600
ENSG00000159140.20	6468	7233	6858	6739	6543	6740
ENSG00000117592.9	6466	6002	6099	6073	6000	5763
ENSG00000101161.8	6463	6233	6496	6245	5663	5735
ENSG00000103342.13	6461	6619	5974	7476	7744	7198
ENSG00000108960.9	6458	6084	6450	5808	5782	5876
ENSG00000166986.15	6450	6538	7097	8455	7840	8188
ENSG00000130520.10	6441	6529	6743	5747	6374	6131
ENSG00000005893.15	6435	5707	6051	5695	6027	5798
ENSG00000198668.12	6417	6510	6656	5923	6267	6024
ENSG00000106052.13	6406	6164	6558	5631	5634	5524
ENSG00000107862.4	6405	6946	6894	6805	6201	6613
ENSG00000082641.16	6386	6310	6584	6112	5903	6027
ENSG00000137845.15	6378	6061	6295	4871	5255	5283
ENSG00000067167.8	6375	6188	6265	5327	5666	5535
ENSG00000169714.16	6367	6274	6487	6757	7140	6995
ENSG00000089693.10	6357	6693	6536	6974	7049	6702
ENSG00000203875.12	6332	5417	7672	3951	4686	4719
ENSG00000136448.12	6328	6628	6452	6993	6522	6389
ENSG00000130702.15	6327	7396	6989	5001	4231	4907
ENSG00000164880.16	6324	6667	6434	7485	6554	6809
ENSG00000149150.9	6323	6200	6999	6287	5802	6371
ENSG00000101439.9	6320	6255	6310	5956	5890	5915
ENSG00000086061.16	6310	6067	5713	6416	6588	5823
ENSG00000004478.8	6305	6396	5749	6799	6351	6174
ENSG00000131467.11	6301	6187	5574	6235	6603	5842
ENSG00000146701.12	6300	6310	6166	6648	6256	6192
ENSG00000101361.17	6297	6551	6629	8329	8016	8009
ENSG00000118816.10	6296	5728	6129	4868	4809	4861
ENSG00000175216.15	6291	6401	6408	7356	6825	6961
ENSG00000174684.7	6276	6051	6436	6640	6589	6336
ENSG00000109685.18	6272	6461	6612	7506	7183	7298
ENSG00000245848.3	6259	6392	6460	5616	6216	5619
ENSG00000109084.14	6258	5936	6373	6009	6179	5941
ENSG00000134440.12	6256	6209	6158	6441	6277	6228
ENSG00000108883.13	6250	6080	6116	6817	6252	6024
ENSG00000125743.10	6248	5932	6787	6561	6600	6578
ENSG00000164062.13	6240	5985	6348	5329	4883	4993
ENSG00000099901.17	6235	6653	6461	6124	7124	6947
ENSG00000073111.14	6235	6107	6306	6621	6219	6064
ENSG00000070961.15	6233	6130	6310	5511	5743	5627
ENSG00000039068.19	6224	6008	6459	4276	4072	4405
ENSG00000266412.5	6218	5671	6471	5109	5163	5231
ENSG00000138069.18	6218	6016	6060	5620	6019	5698
ENSG00000138363.15	6216	5858	5800	6304	6266	6006
ENSG00000143815.15	6204	5730	6134	5783	6219	5836
ENSG00000133835.16	6197	5723	5939	5229	5392	5149
ENSG00000164889.14	6197	6539	6319	6487	6094	5863
ENSG00000072778.20	6189	6259	6653	5195	4594	4961
ENSG00000139163.16	6188	5986	6757	4143	4177	4240
ENSG00000196365.12	6184	6608	6679	9047	8454	8695
ENSG00000084090.13	6184	6022	5973	7178	7372	6954
ENSG00000170004.17	6183	6343	6839	5319	5065	5063
ENSG00000148730.7	6183	5919	6281	4919	5083	5048
ENSG00000204128.6	6181	6329	6436	5320	5175	5103
ENSG00000213593.10	6173	5908	5881	5548	5482	5372
ENSG00000100804.19	6171	5757	6032	4800	4762	4498
ENSG00000023839.12	6171	6496	6939	5357	5082	5335
ENSG00000183255.12	6160	6188	6178	4983	5393	5334
ENSG00000115484.15	6148	5679	5884	5530	5926	5609
ENSG00000047410.14	6137	6022	6450	6476	6061	6371
ENSG00000148672.9	6131	5854	6150	5703	5779	5807
ENSG00000113719.16	6123	6194	6302	6282	5760	5900
ENSG00000111530.13	6123	5604	6101	5007	5245	5081
ENSG00000145907.15	6118	6087	6208	5301	5243	5086
ENSG00000126261.13	6115	5709	6074	6576	6944	6639
ENSG00000115233.12	6115	5980	5731	6609	6919	6503
ENSG00000101182.15	6091	6347	6414	5967	6357	6117
ENSG00000109111.15	6091	6476	6415	6927	6272	6439
ENSG00000260032.2	6086	5869	6177	4621	5226	5036
ENSG00000069956.12	6086	5460	5758	5011	5326	5245
ENSG00000130829.18	6082	6339	5827	6334	6260	6033
ENSG00000171490.13	6078	6170	6504	6308	6494	6091
ENSG00000147677.11	6055	5803	6672	4849	5118	5168
ENSG00000124422.12	6047	6087	6309	6190	5897	6054
ENSG00000134684.10	6024	6026	6393	7961	7337	7463
ENSG00000018510.16	6015	5707	6124	5778	6148	6005
ENSG00000103202.13	6006	5843	5843	5484	5523	5279
ENSG00000171848.15	5977	5977	5681	5683	6050	5669
ENSG00000111142.14	5966	5765	5984	5235	5438	5161
ENSG00000177156.11	5964	6315	6307	5989	5925	5963
ENSG00000148834.13	5959	5611	6586	4304	4542	4224
ENSG00000166415.15	5955	5455	5951	3771	4320	4045
ENSG00000086758.16	5945	7193	6833	5899	4941	6094
ENSG00000108055.9	5944	5621	5949	5356	5563	5331
ENSG00000100297.16	5939	6117	6033	6408	6054	5959
ENSG00000091527.15	5933	5808	5911	4805	5584	5297
ENSG00000168385.18	5928	5927	5758	6200	6564	6359
ENSG00000175832.13	5927	6048	6069	5368	5011	5026
ENSG00000140391.15	5914	5554	5846	4053	3942	3853
ENSG00000158417.11	5904	6546	6022	7843	8170	7944
ENSG00000140264.19	5903	5904	6334	5851	5876	5960
ENSG00000131446.16	5899	5784	5948	6228	5909	5752
ENSG00000071073.13	5898	5820	5710	6305	6668	6667
ENSG00000172809.13	5893	5460	6028	3658	5637	4874
ENSG00000233276.5	5884	5584	5649	5461	5459	5208
ENSG00000141543.12	5879	5982	6051	5970	5953	5750
ENSG00000116285.13	5877	5288	5633	5340	5251	5432
ENSG00000113083.14	5872	4900	5236	4355	4508	4737
ENSG00000076382.17	5869	5758	5735	6472	5912	5979
ENSG00000104852.15	5860	6420	6097	7283	7264	6910
ENSG00000132305.20	5850	5763	5850	5580	5304	5265
ENSG00000101557.15	5841	5763	5619	5539	6000	5710
ENSG00000122786.20	5838	5937	5905	5743	6288	6169
ENSG00000057608.17	5837	5303	5557	5057	5431	5241
ENSG00000143401.15	5836	5889	5868	5633	6049	5942
ENSG00000141503.17	5835	6190	6007	5508	5111	5088
ENSG00000077097.15	5827	5645	5909	4611	4938	4706
ENSG00000095539.15	5826	5840	6026	4629	4080	4308
ENSG00000076003.5	5823	5535	5865	6501	6293	6211
ENSG00000065427.14	5821	5748	5518	6398	6132	5888
ENSG00000172893.15	5812	5860	6087	6908	6678	6514
ENSG00000143742.13	5807	5518	5772	4884	5376	5277
ENSG00000142230.13	5801	5791	5502	6997	6986	6762
ENSG00000110048.12	5785	5867	6067	5558	5638	5848
ENSG00000189403.15	5785	5536	5670	4902	5607	5268
ENSG00000125835.18	5784	5689	6221	8128	6633	6985
ENSG00000126432.14	5775	5686	6392	4580	4749	4589
ENSG00000152795.17	5774	5728	5915	5762	6355	6194
ENSG00000213585.11	5772	5626	5532	5277	5223	5167
ENSG00000130164.13	5768	6056	6579	6053	5532	5951
ENSG00000148700.15	5764	5313	5643	4674	4611	4342
ENSG00000109475.16	5762	4954	6351	3916	4306	4399
ENSG00000197635.10	5759	5690	5930	4405	4568	4509
ENSG00000105669.14	5757	6137	6074	7624	6512	6694
ENSG00000065000.18	5740	6192	5986	6473	6418	6326
ENSG00000084623.11	5739	5492	6054	6392	6181	6256
ENSG00000141959.17	5719	5682	5787	5632	5050	5334
ENSG00000095139.14	5709	5668	5440	5074	5200	5044
ENSG00000181789.14	5708	5752	5726	6601	6133	6417
ENSG00000074695.6	5700	5567	5164	5887	6335	6261
ENSG00000158874.11	5691	5974	6381	14685	14653	14966
ENSG00000173599.15	5687	6040	5930	6744	6065	6033
ENSG00000004487.16	5675	5443	5660	5892	5603	5535
ENSG00000095787.23	5670	5679	5982	4937	5731	5612
ENSG00000101558.13	5661	5348	5587	4704	5012	4665
ENSG00000108468.15	5652	5066	5327	4829	5103	4792
ENSG00000152518.8	5647	5898	5384	3858	3834	3482
ENSG00000135677.11	5647	5465	5836	5108	4906	5005
ENSG00000124795.17	5633	5452	5618	4733	5082	5079
ENSG00000197894.11	5626	5358	5880	5498	5513	5384
ENSG00000091490.11	5625	5591	5602	6245	6055	6067
ENSG00000196235.14	5617	5933	6028	7145	6656	6450
ENSG00000088930.8	5597	5161	5401	5882	5913	5713
ENSG00000079785.15	5595	5150	5597	5334	5192	5143
ENSG00000171603.17	5594	5725	5602	6900	6878	6921
ENSG00000130255.13	5593	5460	6011	4536	5949	5529
ENSG00000105401.9	5592	5852	5828	6269	6175	5950
ENSG00000140564.12	5578	5663	5440	6774	6594	6500
ENSG00000116478.12	5559	5527	5797	6476	6618	6392
ENSG00000132361.17	5559	6083	5722	5716	5559	5422
ENSG00000089248.7	5559	5181	5645	4772	4540	4489
ENSG00000110880.10	5557	5646	5273	5528	5395	5220
ENSG00000060237.17	5536	5928	5712	5727	5425	5976
ENSG00000160113.5	5534	5591	5690	4130	5434	4608
ENSG00000132182.12	5533	5730	5853	8964	7892	8515
ENSG00000103257.9	5527	6103	5709	8960	8548	8610
ENSG00000149806.11	5515	5205	5901	4326	4795	4477
ENSG00000116044.16	5507	5681	5585	5652	5646	5553
ENSG00000182446.14	5499	5989	5425	6065	5803	5350
ENSG00000100401.19	5489	5747	5215	6284	6126	5970
ENSG00000182095.14	5489	5746	5941	5957	5557	5759
ENSG00000100813.14	5482	6029	6062	5744	5426	5536
ENSG00000117519.16	5467	5167	5595	5408	5386	5412
ENSG00000107438.9	5456	5284	5338	4211	4272	4073
ENSG00000054118.15	5456	5330	5638	5909	5430	5594
ENSG00000155561.15	5455	5308	5219	5401	5340	5347
ENSG00000100239.16	5449	5303	5801	6481	5939	6183
ENSG00000141736.13	5420	5052	5608	4334	3807	4055
ENSG00000126777.18	5410	5162	5549	4832	4586	4777
ENSG00000136068.14	5406	6209	6175	5198	4649	5179
ENSG00000169375.16	5400	5096	5415	4295	4180	4118
ENSG00000152291.14	5398	5509	5484	6298	6250	6195
ENSG00000134057.15	5394	5034	5172	5320	5313	5185
ENSG00000169223.15	5392	5497	5366	5696	5497	5388
ENSG00000087191.13	5369	5433	5378	5542	4989	4941
ENSG00000198363.18	5356	5289	5400	5741	6011	5882
ENSG00000086598.11	5354	5221	5445	5094	5357	5189
ENSG00000166181.13	5338	5061	5107	4848	5325	5062
ENSG00000168496.4	5330	5155	5223	5331	5094	4810
ENSG00000136810.13	5311	5125	5188	4100	5060	4575
ENSG00000158710.14	5300	5556	5279	4528	4592	4441
ENSG00000131389.17	5300	5339	5411	4680	4439	4571
ENSG00000136636.13	5298	4863	5291	4828	4787	4815
ENSG00000179295.17	5296	5265	5302	5295	5500	5385
ENSG00000177885.15	5294	5380	5525	5313	5371	5207
ENSG00000140374.16	5292	5193	5625	4871	4818	4861
ENSG00000105726.17	5287	5494	5216	6697	6179	5952
ENSG00000013306.16	5285	5359	5139	5519	5093	5241
ENSG00000168615.12	5263	4909	5206	4701	4927	4852
ENSG00000118523.6	5260	4901	5202	4113	4162	4351
ENSG00000160877.6	5252	5338	4973	5387	5384	5105
ENSG00000066279.18	5243	5260	5248	4727	4875	4975
ENSG00000185627.18	5241	5228	5410	5518	5097	5090
ENSG00000136485.15	5233	5288	5434	4831	4651	4755
ENSG00000168003.16	5223	5644	5671	6228	5809	6190
ENSG00000014216.15	5220	5232	5374	4106	3821	3793
ENSG00000244462.8	5218	5085	4985	4680	4751	4608
ENSG00000198900.6	5217	5202	5043	5616	5542	5157
ENSG00000148843.15	5213	5629	5535	6334	6059	6049
ENSG00000089053.13	5212	5116	5412	5344	5073	5129
ENSG00000177119.16	5209	5162	5215	4900	4923	4919
ENSG00000155463.14	5192	4543	5347	3277	3025	3346
ENSG00000170515.14	5189	5300	5071	5521	5330	5073
ENSG00000171557.17	5188	5265	5366	5168	5533	5146
ENSG00000197081.14	5183	6026	6090	5817	5148	6021
ENSG00000161203.13	5181	5212	5153	5431	5166	5103
ENSG00000157637.13	5168	5366	5323	5152	4674	4736
ENSG00000135018.14	5144	5159	4859	5316	5497	5397
ENSG00000125970.12	5126	5000	5134	4948	5095	4881
ENSG00000170248.15	5121	4989	5013	4322	4373	4380
ENSG00000041357.16	5121	5060	5170	4690	5061	4767
ENSG00000225733.6	5115	4706	5311	4101	4048	3889
ENSG00000178741.12	5111	4730	4940	3453	4110	3713
ENSG00000179091.5	5108	5033	5452	5133	4877	4759
ENSG00000143612.20	5108	4867	5707	4712	4729	5005
ENSG00000160789.20	5106	5344	4914	4139	4005	3905
ENSG00000103018.16	5102	5121	5477	5586	5839	5760
ENSG00000113387.12	5098	4908	5407	4160	4937	4665
ENSG00000138757.14	5096	4892	5023	4424	4718	4511
ENSG00000142798.20	5094	5952	5945	3369	2846	3575
ENSG00000084463.8	5093	4936	5057	5065	4865	4797
ENSG00000115884.11	5090	5075	5160	6494	6340	6415
ENSG00000101350.8	5083	4895	5307	4478	4352	4313
ENSG00000145425.10	5082	4596	5899	3686	3972	3891
ENSG00000169439.12	5081	4699	5050	4579	4807	4693
ENSG00000078618.21	5077	4933	4863	5376	5457	5004
ENSG00000132356.11	5074	4942	5272	4730	4810	4983
ENSG00000068120.15	5066	5016	5328	5194	4685	4815
ENSG00000087274.17	5064	5243	5047	5859	5631	5516
ENSG00000165678.21	5062	4800	5227	4487	4901	4726
ENSG00000136238.18	5057	4911	4767	4635	5107	4833
ENSG00000170266.16	5056	4500	5128	4170	3704	3760
ENSG00000163558.13	5055	4489	4968	4562	4604	4677
ENSG00000154174.8	5054	4805	4943	4150	4265	4255
ENSG00000137710.16	5048	4971	5146	3626	3702	3670
ENSG00000254986.7	5046	5070	4974	4626	4398	4379
ENSG00000136193.17	5045	4681	4854	4740	4551	4610
ENSG00000165997.5	5029	4770	5113	4246	4408	4494
ENSG00000153827.13	5024	5190	4966	5415	5282	5017
ENSG00000011426.11	5018	4878	4824	5229	5166	5103
ENSG00000101057.16	5017	5239	5006	5449	5099	4956
ENSG00000113161.16	4988	4770	5532	5551	5329	5355
ENSG00000130227.17	4988	4679	4745	4934	4629	4812
ENSG00000198242.14	4986	5072	5896	5262	4639	4883
ENSG00000126067.12	4985	5344	4788	5011	5564	4986
ENSG00000173905.9	4983	4902	5175	4133	4352	4253
ENSG00000161944.16	4970	5168	5371	5681	5580	5539
ENSG00000164091.12	4969	4840	4952	4183	4788	4518
ENSG00000184007.21	4960	4567	4881	4010	4805	4461
ENSG00000146409.12	4948	4287	4810	2950	3028	2980
ENSG00000234741.8	4947	4544	6669	3926	3838	4313
ENSG00000108861.9	4941	5076	5376	4520	4542	4419
ENSG00000176105.14	4937	4562	4804	4204	4388	4363
ENSG00000176619.13	4937	5243	4849	5530	5658	5211
ENSG00000124198.9	4932	4811	5378	4507	4453	4771
ENSG00000108256.9	4930	5111	5191	4558	4767	4861
ENSG00000146648.18	4915	5385	5339	4365	4289	4468
ENSG00000115875.19	4914	4933	5143	4795	4887	4729
ENSG00000116016.14	4912	4827	4988	4478	4403	4425
ENSG00000100644.17	4911	4685	4657	3984	4087	4038
ENSG00000114416.18	4903	4298	4811	4259	4121	4149
ENSG00000078808.17	4902	4955	5021	5898	5626	5496
ENSG00000167491.17	4897	5301	4886	5606	5600	5354
ENSG00000171298.13	4895	4927	4961	5050	4486	4681
ENSG00000109814.12	4893	5078	5048	5372	5429	5010
ENSG00000134294.14	4892	4539	5083	4714	5084	5209
ENSG00000122705.17	4891	4835	5158	4044	4349	4230
ENSG00000071626.16	4888	5108	4805	5118	5152	5142
ENSG00000156642.17	4887	4552	4691	4330	4125	4026
ENSG00000115241.11	4882	4779	4892	4759	4682	4523
ENSG00000008294.21	4882	4936	5201	4089	4058	4050
ENSG00000119314.15	4880	4900	4801	3901	3954	4077
ENSG00000167815.12	4879	4560	4725	4307	4247	4145
ENSG00000072310.17	4875	5337	5399	5107	4484	4717
ENSG00000188529.15	4875	4783	4937	4407	4816	4728
ENSG00000112977.15	4875	4923	5034	5257	5133	4955
ENSG00000119888.10	4870	4923	4859	2942	3225	3178
ENSG00000101972.18	4863	4565	4922	4194	4297	4363
ENSG00000114354.14	4857	4816	4786	3926	4340	4185
ENSG00000132382.14	4857	5241	4791	5711	5374	5151
ENSG00000170348.9	4855	4603	4789	5015	5315	5133
ENSG00000188554.14	4855	4399	4788	4411	4282	4485
ENSG00000131844.16	4852	4580	4547	4443	4493	4432
ENSG00000099817.12	4849	5141	4890	5833	5864	5730
ENSG00000103769.10	4847	4529	4796	3533	3864	3709
ENSG00000167996.16	4846	4044	3983	3476	5581	4371
ENSG00000156802.13	4845	4854	4959	4814	5031	4898
ENSG00000178209.15	4840	6433	6054	5066	4319	5245
ENSG00000173402.11	4836	4747	4869	5302	5026	5039
ENSG00000169045.17	4836	4658	4792	4894	4976	4618
ENSG00000197879.17	4836	5129	4825	4779	4596	4546
ENSG00000101856.10	4834	5502	5035	6800	7262	7106
ENSG00000123136.15	4829	4950	5004	4764	4468	4432
ENSG00000100504.17	4829	4756	5014	4563	4260	4352
ENSG00000165527.7	4823	4887	4662	4995	5317	5020
ENSG00000132386.11	4821	4641	5081	5408	4952	5158
ENSG00000136205.17	4820	4870	4881	4496	4152	4465
ENSG00000128309.16	4817	4677	5089	4455	4300	4127
ENSG00000176153.12	4808	4896	4608	3503	3299	3201
ENSG00000076108.11	4803	5168	5205	5510	4814	5310
ENSG00000108588.14	4802	4691	4768	4609	4956	4777
ENSG00000134419.15	4801	4473	5873	3898	3928	3862
ENSG00000167005.14	4800	4284	4523	4307	4505	4585
ENSG00000155368.16	4800	4621	4803	4177	4802	4577
ENSG00000070214.16	4799	4446	4893	3726	3890	3886
ENSG00000100029.18	4798	5025	4890	5595	5446	5161
ENSG00000087087.20	4798	5218	4867	5329	5467	4963
ENSG00000174851.16	4785	4605	4925	5187	5274	5281
ENSG00000075785.12	4784	5093	4938	4899	5094	4953
ENSG00000163541.12	4784	4665	5356	3755	3856	3804
ENSG00000124783.14	4782	4861	4461	5096	5559	5332
ENSG00000155465.18	4760	4586	5244	1727	1704	1730
ENSG00000108946.14	4750	4452	4662	4190	4307	4237
ENSG00000114346.13	4748	4295	4414	4634	4735	4778
ENSG00000109332.20	4748	4353	4716	3897	4048	4137
ENSG00000123144.11	4746	4920	5091	4368	4895	4503
ENSG00000113407.13	4745	4604	4686	4322	4220	4298
ENSG00000170540.15	4738	4462	4479	4540	4754	4560
ENSG00000164300.17	4737	4518	4859	3614	3749	3693
ENSG00000090273.14	4737	4953	4742	6122	6284	5727
ENSG00000061676.15	4735	4924	4745	5106	5391	5233
ENSG00000114302.16	4726	4652	4614	4341	4309	4264
ENSG00000070814.20	4723	5073	4691	5673	5282	5335
ENSG00000078674.17	4722	4511	4875	4236	4007	4175
ENSG00000162368.13	4719	4459	4504	4832	5227	5217
ENSG00000102996.5	4718	4432	4647	3954	3621	3808
ENSG00000105968.18	4711	4489	4709	4122	4385	4236
ENSG00000166747.12	4706	4390	4392	4237	4262	4456
ENSG00000108592.17	4703	5029	4846	5188	5149	4975
ENSG00000101367.9	4697	4815	4646	4638	5162	4815
ENSG00000135862.6	4691	4916	4887	5297	5096	5444
ENSG00000047315.16	4688	4274	4508	4593	4557	4469
ENSG00000022840.16	4685	4782	4594	4886	4758	4676
ENSG00000184432.10	4685	4331	4396	4844	4865	4784
ENSG00000139641.12	4679	4562	4611	4441	4110	4188
ENSG00000121892.15	4679	4635	4615	4182	4569	4355
ENSG00000108953.17	4678	4726	4740	4461	4789	4565
ENSG00000111667.13	4674	4606	4602	4823	4533	4499
ENSG00000136813.14	4671	4776	4705	4146	3878	4076
ENSG00000136731.13	4670	4961	4832	5587	5710	5721
ENSG00000145703.16	4661	4841	5123	4968	4648	4923
ENSG00000146083.12	4658	4894	4781	4377	4234	4167
ENSG00000101608.12	4648	4569	4660	4150	4515	4474
ENSG00000163714.18	4644	4392	4577	5132	5076	5061
ENSG00000168906.13	4634	4605	4559	4383	4522	4214
ENSG00000124767.7	4629	4343	4605	4031	4286	4171
ENSG00000110108.10	4626	4906	4338	4999	5117	4809
ENSG00000196591.12	4619	4364	4428	3960	4178	4076
ENSG00000133657.15	4617	4385	4671	3915	4092	4166
ENSG00000132155.11	4614	4481	4920	4160	4129	4139
ENSG00000143153.13	4608	4493	4350	4205	4545	4245
ENSG00000130826.18	4606	4519	4704	5005	4985	4728
ENSG00000164054.15	4603	4560	4467	4230	4082	4173
ENSG00000174903.16	4600	4568	4478	5203	4598	4684
ENSG00000169908.12	4595	4039	4665	3546	3626	3668
ENSG00000116062.15	4594	4057	4367	3592	3482	3472
ENSG00000176658.17	4587	4650	4960	3456	3440	3391
ENSG00000099995.19	4586	4839	4423	5645	5399	5243
ENSG00000182670.13	4585	4333	4641	3983	3982	4036
ENSG00000206557.6	4584	4867	4866	4192	4377	4344
ENSG00000138758.11	4580	4377	4488	4391	4376	4350
ENSG00000116489.13	4575	4385	4375	4156	4418	4126
ENSG00000132437.18	4568	4371	4712	3694	3745	3746
ENSG00000170315.14	4568	3943	4364	2916	4267	3884
ENSG00000117724.13	4547	4945	4932	5263	4990	5238
ENSG00000073921.18	4543	4383	4324	3224	3306	3269
ENSG00000174574.16	4540	4419	4400	5077	5236	5105
ENSG00000167085.11	4531	4539	4681	4678	4654	4505
ENSG00000056998.20	4521	4172	4504	4127	3990	3861
ENSG00000014641.19	4520	4146	4557	4038	4151	3966
ENSG00000189043.10	4520	4206	4765	3553	4198	3877
ENSG00000168710.18	4513	4519	4388	4474	4474	4464
ENSG00000161970.15	4513	4735	6023	4894	4127	4313
ENSG00000079805.16	4504	4579	4751	4836	4452	4537
ENSG00000145604.16	4495	4347	4416	4062	4055	4108
ENSG00000141027.21	4494	4976	5053	4605	4254	4592
ENSG00000143924.19	4494	4409	4520	4216	4111	4233
ENSG00000128641.19	4489	4620	4429	3422	3459	3318
ENSG00000166681.13	4487	4377	4462	3416	3792	3512
ENSG00000125912.11	4486	4603	4244	5060	4686	4596
ENSG00000167522.16	4485	4988	4998	5065	5050	5182
ENSG00000105576.15	4483	4991	4735	4456	4160	4448
ENSG00000128989.10	4481	4380	4568	3380	3879	3696
ENSG00000132646.11	4480	4378	4651	4851	4877	4853
ENSG00000076248.10	4479	4270	4481	4238	4112	4124
ENSG00000055917.15	4477	4166	4463	3611	3554	3845
ENSG00000124486.13	4476	4630	4624	3786	3897	4115
ENSG00000112414.15	4473	4066	4371	3374	3525	3638
ENSG00000168137.16	4471	4835	5190	4331	4032	4343
ENSG00000106261.17	4471	4597	4967	4650	4557	4906
ENSG00000068078.18	4467	4991	4881	7075	6696	6936
ENSG00000131236.17	4462	4409	4523	5402	5128	4924
ENSG00000136527.18	4462	4403	4400	4156	4423	4234
ENSG00000148396.18	4454	5106	4738	5256	4826	5246
ENSG00000113328.19	4450	4009	4530	3321	3340	3473
ENSG00000100335.15	4450	4478	4372	4449	4131	4307
ENSG00000060138.13	4449	4457	4410	3680	3885	3809
ENSG00000100030.14	4448	4342	4446	4118	4440	4316
ENSG00000110713.17	4444	4485	4527	4509	4356	4496
ENSG00000130202.10	4439	4457	4523	5635	5305	5383
ENSG00000197111.15	4437	4232	4416	4445	4293	4166
ENSG00000047457.14	4428	3272	4318	2105	2037	2277
ENSG00000113368.12	4422	4388	4284	4033	4001	3927
ENSG00000121691.7	4415	4260	4619	3717	3375	3507
ENSG00000141456.16	4405	4463	4348	4818	4593	4480
ENSG00000132300.19	4404	4218	4363	4299	4344	4281
ENSG00000135506.16	4397	4531	4586	4815	4387	4533
ENSG00000116906.13	4395	4151	4336	3654	3803	3691
ENSG00000071564.16	4391	4466	4406	4660	4520	4211
ENSG00000113282.13	4388	4338	4569	3354	3558	3376
ENSG00000125991.19	4383	4139	4644	4208	3931	4006
ENSG00000129128.13	4383	4454	4270	4398	4870	4630
ENSG00000163466.16	4380	4267	4125	4412	4506	4327
ENSG00000111602.12	4379	4095	4372	4332	3926	3997
ENSG00000183283.16	4374	4249	4443	3198	3373	3345
ENSG00000185825.17	4363	4334	4312	4743	4344	4260
ENSG00000165556.10	4357	4298	4450	2845	2844	2742
ENSG00000147676.14	4352	4248	4235	4300	4840	4616
ENSG00000100304.13	4342	4449	4131	4720	4561	4179
ENSG00000157020.18	4327	4448	4467	5421	5321	5223
ENSG00000069329.18	4326	4061	4247	3524	3702	3564
ENSG00000130204.13	4322	4683	4131	5654	5643	5227
ENSG00000152990.14	4321	4361	4441	3998	4305	4103
ENSG00000174547.13	4316	4362	4454	4433	4749	4569
ENSG00000130396.20	4313	4602	4936	3829	3770	4063
ENSG00000125398.8	4310	4218	4317	4051	4000	3883
ENSG00000156709.14	4308	4010	4354	4691	4553	4493
ENSG00000141867.17	4308	4868	4604	4561	4510	4387
ENSG00000140465.14	4299	2987	6545	5624	4834	6693
ENSG00000107897.19	4298	4289	4435	3202	3331	3323
ENSG00000114650.20	4298	4287	4325	4113	3646	3758
ENSG00000145833.16	4295	4300	4238	4203	4125	4152
ENSG00000148358.19	4293	4233	4322	4111	3912	4073
ENSG00000100888.13	4292	4532	4433	3698	3384	3631
ENSG00000079739.17	4290	4037	4181	4551	4373	4297
ENSG00000183010.17	4289	4316	4215	4955	4710	4869
ENSG00000167325.15	4289	4204	4192	3559	3814	3714
ENSG00000113924.12	4289	3944	4399	3819	3580	3525
ENSG00000115091.12	4288	4183	4234	4572	4845	4674
ENSG00000048828.17	4287	4278	4064	4145	3966	4016
ENSG00000206053.13	4282	4246	4071	4202	4305	4066
ENSG00000158864.12	4278	3891	4288	3890	3496	3489
ENSG00000105281.12	4275	4752	4560	6624	6152	6329
ENSG00000168488.18	4274	4603	4676	4697	4261	4374
ENSG00000052802.13	4254	4056	4963	3868	4177	4206
ENSG00000172534.14	4254	4784	4451	4466	3853	4077
ENSG00000153147.6	4250	4020	4020	3940	4156	4017
ENSG00000244187.8	4248	4206	4956	3213	2766	2825
ENSG00000133318.14	4245	4002	3873	3224	3486	3288
ENSG00000174243.10	4232	4394	4338	4500	4348	4086
ENSG00000006118.14	4218	4020	4310	3850	3614	3512
ENSG00000132153.15	4217	4255	4221	4465	4207	4226
ENSG00000177479.19	4217	4175	4296	4155	4015	4214
ENSG00000130811.12	4214	4289	4526	4358	4206	4324
ENSG00000062485.19	4210	4108	4388	3808	3684	3717
ENSG00000163513.18	4207	4102	4305	4614	4419	4561
ENSG00000118482.11	4207	4049	4327	3678	3452	3562
ENSG00000162923.16	4204	4055	3997	3642	3685	3736
ENSG00000125755.19	4198	4272	4340	5102	4455	4762
ENSG00000132589.16	4197	4201	4188	3663	3540	3553
ENSG00000116171.18	4192	3959	4165	3781	3923	3849
ENSG00000083312.17	4191	4184	3949	3950	4188	4110
ENSG00000119471.15	4191	3975	4411	3201	3490	3332
ENSG00000132002.8	4185	4335	4266	4124	4249	4007
ENSG00000142507.10	4183	4111	4052	4549	4532	4300
ENSG00000107372.13	4182	4390	4188	4058	4445	4244
ENSG00000161057.12	4179	4118	4109	3999	4041	3703
ENSG00000148175.13	4178	4002	4515	2969	3240	3058
ENSG00000136381.13	4176	3851	3865	3542	3729	3563
ENSG00000160691.18	4176	4230	4101	4019	3616	3715
ENSG00000137491.15	4173	4134	4578	3143	2708	2940
ENSG00000105854.13	4171	3963	4226	3560	3749	3632
ENSG00000196961.12	4171	4318	4159	4661	4378	4231
ENSG00000213639.10	4170	3759	4196	2812	3120	3144
ENSG00000013810.19	4166	4715	4183	5926	5726	5450
ENSG00000141401.12	4164	4081	4267	3895	3786	3770
ENSG00000160633.13	4164	4303	4290	4633	4874	4503
ENSG00000166035.11	4158	4113	4585	2743	2663	2841
ENSG00000131981.16	4157	4489	4397	3163	3400	3274
ENSG00000178691.11	4153	3969	4036	3662	3742	3699
ENSG00000107566.14	4146	4105	4112	4567	4472	4379
ENSG00000009954.11	4143	4196	4379	4372	4320	4256
ENSG00000184216.14	4137	4348	4148	4366	4185	4012
ENSG00000113810.16	4136	4093	4172	3520	3646	3490
ENSG00000131051.24	4136	4362	4196	3985	4302	4214
ENSG00000123143.12	4133	4218	4256	4591	4432	4309
ENSG00000197386.12	4132	4798	4577	5522	5068	5350
ENSG00000140612.14	4131	3560	4519	2813	2926	2888
ENSG00000078140.14	4130	3851	3987	3579	3942	3843
ENSG00000126945.9	4129	3757	4087	3454	3618	3482
ENSG00000057294.14	4127	3922	4085	2642	2579	2619
ENSG00000127831.11	4119	4371	4537	4659	4375	4348
ENSG00000116288.13	4114	3981	4258	4481	4330	4213
ENSG00000166889.14	4112	4065	4019	3801	3706	3700
ENSG00000099331.13	4108	4672	4464	4708	4347	4290
ENSG00000126247.11	4108	4100	3871	4458	4432	4275
ENSG00000173020.11	4107	4631	4252	6420	5831	6045
ENSG00000157350.13	4104	4138	4209	3883	3669	3618
ENSG00000125977.7	4100	4254	4351	4264	4698	4617
ENSG00000114573.10	4096	3907	4367	2960	2953	3066
ENSG00000126267.11	4094	3802	3918	3900	4364	4296
ENSG00000157227.13	4093	4101	4260	3272	3025	2955
ENSG00000176171.11	4081	4010	4231	3146	3532	3548
ENSG00000277791.5	4080	3976	4116	3919	3874	3764
ENSG00000164050.13	4079	4586	4742	4760	4055	4389
ENSG00000070831.17	4076	3700	3957	3667	3863	3632
ENSG00000068697.7	4072	3876	4133	3490	3694	3581
ENSG00000166135.14	4066	3835	3929	3641	3360	3608
ENSG00000074416.14	4065	4660	4068	3904	3951	3740
ENSG00000128283.7	4065	3988	4119	4366	4239	3951
ENSG00000130517.14	4065	4276	4670	3055	2844	2921
ENSG00000143384.13	4063	4180	4101	3809	4070	3894
ENSG00000173674.11	4062	3858	3962	4132	4721	4532
ENSG00000123505.17	4061	3942	4105	3605	3904	3597
ENSG00000097007.19	4059	4247	4074	4240	3910	3802
ENSG00000159202.18	4052	3879	4034	3557	3752	3346
ENSG00000153560.12	4048	3983	4070	3454	3691	3696
ENSG00000161547.16	4044	4253	3934	3599	4000	3807
ENSG00000180370.10	4040	4138	3902	3761	3955	3784
ENSG00000094916.16	4040	4124	4166	3879	4017	4070
ENSG00000101346.14	4040	3854	4213	3921	3892	3700
ENSG00000178921.14	4040	3918	3895	4249	3753	3894
ENSG00000185432.12	4038	3685	4856	3410	3090	3433
ENSG00000124193.16	4038	4074	4295	3681	3611	3539
ENSG00000095319.14	4037	4194	4030	4917	4393	4510
ENSG00000136930.13	4034	4155	4266	4270	4398	4242
ENSG00000182149.21	4033	3941	4079	4246	3888	3904
ENSG00000143106.13	4033	3896	4352	3900	3941	3593
ENSG00000112096.18	4033	3769	3882	2449	2466	2654
ENSG00000004142.12	4032	3996	4035	4278	4266	4187
ENSG00000127837.9	4030	4051	4087	5298	4717	4757
ENSG00000078269.15	4024	4284	4437	3598	3493	3587
ENSG00000154473.18	4022	3932	4138	3564	3801	3688
ENSG00000153879.9	4019	3945	4365	4099	4362	4334
ENSG00000113643.9	4009	3700	3784	3483	3798	3556
ENSG00000168268.11	4007	3988	3941	4109	4283	4361
ENSG00000196504.16	4006	3898	3873	4492	4798	4640
ENSG00000264364.3	3989	3688	3599	3168	3564	3263
ENSG00000135926.15	3988	3768	3981	4008	3756	3902
ENSG00000062716.13	3987	3675	4240	3346	3643	3468
ENSG00000092108.21	3971	3905	3853	3543	3826	3537
ENSG00000100075.10	3969	4013	4014	4100	4097	3954
ENSG00000109184.15	3968	3749	3889	3603	3901	3871
ENSG00000104805.16	3963	4076	3895	5222	4902	4805
ENSG00000173801.17	3958	4279	3986	2672	2358	2417
ENSG00000187555.15	3956	4002	3818	4117	4173	3978
ENSG00000198791.12	3952	3717	3952	3286	3524	3410
ENSG00000100979.15	3949	3816	3847	3395	3175	3242
ENSG00000106682.14	3947	4094	3961	4172	4333	4179
ENSG00000084733.11	3944	3810	3959	3612	3626	3649
ENSG00000085733.16	3942	4058	3987	3313	3358	3326
ENSG00000112695.11	3936	3466	4039	2602	3127	2994
ENSG00000141510.17	3935	3879	3883	3999	3743	3621
ENSG00000196792.12	3931	3754	3952	3738	3914	3870
ENSG00000129083.12	3927	3567	3987	3397	3433	3440
ENSG00000167553.15	3927	3943	3995	4015	3883	3822
ENSG00000111481.10	3924	3701	3842	3848	3743	3681
ENSG00000130723.20	3922	4213	4195	4068	3792	4119
ENSG00000214022.11	3921	3960	3954	3825	3696	3655
ENSG00000125166.13	3917	3685	3689	4374	4201	4168
ENSG00000153113.23	3916	3859	4026	3283	3361	3344
ENSG00000114948.13	3914	4172	4250	3535	3660	3514
ENSG00000172354.10	3910	4037	3916	4105	3919	3972
ENSG00000138107.13	3906	3846	3808	3872	3694	3787
ENSG00000064607.17	3906	4380	4399	5270	4847	4946
ENSG00000240342.3	3904	4160	4682	3084	4539	4422
ENSG00000233927.5	3900	3512	3784	2262	3437	3201
ENSG00000103353.16	3898	3931	3856	4261	4421	4235
ENSG00000123064.12	3895	3963	3822	4298	4118	3980
ENSG00000115415.18	3881	3752	3664	2908	3058	2866
ENSG00000120889.13	3880	3821	4005	3812	3840	3836
ENSG00000124214.19	3877	3792	3746	4078	4359	4112
ENSG00000159873.10	3875	3719	3842	3701	4086	3866
ENSG00000159352.15	3869	4015	4034	4399	4380	4264
ENSG00000147872.10	3864	3426	3892	3546	3412	3557
ENSG00000100243.21	3863	3922	3857	4386	4070	4091
ENSG00000100403.12	3862	4083	4011	3984	3678	3728
ENSG00000127184.13	3862	3413	3850	2512	3053	2857
ENSG00000138768.14	3859	3496	4001	3216	3225	3380
ENSG00000152952.12	3858	3410	3998	2899	2923	3092
ENSG00000119912.17	3858	3823	3456	3494	3648	3491
ENSG00000149923.14	3853	3970	4370	4232	3996	4038
ENSG00000135048.14	3852	4102	3886	5647	5577	5574
ENSG00000072958.8	3848	3933	3896	3757	3461	3612
ENSG00000160007.19	3847	3919	4009	4141	4002	4130
ENSG00000141385.9	3843	3570	3766	3493	3449	3312
ENSG00000198952.8	3840	4012	3811	4212	3792	3803
ENSG00000144283.21	3839	3838	3819	4342	4099	4114
ENSG00000147649.10	3839	4017	3963	3882	3987	3943
ENSG00000110721.12	3836	3918	3995	3293	3882	3808
ENSG00000105676.14	3824	3612	3647	3945	3841	3703
ENSG00000165175.15	3817	4006	4176	3224	3363	3237
ENSG00000070019.5	3813	3476	4039	2204	2118	2120
ENSG00000173660.12	3812	3737	3920	3660	4297	4112
ENSG00000149100.13	3811	3644	4114	3443	3523	3458
ENSG00000171456.19	3810	4038	4245	3639	3616	3561
ENSG00000214078.12	3808	3597	3660	3799	3386	3584
ENSG00000196535.16	3806	3852	3813	4007	3514	3966
ENSG00000179115.11	3804	3836	3775	4447	3936	3975
ENSG00000165304.8	3801	3851	3791	3771	3857	3808
ENSG00000134287.10	3796	3687	3631	3445	3443	3376
ENSG00000113739.10	3793	4090	4475	5258	5004	5630
ENSG00000149532.15	3792	3824	3921	3856	3746	3667
ENSG00000099942.13	3792	3813	3881	3684	3824	3918
ENSG00000105568.18	3791	3808	3845	4380	4066	4026
ENSG00000110717.13	3790	3687	3750	3634	3663	3540
ENSG00000119969.15	3785	3511	3812	3071	3218	3189
ENSG00000060982.15	3782	3551	3841	5644	6035	6402
ENSG00000051523.11	3775	3749	3831	3367	3535	3428
ENSG00000079819.19	3773	3847	4003	3904	4008	3929
ENSG00000144224.17	3773	3791	4016	3704	3704	3661
ENSG00000086062.12	3772	3677	3841	3908	3753	3874
ENSG00000101596.15	3771	3869	3825	3685	3695	3712
ENSG00000140396.13	3766	4099	4176	3834	3765	3976
ENSG00000137106.18	3763	3786	3997	3979	3635	3774
ENSG00000198231.13	3761	3890	3974	3948	3843	3892
ENSG00000205937.12	3759	4011	4031	4533	4265	4359
ENSG00000056097.16	3756	3682	3601	3734	3810	3694
ENSG00000147224.11	3754	3396	3584	4013	4109	3996
ENSG00000166128.13	3753	3525	3763	3548	3621	3680
ENSG00000158941.16	3751	3640	3566	3504	3420	3460
ENSG00000119396.11	3751	3820	3665	3747	3953	3882
ENSG00000001036.14	3744	3362	3736	3141	3157	3168
ENSG00000165283.16	3743	3777	4185	4087	3982	3894
ENSG00000114771.14	3738	3479	3981	2264	2486	2356
ENSG00000120437.9	3737	3660	3931	4328	4392	4393
ENSG00000179134.15	3736	4058	3843	4256	4056	4016
ENSG00000102531.16	3734	3522	3855	2793	2798	2844
ENSG00000104853.16	3734	4040	3732	4758	4636	4461
ENSG00000198380.12	3733	3764	3771	3814	3957	3941
ENSG00000118515.11	3733	3413	3730	2933	2613	2699
ENSG00000115009.13	3731	3510	3957	3028	3236	3336
ENSG00000084652.16	3730	3941	3994	4315	4131	4084
ENSG00000167513.9	3728	3775	4053	3404	3504	3607
ENSG00000088986.11	3717	3477	3832	3325	3529	3308
ENSG00000104331.9	3717	3495	3662	2745	3109	3047
ENSG00000141522.12	3709	3877	3468	3533	3730	3547
ENSG00000250722.6	3708	3433	4072	3174	4245	4126
ENSG00000153201.16	3702	3859	3742	4216	4160	4293
ENSG00000139697.14	3701	3780	3865	3784	3830	3799
ENSG00000077549.18	3701	3938	3768	4029	3930	3918
ENSG00000123983.14	3700	3684	3810	5089	5294	5405
ENSG00000213741.10	3699	3189	3810	2380	3834	3532
ENSG00000078668.14	3696	3332	3613	3302	3223	3043
ENSG00000106628.10	3696	3683	3708	3886	3654	3679
ENSG00000138867.16	3691	3602	3976	3078	2866	3014
ENSG00000110696.10	3690	3600	3736	3626	3828	3712
ENSG00000164163.11	3689	3586	3526	3589	3636	3639
ENSG00000140943.17	3687	3432	3575	3635	3330	3533
ENSG00000198734.11	3686	3487	3671	5491	5184	5784
ENSG00000109572.14	3685	3535	3643	3340	3405	3368
ENSG00000125676.20	3685	3474	3819	3820	3836	4076
ENSG00000213281.5	3681	3679	3631	3509	3699	3630
ENSG00000136270.14	3679	3668	3698	3725	3525	3649
ENSG00000106771.13	3678	3575	3696	3643	3606	3835
ENSG00000084774.14	3676	4052	3884	4351	3915	4179
ENSG00000148584.15	3670	3871	3940	3905	4151	4189
ENSG00000102054.17	3668	3429	3705	3029	3136	2961
ENSG00000186468.13	3666	3318	3704	3125	3148	3418
ENSG00000105063.19	3658	3897	3572	4888	4754	4596
ENSG00000179195.16	3657	3631	3588	3403	3639	3578
ENSG00000017797.13	3656	3586	3590	3276	3277	3234
ENSG00000127948.16	3649	3749	3801	4308	3941	3994
ENSG00000054793.14	3648	3590	3852	2472	2350	2434
ENSG00000129514.6	3647	3813	3708	3241	3410	3127
ENSG00000112078.14	3645	3478	3620	3262	3473	3282
ENSG00000117500.13	3641	3417	3444	3596	3811	3764
ENSG00000106609.16	3641	3450	3407	3280	3434	3220
ENSG00000082153.18	3638	3550	3466	3793	4058	3797
ENSG00000136868.11	3627	3510	3735	3762	4059	3958
ENSG00000169567.12	3623	3429	3907	2994	3459	3115
ENSG00000092439.16	3622	3488	3867	2578	2611	2529
ENSG00000180398.12	3621	3339	3550	3084	3157	3118
ENSG00000008018.9	3617	3454	3523	3239	3525	3409
ENSG00000108578.15	3607	3847	3505	3685	3902	3784
ENSG00000126012.11	3606	3737	3746	4122	3736	3773
ENSG00000037474.15	3599	3725	3502	3775	3813	3632
ENSG00000111802.14	3599	3396	3756	2116	2390	2324
ENSG00000137876.10	3599	3154	3860	2648	2829	2878
ENSG00000153944.11	3593	3604	3786	3044	3229	3105
ENSG00000172115.8	3593	3706	3569	3372	3849	3600
ENSG00000145192.13	3592	4221	3623	12088	11011	11524
ENSG00000100811.14	3591	3624	3613	3319	3711	3456
ENSG00000035403.17	3590	3926	3888	3491	3404	3392
ENSG00000178950.17	3590	3924	3565	4215	4250	4017
ENSG00000102898.12	3589	3393	3405	3378	3546	3401
ENSG00000004455.17	3589	3356	3670	3319	2955	2921
ENSG00000104763.19	3588	3418	3800	2689	2818	2903
ENSG00000124299.15	3585	3796	3543	3740	3589	3474
ENSG00000127483.18	3585	3651	3834	3476	3472	3579
ENSG00000171940.13	3585	3496	3811	3584	3423	3614
ENSG00000159199.14	3585	3473	3612	3587	3612	3447
ENSG00000122203.15	3584	3367	3520	2840	2822	2854
ENSG00000143418.19	3582	3552	3745	3148	3280	3305
ENSG00000008952.17	3579	3604	3827	3703	3863	3775
ENSG00000138760.10	3578	3514	3603	3290	3357	3399
ENSG00000089006.16	3577	3538	3764	3384	3456	3383
ENSG00000133706.18	3572	3186	3388	3374	3431	3290
ENSG00000169764.15	3570	3432	3529	2947	3085	2920
ENSG00000152102.18	3566	3486	3555	3787	3839	3842
ENSG00000185813.10	3565	3904	4052	4371	4011	3884
ENSG00000196177.12	3565	3404	3843	4965	4737	5028
ENSG00000115255.11	3562	3572	3607	3020	2843	2786
ENSG00000137776.17	3560	3434	3615	3298	3253	3132
ENSG00000131828.14	3559	3507	3521	3938	3965	3878
ENSG00000140632.17	3559	3645	3539	4073	3649	3806
ENSG00000105202.9	3559	3436	3742	4021	3660	3724
ENSG00000211445.12	3553	3376	3192	2443	2300	2376
ENSG00000254999.4	3553	3378	3794	2722	2935	2867
ENSG00000167881.15	3552	3571	3489	3838	3667	3628
ENSG00000162878.13	3549	3589	4237	2754	2896	2803
ENSG00000126934.13	3549	3900	3926	4158	4422	4344
ENSG00000174695.10	3545	3230	3350	2947	3326	3144
ENSG00000145495.16	3545	3392	3752	2835	2748	2868
ENSG00000110367.13	3542	3412	3493	2516	2639	2577
ENSG00000134709.11	3541	3368	3596	2724	2877	2763
ENSG00000111229.16	3532	3382	3638	3004	3205	3086
ENSG00000073536.18	3531	3419	3806	3679	3302	3392
ENSG00000167685.15	3531	3793	3730	4251	3958	3932
ENSG00000029363.17	3529	3497	3513	3380	3567	3407
ENSG00000081154.12	3527	3221	3564	2880	2967	3026
ENSG00000111206.12	3526	3684	3460	4136	3764	3794
ENSG00000124181.14	3525	3569	3968	3286	3013	3188
ENSG00000122545.20	3523	3554	3615	4101	4315	4100
ENSG00000119285.11	3523	3381	3380	3687	3719	3692
ENSG00000138035.15	3523	3457	3569	3324	3418	3171
ENSG00000142168.14	3523	3478	3554	3373	3479	3288
ENSG00000138160.6	3519	3588	3483	3255	3489	3423
ENSG00000188976.11	3519	3830	3587	4840	4569	4650
ENSG00000117362.13	3519	3306	3645	3158	2941	3008
ENSG00000168924.15	3517	4014	3687	4797	4680	4534
ENSG00000173230.15	3515	3690	4146	2505	2387	2713
ENSG00000093000.19	3515	3501	3400	3142	3403	3132
ENSG00000099341.11	3513	3606	3496	4366	4239	4150
ENSG00000066044.15	3513	3718	3429	3662	3695	3542
ENSG00000157654.18	3511	3572	3444	3258	3156	3092
ENSG00000175215.11	3510	3356	3561	3260	3035	3124
ENSG00000077235.18	3507	3680	3601	4156	3929	3900
ENSG00000154845.15	3502	3497	3583	3210	3280	3077
ENSG00000068654.16	3501	3849	3690	3940	3832	3865
ENSG00000114850.6	3499	3503	3492	3708	4209	3925
ENSG00000113569.16	3496	3463	3414	3416	3341	3378
ENSG00000070413.20	3496	3494	3573	3800	3571	3564
ENSG00000138448.12	3495	3142	3439	2735	2660	2892
ENSG00000076201.15	3495	3552	3470	3143	2959	2893
ENSG00000113048.16	3495	3256	3590	3077	2958	2976
ENSG00000103194.15	3495	3572	3567	3893	3838	3693
ENSG00000148840.11	3490	3658	3616	3654	3270	3391
ENSG00000103855.18	3490	3333	3399	2940	2662	2615
ENSG00000174780.17	3489	3265	3549	3481	3562	3561
ENSG00000108312.15	3488	3723	3659	3499	3396	3325
ENSG00000123838.11	3487	3407	3745	1209	1243	1227
ENSG00000104549.12	3485	3469	3887	3781	3914	3740
ENSG00000090487.11	3481	3093	3257	2505	2485	2348
ENSG00000185896.11	3479	3978	3599	4315	4963	4740
ENSG00000072210.19	3479	3464	3594	3438	3537	3328
ENSG00000143375.15	3475	3382	3761	3684	3432	3457
ENSG00000105738.11	3472	3702	3864	3184	2934	2973
ENSG00000021355.13	3471	3314	3742	2551	2718	2665
ENSG00000149428.19	3469	3560	3154	3892	3646	3783
ENSG00000132383.12	3464	3488	3435	3512	3626	3443
ENSG00000196411.10	3462	3529	3568	3782	3683	3599
ENSG00000107164.16	3461	3450	3659	3711	3596	3676
ENSG00000116237.16	3461	3544	3434	3715	3816	3745
ENSG00000213024.11	3459	3665	3612	4094	3875	3794
ENSG00000151491.14	3458	3479	3478	3068	3062	3046
ENSG00000079215.14	3456	3613	3632	2277	2398	2199
ENSG00000091140.14	3454	3153	3411	2928	3034	3013
ENSG00000163479.14	3451	3302	3453	3964	3413	3441
ENSG00000111897.7	3443	3374	3544	2928	3200	3101
ENSG00000196715.7	3442	3507	3425	3364	3749	3456
ENSG00000105887.11	3441	3213	3236	2976	3214	3147
ENSG00000141551.14	3440	3512	3658	3467	3371	3369
ENSG00000138029.14	3439	3271	3577	3137	2934	2891
ENSG00000128245.15	3438	3544	3297	3022	2982	2916
ENSG00000094804.12	3436	3413	3463	3650	3590	3289
ENSG00000160209.19	3436	3735	3311	2980	2745	2765
ENSG00000108604.16	3436	3225	3126	2952	3278	3216
ENSG00000100422.14	3435	3491	3566	3329	3484	3208
ENSG00000100216.6	3434	3324	3476	3064	3307	3191
ENSG00000120705.13	3431	3363	3228	3470	3791	3615
ENSG00000117399.14	3430	3532	3193	4457	4156	3965
ENSG00000140575.13	3430	3664	3486	3469	3127	3229
ENSG00000206527.10	3429	3377	3479	3263	3425	3322
ENSG00000120742.11	3427	3479	3356	3476	4019	3653
ENSG00000174744.14	3426	3566	3362	3999	3873	3707
ENSG00000198793.13	3422	3697	3740	4013	3548	3859
ENSG00000104964.14	3419	3446	3658	2558	2965	2877
ENSG00000178445.9	3418	3210	3251	3452	3198	3132
ENSG00000204463.12	3411	3182	3408	3395	3174	3258
ENSG00000182054.9	3410	3351	3442	2984	2846	2953
ENSG00000052841.15	3408	3222	3639	3148	2949	3234
ENSG00000092964.18	3408	3161	3276	2762	2592	2683
ENSG00000168653.11	3408	3083	3361	2866	3055	3040
ENSG00000130208.9	3402	3230	3548	3553	4367	4164
ENSG00000165458.14	3401	3535	3601	2746	2309	2534
ENSG00000139116.18	3401	3502	3361	4092	4117	4002
ENSG00000089685.15	3397	3655	3684	3790	3978	3732
ENSG00000205542.11	3395	3291	3967	980	1118	1088
ENSG00000117448.13	3394	3322	3648	3482	3035	3389
ENSG00000153561.13	3394	3376	3464	3275	3361	3322
ENSG00000126698.11	3393	3555	3672	3672	3801	3704
ENSG00000204394.13	3393	3519	3338	3703	3322	3470
ENSG00000106244.13	3392	3501	3491	3532	3660	3474
ENSG00000146733.14	3390	3468	4010	2976	3244	3279
ENSG00000149480.7	3388	3499	3290	3652	3361	3122
ENSG00000183207.14	3378	3532	3537	4509	4311	4336
ENSG00000135390.20	3377	3055	3414	2505	2579	2647
ENSG00000149187.18	3377	3356	3373	3217	3221	3149
ENSG00000149257.14	3375	3377	3269	3121	3058	3046
ENSG00000239672.7	3374	3284	3425	3306	3094	2871
ENSG00000143653.10	3371	3111	3386	2672	2924	2896
ENSG00000108349.17	3369	3110	3378	3271	3215	3083
ENSG00000129493.15	3364	3362	3289	3110	3006	3079
ENSG00000183291.17	3364	3132	3402	3159	3415	3376
ENSG00000163694.15	3362	3427	3522	2840	3026	2871
ENSG00000138759.19	3362	4017	4173	2968	2577	3274
ENSG00000116688.16	3361	3312	3236	4075	3840	3767
ENSG00000167173.19	3357	3364	3254	3128	3014	2798
ENSG00000147416.11	3357	3271	3375	2988	3108	3000
ENSG00000125520.14	3355	3441	3502	3055	3199	2895
ENSG00000087586.17	3355	3381	3222	3602	3734	3387
ENSG00000125753.14	3349	3496	3294	4301	4357	4162
ENSG00000183431.12	3349	3369	3432	4378	4432	4361
ENSG00000006744.19	3338	3481	3231	3505	3535	3415
ENSG00000063245.14	3336	3533	3168	4369	3976	3842
ENSG00000061794.13	3335	3411	3312	3045	3189	3076
ENSG00000092010.15	3335	3094	3654	2015	1930	2027
ENSG00000166340.17	3334	3169	3434	2204	2022	2129
ENSG00000127603.27	3333	3795	4047	3524	3199	3640
ENSG00000116791.14	3331	3201	3460	2872	2980	2863
ENSG00000158290.16	3331	3102	3262	3183	3258	3305
ENSG00000100426.7	3325	3295	3512	3352	3294	3256
ENSG00000144021.3	3319	3384	3592	3987	3810	3799
ENSG00000179262.10	3318	3524	3353	3593	3332	3445
ENSG00000115541.11	3317	3323	3531	3790	4125	3834
ENSG00000100138.15	3316	3129	3125	3251	3360	3280
ENSG00000138449.10	3316	3231	3493	3190	3179	3147
ENSG00000198700.10	3314	3270	3252	3394	3171	3236
ENSG00000101158.15	3312	3556	3518	3313	3164	3121
ENSG00000075292.19	3310	3179	3485	2861	2898	2780
ENSG00000132963.8	3308	3113	3178	2553	3049	2787
ENSG00000122779.18	3300	3242	3299	2980	3199	3075
ENSG00000116459.11	3300	3279	3493	2854	3420	3186
ENSG00000147155.11	3297	3376	3603	3537	2955	3007
ENSG00000270647.6	3293	3286	3097	3417	3698	3561
ENSG00000164190.19	3287	3588	3582	3005	2887	2998
ENSG00000198408.14	3286	3149	3316	3043	3013	3067
ENSG00000126254.12	3285	3424	3268	4034	3697	3661
ENSG00000127481.15	3283	4166	4054	3360	2804	3736
ENSG00000100714.17	3282	3141	3314	3289	3089	3166
ENSG00000100393.13	3276	3664	3805	2988	2748	3078
ENSG00000169504.15	3275	3199	3396	3275	3579	3540
ENSG00000115216.14	3273	3242	3200	2975	2945	2701
ENSG00000060566.14	3266	3223	3373	3084	2779	2897
ENSG00000172046.19	3261	3387	3440	3693	3174	3475
ENSG00000180198.16	3258	3192	3297	3731	3617	3467
ENSG00000173327.8	3258	3384	3157	3185	3134	2927
ENSG00000110697.13	3255	3262	3194	3365	2906	3097
ENSG00000008838.20	3248	3277	3154	3548	3156	3200
ENSG00000197043.14	3247	3038	3070	4681	4130	4406
ENSG00000112697.16	3246	3165	3126	3216	3286	3392
ENSG00000010244.18	3245	3310	3320	3216	3190	2974
ENSG00000167747.14	3244	3185	3380	3742	3340	3429
ENSG00000107223.13	3244	3055	3493	3111	3141	3144
ENSG00000167470.12	3242	3623	3441	3396	3691	3416
ENSG00000175390.14	3241	2802	3296	2581	2503	2604
ENSG00000143641.10	3238	3304	3233	3198	3216	3246
ENSG00000163251.4	3237	3006	3090	3271	3338	3190
ENSG00000065833.9	3235	3284	3018	3142	3167	3026
ENSG00000149823.9	3233	3012	3453	2196	1926	2129
ENSG00000100591.8	3232	3257	3098	3577	3505	3199
ENSG00000188486.3	3231	2942	2868	3110	2965	2811
ENSG00000113194.13	3229	3232	3290	3141	3172	3067
ENSG00000176340.4	3226	2988	3245	2234	2487	2383
ENSG00000169398.19	3225	3115	3323	3038	2880	2950
ENSG00000101266.19	3224	3227	3111	3681	3974	3785
ENSG00000147684.9	3223	3151	3587	3202	3385	3307
ENSG00000100221.10	3221	3255	3457	2728	2688	2639
ENSG00000163956.13	3221	3185	3203	4345	4052	3989
ENSG00000100941.9	3219	3647	3479	3884	3948	3875
ENSG00000100220.12	3217	3103	3167	3494	3122	3132
ENSG00000119402.17	3217	3089	3280	2842	3013	2940
ENSG00000111275.13	3215	3238	3394	3205	2946	2975
ENSG00000107854.6	3212	2845	3137	3021	3031	3031
ENSG00000171634.18	3211	3557	3684	2862	2935	2893
ENSG00000119383.19	3210	3242	3012	3449	3321	3371
ENSG00000088812.18	3205	3330	3555	2837	2653	2893
ENSG00000009335.18	3204	3137	3161	2798	3010	2940
ENSG00000165688.12	3202	3190	3377	3923	3777	3613
ENSG00000123159.16	3200	3183	3243	3258	2842	2841
ENSG00000167291.16	3198	3168	3131	2921	2736	2797
ENSG00000066084.13	3197	3327	3428	3398	3205	3299
ENSG00000173744.17	3197	3261	3263	3436	3771	3662
ENSG00000230989.7	3196	3052	3404	2683	3133	2956
ENSG00000064601.18	3194	3265	3162	2697	2610	2647
ENSG00000112893.9	3194	2844	3246	2776	2706	2932
ENSG00000049759.18	3192	3209	3073	2619	2457	2550
ENSG00000114978.18	3192	2943	2998	2476	2725	2685
ENSG00000160208.13	3191	3222	3065	3562	3351	3392
ENSG00000012660.14	3191	3080	3193	3000	3159	3089
ENSG00000196230.13	3190	2902	3011	2689	3107	2905
ENSG00000168411.14	3190	3071	3136	3184	3038	3289
ENSG00000119927.14	3188	3116	3569	3129	3147	3046
ENSG00000117984.14	3187	3442	3151	3803	3406	3404
ENSG00000213719.8	3187	3164	3256	3492	3271	3178
ENSG00000187446.12	3185	3277	3177	3592	3674	3867
ENSG00000112378.12	3182	3020	2948	2384	2609	2568
ENSG00000205726.15	3181	3277	3265	2766	2782	2882
ENSG00000120053.12	3180	3222	3273	3962	3672	3775
ENSG00000075420.13	3180	3218	3034	4174	4145	4334
ENSG00000116704.8	3180	3021	3144	2508	2518	2554
ENSG00000101194.18	3179	3501	3428	3871	3547	3596
ENSG00000188895.12	3179	3142	3176	2659	2627	2690
ENSG00000066117.15	3178	3146	3171	3248	2903	2935
ENSG00000100632.11	3174	2804	3058	2614	3074	3026
ENSG00000102753.10	3172	3065	3201	2422	2584	2482
ENSG00000058804.12	3172	3077	3156	3030	3314	3210
ENSG00000163735.7	3171	2858	3109	767	793	867
ENSG00000128311.14	3170	3088	3328	2357	2031	2088
ENSG00000125686.12	3169	3141	3381	3187	3003	3071
ENSG00000126461.15	3167	3395	3079	3696	3750	3536
ENSG00000082438.17	3166	3530	3111	5108	4906	4968
ENSG00000100266.19	3164	3316	3294	3567	3466	3324
ENSG00000090382.6	3163	2519	2653	3999	4223	4113
ENSG00000004864.13	3161	3151	3050	3164	3153	3117
ENSG00000012048.22	3161	3138	3306	2737	2709	2622
ENSG00000162521.19	3160	3081	3445	2837	2948	3063
ENSG00000132824.14	3160	3000	3191	2785	2789	2846
ENSG00000147475.17	3154	2975	3273	3086	3210	3174
ENSG00000198840.2	3152	3648	3537	1867	3052	2547
ENSG00000100650.16	3151	3062	3397	2899	3179	3188
ENSG00000177853.14	3151	2893	3460	2716	2669	2793
ENSG00000160551.11	3150	3189	3219	2836	2869	2972
ENSG00000092140.16	3147	2941	3098	3051	3088	3125
ENSG00000165502.7	3146	2921	3090	3130	3585	3352
ENSG00000132466.19	3142	3304	3258	3229	3083	3102
ENSG00000072110.13	3138	3068	3112	3892	3600	3656
ENSG00000139218.18	3137	3162	3187	2705	2836	2649
ENSG00000112159.12	3136	3980	3874	3111	2732	3441
ENSG00000103091.15	3136	3104	3419	3461	3027	3299
ENSG00000123349.14	3133	2903	3628	2680	2651	2695
ENSG00000184900.15	3133	3144	3171	2620	2998	2738
ENSG00000130638.17	3132	3066	3174	3126	3051	3065
ENSG00000167258.14	3131	3118	3139	3116	3080	3028
ENSG00000161813.22	3129	3180	3144	2771	2700	2672
ENSG00000035928.16	3126	3085	3278	3277	3203	3339
ENSG00000135446.17	3124	3048	3243	2805	2904	2693
ENSG00000131100.13	3123	3253	3169	2944	2848	2830
ENSG00000249948.6	3121	2795	3202	1609	1547	1535
ENSG00000181555.20	3120	3335	3416	2942	2816	2996
ENSG00000189266.13	3115	3080	3207	3127	3185	3109
ENSG00000175931.13	3115	3330	3183	3432	3248	3376
ENSG00000185414.20	3114	3072	3130	3110	3293	3259
ENSG00000151176.8	3111	3272	3069	3200	2937	2936
ENSG00000110344.9	3108	2885	3274	2497	2292	2363
ENSG00000166200.15	3105	2820	3072	2438	2597	2526
ENSG00000115159.16	3103	3016	3016	3743	3884	3911
ENSG00000083444.17	3098	2980	3173	4167	3892	4127
ENSG00000185728.17	3093	3089	3192	2847	2933	2942
ENSG00000131653.13	3092	3295	3281	3281	2919	3000
ENSG00000110066.15	3087	3023	3130	2299	2436	2408
ENSG00000141526.16	3084	2822	2976	3048	2927	3022
ENSG00000113249.13	3082	2923	3387	1719	1631	1659
ENSG00000196950.14	3082	2899	3550	2242	2264	2308
ENSG00000103365.15	3082	3104	2988	2945	2782	2838
ENSG00000136295.15	3079	2846	2954	2591	2479	2541
ENSG00000196821.10	3077	3020	3134	3103	2813	2848
ENSG00000107816.17	3075	3129	3346	2830	2558	2662
ENSG00000101337.16	3074	3017	3105	3198	2968	3030
ENSG00000023228.14	3073	2779	2899	3026	2842	2815
ENSG00000162433.15	3068	3013	2961	2875	2933	2866
ENSG00000111731.12	3068	2930	3203	2412	2327	2375
ENSG00000155229.21	3066	3039	3177	3220	2890	2891
ENSG00000138385.16	3064	3026	3008	3495	3857	3678
ENSG00000105953.15	3063	3186	3131	3071	2893	2895
ENSG00000147255.19	3063	3278	3381	4106	3654	3919
ENSG00000146166.17	3061	3136	3374	2195	2303	2444
ENSG00000064666.15	3060	3055	3034	3758	3552	3482
ENSG00000138430.16	3059	2829	3190	2791	2982	2929
ENSG00000132463.14	3056	2976	3109	2777	2958	2893
ENSG00000105671.12	3056	3173	3180	3911	3753	3683
ENSG00000103335.22	3054	3359	3292	3097	2876	2842
ENSG00000171105.14	3049	3269	3419	3330	3161	3443
ENSG00000169018.6	3046	2887	3125	2379	2438	2552
ENSG00000196187.12	3046	3245	3456	2495	2229	2313
ENSG00000119707.14	3042	3442	3325	3029	3372	3274
ENSG00000198830.11	3040	3095	3178	2487	3112	2832
ENSG00000143515.18	3033	2976	3075	3835	3517	3651
ENSG00000125304.10	3031	2913	3006	3495	3762	3513
ENSG00000179409.11	3025	2928	2842	3141	2764	2712
ENSG00000099968.18	3024	2933	3142	2915	2683	2911
ENSG00000101421.4	3019	3007	2939	2709	2807	2768
ENSG00000212907.2	3014	3635	3381	1733	3015	2779
ENSG00000182158.15	3013	3122	3128	4066	3951	4114
ENSG00000177084.17	3013	3397	3277	3433	3130	3173
ENSG00000165629.20	3012	2735	3099	2580	2654	2549
ENSG00000167900.12	3012	3049	2820	2937	2722	2596
ENSG00000157399.15	3009	2839	3139	2721	2696	2805
ENSG00000109654.15	3009	2828	3232	1644	1639	1733
ENSG00000115355.17	3007	3000	3179	2698	2616	2825
ENSG00000165671.20	3004	3104	3285	2879	2715	2818
ENSG00000085224.22	3004	2842	3143	2058	2123	2110
ENSG00000120800.5	3003	3262	3180	3028	3039	3144
ENSG00000189159.16	3003	2965	2893	2797	2917	2810
ENSG00000137807.15	3001	2919	2848	2454	2381	2345
ENSG00000109919.10	3001	2649	2979	2607	2589	2528
ENSG00000106397.12	3000	3039	2950	3584	3410	3350
ENSG00000113300.13	3000	2842	3059	2399	2331	2456
ENSG00000119787.14	2998	2864	3082	2185	2369	2244
ENSG00000100234.11	2996	2975	3149	3007	3131	3078
ENSG00000105221.18	2996	2991	2999	3358	3202	3177
ENSG00000113889.14	2994	2939	3055	1935	1865	1797
ENSG00000198898.14	2992	2793	3102	2554	2570	2476
ENSG00000198189.11	2992	2681	3030	2158	2360	2185
ENSG00000163110.15	2984	3123	3243	3318	3334	3289
ENSG00000167670.16	2983	3260	3173	3767	3502	3443
ENSG00000188559.15	2983	2941	3121	2856	2477	2722
ENSG00000130779.20	2982	2978	3136	3000	2823	2861
ENSG00000115738.10	2981	2857	3273	1727	1837	1869
ENSG00000156467.9	2979	2496	2901	2116	2618	2532
ENSG00000124702.18	2979	2828	2993	2739	2622	2610
ENSG00000196367.13	2978	3553	3500	3208	2920	3324
ENSG00000163781.14	2977	2894	2962	2648	2654	2725
ENSG00000139613.12	2976	2818	3067	2607	2376	2467
ENSG00000130005.13	2975	2904	3032	3571	3399	3283
ENSG00000168264.10	2974	2932	3069	2107	2260	2351
ENSG00000079999.14	2973	2991	2903	2758	2600	2553
ENSG00000197170.10	2970	3066	2898	2749	3025	2753
ENSG00000187840.5	2970	2798	3079	3429	3550	3438
ENSG00000168092.14	2969	2630	2749	2259	2231	2171
ENSG00000164828.18	2968	3017	3276	3107	3078	3238
ENSG00000108389.9	2967	2804	3067	2593	2353	2478
ENSG00000180957.18	2966	2824	3022	2764	2918	2880
ENSG00000168883.20	2965	2878	2990	3356	3314	3249
ENSG00000196586.16	2961	3078	3254	1708	1727	1786
ENSG00000169692.13	2958	3023	3140	2692	2428	2404
ENSG00000144580.13	2958	2968	3030	3095	3114	2912
ENSG00000117528.14	2956	2821	2906	3195	3540	3252
ENSG00000136261.15	2955	2661	2703	2607	2538	2405
ENSG00000163950.13	2954	2883	2863	3262	3483	3291
ENSG00000143158.11	2953	2967	3135	2677	2904	2641
ENSG00000156471.13	2951	2774	2830	2723	2731	2572
ENSG00000139645.10	2951	3400	2919	3397	3270	3286
ENSG00000109854.13	2950	2958	3009	2388	2610	2519
ENSG00000146223.15	2950	3066	3094	3025	3103	2908
ENSG00000130939.20	2948	2994	3068	3329	3236	3264
ENSG00000103653.16	2940	3043	2971	2656	2658	2703
ENSG00000112715.22	2939	2924	3395	2749	2353	2623
ENSG00000136450.13	2938	2843	2818	2573	2691	2830
ENSG00000203485.13	2937	3066	2943	2723	2604	2564
ENSG00000105976.15	2936	2912	2947	2555	2700	2642
ENSG00000241553.12	2933	2868	3041	3128	3168	3044
ENSG00000170638.9	2933	3087	2889	3578	3459	3387
ENSG00000087088.20	2932	3028	3179	3028	2848	2788
ENSG00000117593.12	2931	2610	2704	2649	2403	2563
ENSG00000123213.23	2931	2916	2809	2867	2973	2880
ENSG00000100227.18	2931	2940	3021	3195	2942	2875
ENSG00000111639.8	2929	2640	2968	2491	2615	2488
ENSG00000136717.15	2929	3217	3056	3484	3386	3244
ENSG00000011405.13	2925	2991	3080	2642	2815	2925
ENSG00000187164.20	2925	2904	3020	2509	2564	2501
ENSG00000161011.20	2925	3222	2845	2944	3212	2978
ENSG00000063978.16	2923	2966	2764	3556	3388	3370
ENSG00000130066.16	2922	2845	3055	2875	3041	3052
ENSG00000125651.14	2921	3254	3335	4188	4396	4158
ENSG00000158669.11	2921	2732	2824	2733	2708	2598
ENSG00000105058.12	2920	2972	3086	2669	2689	2640
ENSG00000139354.11	2915	2653	3002	2614	2659	2679
ENSG00000167635.11	2914	2789	2840	3185	3376	3216
ENSG00000104517.13	2912	3004	3018	2625	2517	2612
ENSG00000100225.18	2911	2795	2770	2438	2440	2290
ENSG00000172845.15	2909	2749	2950	2581	2512	2610
ENSG00000101849.17	2905	3097	3021	4135	4038	3975
ENSG00000130935.10	2905	2889	2762	2753	3028	2841
ENSG00000168214.20	2905	2791	2824	2629	2635	2724
ENSG00000182872.16	2905	2899	3076	3085	2889	2928
ENSG00000087152.15	2905	2955	3067	2937	2842	2849
ENSG00000171314.9	2903	2971	2878	2753	2885	2752
ENSG00000111581.10	2901	2727	2924	2419	2474	2428
ENSG00000185591.10	2901	2754	3046	2583	2453	2593
ENSG00000162607.13	2899	2922	2998	2606	3071	2958
ENSG00000134644.15	2898	2812	3014	3170	2794	2953
ENSG00000033627.16	2898	2864	3002	2765	2456	2495
ENSG00000106789.13	2898	2921	2974	2943	2704	2908
ENSG00000175582.19	2895	2728	2857	2240	2334	2344
ENSG00000104823.9	2893	2904	3136	3191	2805	3164
ENSG00000108510.10	2888	2953	3138	2427	2352	2454
ENSG00000171067.11	2888	2832	2758	3314	3314	3228
ENSG00000104885.18	2885	3138	2982	3046	3027	2996
ENSG00000115234.11	2881	2775	3008	2593	2512	2549
ENSG00000096746.17	2879	2979	2760	3085	3181	2930
ENSG00000110013.13	2878	2661	3003	1545	1482	1552
ENSG00000109805.10	2876	2699	2492	2985	3163	2994
ENSG00000106460.19	2869	2529	2983	1741	1750	1820
ENSG00000122194.18	2868	2789	3156	4619	3871	4374
ENSG00000106537.8	2866	2824	2908	2269	2523	2251
ENSG00000197136.4	2866	3161	3140	2738	2391	2460
ENSG00000143164.15	2865	2855	2899	2654	2599	2623
ENSG00000132676.16	2864	2836	2814	2807	2594	2651
ENSG00000052749.13	2858	3085	2761	3054	2971	2793
ENSG00000134108.13	2854	2706	2710	2225	2476	2415
ENSG00000171302.17	2853	3122	3013	2479	2495	2396
ENSG00000071553.17	2853	2961	2961	3303	3209	3209
ENSG00000152556.17	2853	2711	3025	3048	2853	2877
ENSG00000101577.9	2850	2781	2756	3795	3701	3745
ENSG00000130706.13	2846	2975	2647	3135	3014	2816
ENSG00000169727.12	2845	2881	2855	3179	2805	2813
ENSG00000108848.16	2843	3244	3056	2940	3255	3056
ENSG00000182934.12	2842	2933	2879	3242	3206	3117
ENSG00000067900.8	2840	2737	2979	2635	2645	2586
ENSG00000129933.21	2835	3001	2965	3065	2947	2927
ENSG00000143727.16	2835	2718	2791	2236	2526	2413
ENSG00000138074.15	2834	2948	2758	3017	2972	2858
ENSG00000174238.15	2831	3070	2930	2973	2967	2976
ENSG00000175792.12	2828	2619	2767	3059	2837	2753
ENSG00000117114.19	2826	2713	2853	3107	3143	3106
ENSG00000110104.13	2825	3160	2605	3646	3660	3357
ENSG00000188706.13	2822	2880	2963	2810	2633	2689
ENSG00000140829.12	2821	3068	3037	3452	3143	3184
ENSG00000169180.11	2819	2934	2746	3028	3026	2868
ENSG00000180817.12	2818	2596	2681	2300	2592	2443
ENSG00000101654.17	2818	2706	2794	2580	2735	2702
ENSG00000017260.19	2816	2709	2704	2553	2839	2602
ENSG00000109881.17	2815	2840	3255	2638	2626	2544
ENSG00000042493.16	2812	2700	2937	2250	2110	2240
ENSG00000178982.10	2806	2500	2853	2999	2666	2768
ENSG00000152332.16	2805	2691	2688	2273	2363	2271
ENSG00000088888.18	2805	3102	2998	3007	2824	2782
ENSG00000054523.17	2799	3065	3137	3011	2987	2919
ENSG00000197312.12	2798	3027	2994	2907	3087	3028
ENSG00000163811.12	2796	2792	2878	2552	2683	2631
ENSG00000166851.15	2791	2887	2629	3527	3380	3244
ENSG00000183258.12	2790	2898	2945	2947	2853	2768
ENSG00000166855.9	2790	2627	2810	2162	2224	2174
ENSG00000134962.7	2789	2679	2734	2944	2847	2900
ENSG00000205581.11	2788	2746	2803	2299	2718	2449
ENSG00000025770.19	2787	2937	3013	3424	3023	3181
ENSG00000167674.15	2787	2974	2824	3442	3397	3357
ENSG00000099250.18	2786	2739	3012	3185	2971	3156
ENSG00000111605.18	2786	2868	2770	2797	2803	2642
ENSG00000172009.15	2782	2823	2871	3142	2972	3014
ENSG00000072042.13	2781	2725	3106	2680	2618	2685
ENSG00000076928.17	2781	3014	2972	3600	3420	3230
ENSG00000177728.17	2781	2824	2967	2371	2140	2245
ENSG00000131475.7	2778	2633	2757	2840	2735	2665
ENSG00000065548.18	2778	2906	2860	3113	3315	3047
ENSG00000003056.8	2778	2815	2974	2714	2595	2574
ENSG00000099821.14	2774	2835	2873	3081	2804	2819
ENSG00000136603.14	2773	2665	2845	2193	2198	2261
ENSG00000096433.11	2771	2849	3135	1957	1676	1846
ENSG00000162522.11	2769	2871	2752	2265	2209	2166
ENSG00000101193.8	2768	2720	2898	2787	2645	2773
ENSG00000101040.19	2767	2679	2873	3015	2690	2759
ENSG00000091409.15	2766	2618	2880	2874	2982	3011
ENSG00000204469.13	2766	2994	2725	3224	2765	2865
ENSG00000138018.18	2762	2728	2825	2467	2660	2588
ENSG00000105135.16	2761	2808	3013	2282	2064	2304
ENSG00000083520.15	2761	2649	2586	2298	2381	2385
ENSG00000099204.20	2760	2816	2765	2475	2478	2439
ENSG00000113732.9	2759	2503	2791	1964	2009	1934
ENSG00000085415.16	2758	2654	2568	2610	2642	2489
ENSG00000145386.10	2756	2592	2539	2800	2789	2821
ENSG00000136436.14	2755	2429	2712	2275	2161	2197
ENSG00000118271.10	2753	2681	2959	2326	2498	2333
ENSG00000145391.13	2753	2760	2630	2813	2814	2930
ENSG00000175203.15	2753	2605	2858	2377	2328	2328
ENSG00000180879.14	2752	2673	2827	2628	2590	2585
ENSG00000091483.6	2751	2603	2585	2436	2403	2440
ENSG00000135916.16	2746	2820	2749	3237	3271	3376
ENSG00000136830.12	2746	2870	2775	2578	2401	2548
ENSG00000101150.17	2745	2881	2824	3023	3049	2978
ENSG00000140525.17	2743	2411	2895	2589	2411	2340
ENSG00000197858.11	2741	2947	3029	2796	2637	2602
ENSG00000137693.14	2741	2551	2625	1933	2065	2039
ENSG00000147955.17	2741	2568	2754	2517	2370	2451
ENSG00000164134.13	2740	2785	2641	2484	2685	2384
ENSG00000124789.11	2737	2748	2770	2736	2795	2619
ENSG00000147130.14	2737	2530	3089	2355	2107	2236
ENSG00000141232.5	2736	2709	2657	2219	2358	2130
ENSG00000106049.9	2734	2614	2816	2055	2051	2025
ENSG00000225697.13	2733	2892	3194	2334	2042	2245
ENSG00000224189.8	2729	2728	2638	2756	2789	2721
ENSG00000143061.17	2726	2637	2885	2003	1817	1953
ENSG00000204843.12	2724	2748	2580	2997	2794	2867
ENSG00000174938.14	2719	2648	2850	2574	2231	2423
ENSG00000147162.14	2719	2731	3209	2626	2534	2703
ENSG00000185222.10	2719	2642	2731	1777	2123	1970
ENSG00000116754.13	2714	2936	3033	2740	2889	2894
ENSG00000169919.17	2713	2661	3001	2187	1936	2117
ENSG00000109046.15	2710	2609	2907	2435	2496	2557
ENSG00000160752.14	2709	2486	2711	2680	2617	2673
ENSG00000198961.10	2709	2454	2609	2166	2171	2182
ENSG00000055070.17	2709	2729	2822	2880	2834	2651
ENSG00000101152.11	2707	2866	2746	2973	2936	2897
ENSG00000139684.14	2707	2354	2570	2075	2122	2165
ENSG00000140319.11	2705	2903	2967	2777	3199	3001
ENSG00000104969.10	2702	2830	2774	3001	2888	2773
ENSG00000025796.14	2702	2541	2742	2827	2814	2841
ENSG00000124145.6	2700	2413	2719	2013	1985	2082
ENSG00000165733.8	2700	2607	2625	2901	2795	2685
ENSG00000158195.11	2699	2720	2711	2833	2819	2767
ENSG00000087269.16	2698	2775	2672	3334	3443	3313
ENSG00000106780.9	2697	2748	2905	2673	2845	2847
ENSG00000115020.17	2691	2754	2848	3004	3005	3102
ENSG00000046604.13	2690	2449	2648	2362	2470	2592
ENSG00000239306.4	2687	2815	2585	2835	2761	2695
ENSG00000085872.15	2687	2944	2810	3060	2988	2763
ENSG00000103549.21	2685	2904	2800	3164	2898	2843
ENSG00000112851.14	2683	2560	2761	2178	2153	2259
ENSG00000138398.16	2683	2989	2940	3123	3264	3105
ENSG00000102172.16	2677	2670	2776	2610	2850	2684
ENSG00000171316.12	2677	3148	3071	3197	3118	3280
ENSG00000147044.21	2677	2464	2522	2292	2307	2249
ENSG00000038219.13	2676	3009	3007	3083	2804	3242
ENSG00000159131.17	2676	2618	2770	2603	2549	2607
ENSG00000115762.16	2674	2815	2477	2797	2975	2790
ENSG00000100567.13	2672	2621	2821	2545	2670	2516
ENSG00000131374.14	2671	2422	2618	2418	2420	2444
ENSG00000174442.12	2670	2353	2539	2129	2082	2103
ENSG00000114503.11	2665	2475	2772	2208	2320	2308
ENSG00000086475.15	2664	2572	2601	2751	2751	2724
ENSG00000188986.7	2663	2824	2777	3091	2984	2896
ENSG00000136536.15	2662	2602	2529	2957	2859	2859
ENSG00000160679.13	2661	2595	2791	2627	2546	2588
ENSG00000162736.17	2661	2480	2759	2837	2552	2610
ENSG00000068912.14	2660	2423	2766	2471	2523	2515
ENSG00000163050.17	2658	2663	2705	3284	3167	3177
ENSG00000149503.13	2657	2797	2634	3129	3087	2999
ENSG00000002549.12	2657	2745	2665	3424	3278	3351
ENSG00000111540.16	2655	2464	2559	2168	2083	2136
ENSG00000164715.6	2655	2824	2775	2647	2569	2652
ENSG00000060339.14	2654	2810	2862	2744	2838	2654
ENSG00000112531.17	2653	2523	2637	2355	2431	2308
ENSG00000078747.15	2651	2460	2547	2186	2254	2359
ENSG00000068745.15	2650	2773	3096	2243	2239	2111
ENSG00000088205.13	2650	2732	2631	3099	3242	3103
ENSG00000067596.12	2649	2672	2657	2968	2659	2875
ENSG00000197892.13	2647	2710	2806	2056	1832	1983
ENSG00000153207.15	2646	2581	2550	2650	2583	2615
ENSG00000168259.16	2645	2665	2661	2659	2795	2620
ENSG00000073792.15	2645	2871	2909	2946	2840	2808
ENSG00000103591.13	2643	2512	2549	2167	2100	2071
ENSG00000092847.12	2642	2654	2648	3133	2984	3202
ENSG00000157625.15	2641	2620	2808	1664	1720	1733
ENSG00000104824.17	2641	2582	2578	2896	2619	2666
ENSG00000127463.15	2641	2614	2663	3568	3433	3246
ENSG00000122359.18	2640	2571	2456	2361	2272	2335
ENSG00000065308.5	2639	2587	2535	2458	2406	2266
ENSG00000133243.10	2639	2582	2609	2584	2324	2336
ENSG00000133135.14	2635	2513	2626	2249	2155	2275
ENSG00000079616.12	2634	2608	2735	3019	2727	2659
ENSG00000197771.12	2633	2589	2632	2231	2343	2221
ENSG00000131724.11	2631	2428	2406	2340	2438	2445
ENSG00000189221.9	2630	2479	2817	1536	1471	1546
ENSG00000176014.13	2628	2880	2589	2686	2773	2569
ENSG00000104872.11	2627	2755	2885	3169	3005	3070
ENSG00000135318.12	2625	2602	2992	2984	2973	3142
ENSG00000120733.14	2625	2636	2754	2435	2214	2320
ENSG00000183779.7	2620	2543	2412	2358	2140	2124
ENSG00000182087.14	2620	2711	2823	2754	2723	2743
ENSG00000198730.9	2619	2506	2578	2387	2510	2344
ENSG00000064419.13	2618	2603	2609	2871	2826	2889
ENSG00000116209.12	2615	2295	2717	2371	2428	2283
ENSG00000013275.8	2615	2759	2659	3470	3212	3022
ENSG00000168374.11	2613	2452	2343	2272	2546	2279
ENSG00000075234.17	2612	2725	2745	2665	2453	2422
ENSG00000164466.13	2610	2564	2654	2377	2534	2363
ENSG00000161013.17	2609	2578	2617	2330	2213	2155
ENSG00000196141.14	2609	2751	2700	3119	3302	3208
ENSG00000105289.15	2604	2579	2732	2366	2301	2286
ENSG00000109787.13	2602	2604	2738	2171	2166	2206
ENSG00000156675.16	2600	2601	2641	1910	1837	1846
ENSG00000173786.17	2599	2668	2670	2519	2486	2436
ENSG00000124782.20	2598	2920	2791	2507	2467	2553
ENSG00000133872.14	2597	2493	2664	2483	2449	2425
ENSG00000116005.12	2596	2727	2711	2839	3065	2982
ENSG00000112335.15	2595	2354	2574	1930	2208	2055
ENSG00000113575.10	2595	2474	2609	2351	2575	2449
ENSG00000141425.18	2595	2400	2682	2616	2723	2749
ENSG00000125445.11	2594	2527	2663	2642	2524	2504
ENSG00000145349.17	2594	2478	2560	2247	2310	2342
ENSG00000106853.20	2591	2818	2604	2113	2168	2112
ENSG00000132840.10	2591	2765	2646	2332	2338	2253
ENSG00000101447.15	2591	2460	2340	2792	2582	2570
ENSG00000149930.18	2590	2726	2698	2447	2327	2298
ENSG00000105223.20	2590	2731	2843	3355	3140	3272
ENSG00000090316.16	2589	2609	2601	2869	2929	2718
ENSG00000107651.13	2588	2486	2431	2410	2608	2520
ENSG00000275052.5	2587	2532	2551	2304	2430	2296
ENSG00000133226.17	2587	2803	2732	2775	2753	2796
ENSG00000171148.13	2587	2566	2668	3069	2804	2902
ENSG00000096006.11	2586	1931	1987	2064	2199	2132
ENSG00000126768.12	2586	2490	2790	2401	2239	2238
ENSG00000090372.15	2585	2688	2728	3272	2996	3112
ENSG00000164944.12	2582	2413	2686	2293	2221	2139
ENSG00000141429.13	2581	2546	2638	2354	2362	2319
ENSG00000042753.11	2577	2551	2486	2742	2795	2650
ENSG00000140859.16	2575	2706	2756	2509	2305	2475
ENSG00000162402.14	2575	2751	2701	2508	2547	2572
ENSG00000012504.15	2573	2366	2699	2199	2391	2318
ENSG00000092203.14	2573	2522	2613	2156	2078	1977
ENSG00000150540.14	2573	2202	2663	2335	2305	2340
ENSG00000161533.12	2569	2453	2629	2386	2392	2517
ENSG00000142002.17	2569	2967	2698	3766	3711	3583
ENSG00000179604.10	2569	2677	2538	2137	2287	2046
ENSG00000076604.15	2569	2664	2718	2700	2376	2379
ENSG00000175467.15	2568	2596	2546	2629	2425	2363
ENSG00000123200.16	2568	2899	2870	2735	2605	2774
ENSG00000176273.15	2566	2640	2444	1791	2076	1854
ENSG00000075856.12	2562	2697	2623	2973	2881	2828
ENSG00000157456.8	2561	2295	2754	2019	1933	2025
ENSG00000116771.6	2560	2707	2595	2520	2899	2594
ENSG00000183864.5	2560	2805	2810	2333	2424	2430
ENSG00000198931.11	2560	2395	2575	2239	2275	2193
ENSG00000101126.17	2558	2430	2634	2128	2107	2059
ENSG00000132688.11	2558	2645	2316	4096	3858	3824
ENSG00000107949.17	2557	2459	2423	2715	2754	2639
ENSG00000120805.14	2557	2307	2482	2145	2329	2341
ENSG00000105699.16	2557	2587	2664	2431	2271	2172
ENSG00000102974.16	2557	2584	2562	2518	2603	2600
ENSG00000055483.19	2555	2629	2674	2690	2547	2391
ENSG00000132842.13	2555	2376	2536	2293	2395	2363
ENSG00000163428.4	2554	2592	2535	2073	2265	2211
ENSG00000028528.15	2554	2597	2784	2458	2290	2439
ENSG00000183684.8	2552	2933	2524	2442	2955	2677
ENSG00000130707.18	2551	2489	2965	2438	2305	2428
ENSG00000176871.8	2550	2388	2496	1842	1851	1826
ENSG00000113615.13	2549	2439	2635	2214	2284	2404
ENSG00000091583.11	2549	2365	2634	3140	3106	3120
ENSG00000162813.18	2548	2501	2689	2396	2391	2357
ENSG00000196233.13	2547	2700	2846	2075	2085	2252
ENSG00000131165.15	2546	2623	2639	2859	2629	2673
ENSG00000103051.19	2546	2538	2609	3020	2623	2756
ENSG00000136108.15	2545	2509	2519	1949	1942	1941
ENSG00000147548.17	2545	2477	2725	2207	2220	2207
ENSG00000214706.10	2544	2450	2417	2421	2376	2283
ENSG00000241973.11	2542	2537	2703	2767	2329	2627
ENSG00000162613.16	2542	2526	2705	1720	1774	1723
ENSG00000198752.11	2542	2584	2673	2490	2345	2285
ENSG00000064545.15	2540	2672	2623	3315	3008	3058
ENSG00000065613.15	2539	2589	2749	2092	2035	2067
ENSG00000120254.15	2538	2506	2501	2725	2694	2757
ENSG00000172164.15	2534	2586	2614	2905	2938	3054
ENSG00000100296.13	2533	2661	2582	3387	3159	3248
ENSG00000123124.14	2533	2566	2470	2526	2440	2558
ENSG00000165029.16	2531	2742	3064	2762	2513	2855
ENSG00000166794.4	2531	2114	1977	1533	2186	2080
ENSG00000141580.16	2530	2565	2484	2341	2398	2449
ENSG00000135940.7	2530	2415	2578	2549	2939	2820
ENSG00000135744.8	2529	2523	2562	5162	4282	4911
ENSG00000182871.16	2529	2425	2620	3479	3168	3282
ENSG00000162434.13	2528	2606	2597	2471	2447	2470
ENSG00000104388.15	2526	2665	2504	2486	2741	2661
ENSG00000168610.14	2525	2567	2559	1918	1842	1906
ENSG00000101639.18	2523	2227	2469	2421	2215	2426
ENSG00000070087.14	2522	2255	2470	2515	2738	2604
ENSG00000161800.13	2521	2304	2300	2565	2476	2458
ENSG00000134323.12	2520	2606	2524	2863	3484	3183
ENSG00000164442.10	2519	2475	2766	2465	2575	2560
ENSG00000158545.15	2518	2667	2524	3099	3133	3040
ENSG00000188612.12	2518	2275	2484	1972	2317	2095
ENSG00000135540.11	2516	2717	2831	2456	2280	2472
ENSG00000177697.19	2515	2527	2602	2032	2255	2064
ENSG00000120948.17	2515	2585	2602	2579	2650	2511
ENSG00000183530.14	2515	2605	2789	2299	2175	2305
ENSG00000135503.13	2510	2488	2668	2560	2481	2550
ENSG00000085563.14	2506	2656	2708	808	864	852
ENSG00000137563.12	2505	2388	2750	2257	2667	2515
ENSG00000186193.9	2504	2668	2327	2939	2855	2782
ENSG00000148498.16	2503	2455	2600	2539	2538	2492
ENSG00000196683.10	2498	2237	2643	1614	2094	2006
ENSG00000131462.8	2498	2668	2625	2752	2535	2591
ENSG00000087470.18	2496	2362	2441	2209	2182	2201
ENSG00000104979.9	2495	2341	2544	2322	2381	2314
ENSG00000049860.14	2495	2276	2553	1910	1974	2015
ENSG00000115486.12	2494	2578	2624	3274	3062	3040
ENSG00000102804.15	2494	2365	2763	1887	1912	1955
ENSG00000116898.12	2493	2452	2611	2526	2557	2499
ENSG00000119772.16	2493	2494	2709	1861	1852	1813
ENSG00000130522.6	2491	2770	2801	1986	2515	2377
ENSG00000110651.11	2489	2553	2570	2529	2557	2499
ENSG00000124383.9	2489	2521	2400	2653	2800	2702
ENSG00000130640.13	2485	2624	2625	2901	2721	2624
ENSG00000135372.9	2484	2508	2468	3050	2845	2754
ENSG00000116251.11	2483	2313	2606	2020	2067	2060
ENSG00000169047.5	2481	2466	2553	2521	2458	2523
ENSG00000104897.10	2481	2627	2501	2626	2557	2548
ENSG00000144354.14	2480	2484	2660	2623	2618	2587
ENSG00000197728.11	2478	2669	2548	2163	2702	2376
ENSG00000169562.12	2478	2346	2805	1539	1408	1505
ENSG00000164346.10	2474	2284	2604	2032	2207	2073
ENSG00000102241.12	2474	2456	2482	2656	2590	2689
ENSG00000151923.17	2474	2458	2542	2092	2095	2062
ENSG00000141279.16	2472	2398	2476	2122	2229	2153
ENSG00000113384.14	2471	2396	2517	2135	2298	2261
ENSG00000131149.19	2470	2714	2633	3043	2902	3007
ENSG00000172939.9	2468	2338	2412	2123	2174	2118
ENSG00000144895.12	2464	2354	2688	2210	2166	2244
ENSG00000105722.10	2464	2492	2445	2717	2767	2687
ENSG00000165934.13	2463	2376	2475	2273	2384	2420
ENSG00000116679.16	2462	2257	2349	2332	2352	2180
ENSG00000160075.12	2462	2520	2489	2473	2899	2654
ENSG00000186350.12	2462	2404	2410	2648	2535	2527
ENSG00000067334.14	2461	2529	2449	2571	2802	2485
ENSG00000039560.14	2461	2314	2416	2771	2792	2684
ENSG00000186951.16	2461	2429	2698	1667	1694	1677
ENSG00000150990.8	2460	2677	2455	3168	3006	2710
ENSG00000255302.5	2459	2263	2383	1968	2285	2097
ENSG00000136861.18	2458	2572	2514	2701	2452	2573
ENSG00000035141.8	2455	2629	2393	2189	2441	2170
ENSG00000102393.10	2454	2471	2448	2185	2261	2131
ENSG00000136153.20	2453	2625	2655	2408	2294	2307
ENSG00000090013.11	2452	2455	2415	2011	1899	1841
ENSG00000134809.9	2451	2498	2785	2590	2560	2554
ENSG00000163655.16	2450	2246	2297	2100	2153	2185
ENSG00000165757.9	2450	2364	2263	2159	2256	2261
ENSG00000113558.18	2447	2302	2427	2205	2288	2178
ENSG00000172830.13	2446	2504	2464	2352	2177	2318
ENSG00000114686.9	2445	2359	2434	2339	2538	2368
ENSG00000160714.10	2445	2561	2482	2620	2636	2431
ENSG00000120265.17	2444	2427	2458	2413	2591	2660
ENSG00000154305.18	2443	2512	2479	2559	2591	2624
ENSG00000114353.17	2442	2531	2488	2261	2211	2355
ENSG00000173898.13	2442	2770	2642	4068	3672	3718
ENSG00000107263.18	2440	2544	2544	2216	2172	2171
ENSG00000115760.14	2439	2670	2827	2080	1963	2255
ENSG00000172037.14	2439	2512	2796	1843	1507	1764
ENSG00000134318.14	2436	2403	2439	2565	2519	2554
ENSG00000070614.15	2436	2561	2647	2532	2240	2363
ENSG00000121060.18	2434	2399	2479	2190	2037	2036
ENSG00000178764.8	2434	2421	2576	2297	2118	2153
ENSG00000253719.4	2434	2338	2546	2300	2307	2316
ENSG00000115966.17	2433	2233	2440	2518	2329	2485
ENSG00000131876.17	2432	2294	2473	2520	2532	2464
ENSG00000182327.8	2432	2432	2593	2018	1955	1978
ENSG00000101199.13	2432	2549	2555	2766	2571	2664
ENSG00000139687.15	2431	2360	2319	1806	1871	1850
ENSG00000197930.13	2430	2281	2341	2187	2307	2352
ENSG00000100991.12	2428	2396	2376	2375	2272	2370
ENSG00000115806.13	2425	2523	2400	2822	2836	2783
ENSG00000137409.19	2424	2486	2518	2500	2240	2289
ENSG00000136824.19	2424	2396	2467	2083	2254	2132
ENSG00000113141.18	2423	2427	2498	2446	2410	2319
ENSG00000069998.12	2422	2388	2615	2101	1940	1997
ENSG00000124571.18	2422	2418	2414	2602	2490	2451
ENSG00000204138.13	2421	2519	2601	2464	2469	2441
ENSG00000155097.12	2420	2203	2293	1955	2066	1981
ENSG00000102225.16	2420	2539	2540	2449	2160	2212
ENSG00000152127.9	2420	2482	2323	4116	4167	4013
ENSG00000135269.18	2420	2471	2514	2337	2365	2460
ENSG00000180357.9	2419	2405	2646	2069	1949	2111
ENSG00000175634.15	2418	2533	2607	3056	2924	2880
ENSG00000112739.17	2416	2515	2468	2356	2423	2365
ENSG00000166260.11	2413	2412	2465	1924	2133	1990
ENSG00000116221.15	2413	2227	2315	2569	2481	2417
ENSG00000165271.17	2412	2651	2281	3253	2953	2849
ENSG00000253368.4	2411	2306	2560	1749	2547	2282
ENSG00000137955.16	2411	2544	2670	2463	2550	2588
ENSG00000110711.10	2410	2243	2467	2500	2380	2334
ENSG00000069248.12	2409	2121	2332	2435	2537	2501
ENSG00000065526.11	2408	2763	2763	2560	2318	2600
ENSG00000103111.15	2408	2434	2474	2141	2134	2072
ENSG00000130881.14	2408	2496	2469	3110	3110	3088
ENSG00000198356.11	2407	2300	2450	2342	2268	2203
ENSG00000101109.12	2407	2482	2529	2408	2374	2349
ENSG00000172466.16	2407	2210	2455	1974	2072	2068
ENSG00000281649.2	2401	2377	2549	2211	2296	2411
ENSG00000117859.19	2399	2359	2552	2556	2510	2651
ENSG00000233016.7	2396	2348	2724	2086	2009	2229
ENSG00000074842.7	2396	2462	2385	3217	3431	3215
ENSG00000152818.18	2396	2727	2988	2169	2064	2341
ENSG00000130311.11	2396	2508	2349	2283	2327	2193
ENSG00000112110.10	2395	2472	2605	2117	2313	2128
ENSG00000125733.18	2395	2573	2619	3025	2979	2934
ENSG00000071537.14	2394	2288	2276	2264	2376	2436
ENSG00000181274.7	2393	2377	2584	2045	2305	2185
ENSG00000166233.15	2392	2290	2424	2102	2154	2087
ENSG00000164733.21	2392	2331	2285	2625	2445	2522
ENSG00000007168.13	2390	2414	2377	2299	2383	2240
ENSG00000155508.13	2388	2063	2366	2058	2092	2154
ENSG00000105447.13	2388	2524	2270	3117	2956	2983
ENSG00000168237.18	2386	2746	2806	2439	2136	2315
ENSG00000136279.20	2386	2438	2349	2149	2003	1932
ENSG00000100836.10	2385	2534	2619	1805	1855	1893
ENSG00000079950.14	2385	2301	2408	1587	1615	1579
ENSG00000123933.17	2383	2425	2568	2417	2316	2345
ENSG00000100528.12	2383	2124	2448	2154	2295	2412
ENSG00000076685.18	2381	2064	2315	1975	2091	2048
[truncated: 58,611 more rows]
