# Supplementary material for: ACE2 protein expression within isogenic cell lines is heterogeneous and associated with distinct transcriptomes
Source: Sci Rep. 2021 Aug 5;11:15900. doi: 10.1038/s41598-021-95308-9 (PMC8342525; doi:10.1038/s41598-021-95308-9)
Supplement: Supplementary file 4 — Supplementary Table S3. [file 41598_2021_95308_MOESM4_ESM.xlsx]

## Sheet: DESeq2_ACE2-neg_vs_ACE2-pos
Transcript Id	Gene Name	baseMean	L2FC	lfcSE	stat	pvalue	padj
ENSG00000173702.7	MUC13	737.246	1.5485	0.0829438	18.6692	8.81411e-78	1.96748e-73
ENSG00000124102.5	PI3	171.05	3.48908	0.196025	17.7992	7.17423e-71	8.00716e-67
ENSG00000155465.18	SLC7A7	1392.84	1.14884	0.0670016	17.1464	6.68687e-66	4.97548e-62
ENSG00000138119.17	MYOF	614.826	1.0822	0.0724662	14.9338	1.98535e-50	1.10793e-46
ENSG00000085563.14	ABCB1	1048.48	0.999505	0.069332	14.4162	4.09165e-47	1.82668e-43
ENSG00000171346.16	KRT15	130.388	2.13516	0.156203	13.6692	1.55142e-42	5.77181e-39
ENSG00000204740.11	MALRD1	295.048	1.28384	0.0947953	13.5433	8.68354e-42	2.76906e-38
ENSG00000099812.9	MISP	346.069	1.42042	0.10538	13.4791	2.07573e-41	5.79181e-38
ENSG00000164251.5	F2RL1	297.003	1.30366	0.100915	12.9183	3.54736e-38	8.79825e-35
ENSG00000162896.6	PIGR	110.504	2.14347	0.168712	12.7049	5.55193e-37	1.2393e-33
ENSG00000163735.7	CXCL5	1286.23	1.14873	0.0914126	12.5664	3.2319e-36	6.5584e-33
ENSG00000007952.18	NOX1	153.319	1.73466	0.138749	12.5021	7.26756e-36	1.35189e-32
ENSG00000079112.10	CDH17	3363.89	1.04101	0.0853513	12.1968	3.23315e-34	5.55157e-31
ENSG00000105855.10	ITGB8	268.545	1.26075	0.105067	11.9994	3.57727e-33	5.7037e-30
ENSG00000105967.16	TFEC	178.096	1.52176	0.127458	11.9393	7.38307e-33	1.0987e-29
ENSG00000170689.10	HOXB9	342.953	1.34396	0.113132	11.8796	1.51157e-32	2.10883e-29
ENSG00000006747.15	SCIN	112.455	2.02853	0.171342	11.8391	2.4501e-32	3.21712e-29
ENSG00000124107.5	SLPI	192.709	1.60873	0.139215	11.5558	6.9038e-31	8.56148e-28
ENSG00000167434.10	CA4	198.271	1.60125	0.139046	11.516	1.09616e-30	1.28781e-27
ENSG00000166145.14	SPINT1	390.99	1.14611	0.102574	11.1735	5.49423e-29	6.13211e-26
ENSG00000119888.10	EPCAM	1959.5	0.614172	0.0556532	11.0357	2.56996e-28	2.73174e-25
ENSG00000159166.15	LAD1	212.971	1.28082	0.116918	10.9548	6.299e-28	6.39119e-25
ENSG00000197408.10	CYP2B6	135.189	1.44467	0.137144	10.534	6.02245e-26	5.84491e-23
ENSG00000197321.14	SVIL	189.582	1.1429	0.112471	10.1618	2.93705e-24	2.7317e-21
ENSG00000160190.14	SLC37A1	126.215	1.36591	0.135597	10.0733	7.24888e-24	6.47238e-21
ENSG00000091138.12	SLC26A3	172.268	1.47192	0.148048	9.94218	2.72785e-23	2.34197e-20
ENSG00000163624.6	CDS1	468.902	0.79624	0.0815493	9.76391	1.60833e-22	1.32967e-19
ENSG00000070019.5	GUCY2C	1600.65	0.613533	0.0632902	9.69395	3.19901e-22	2.5503e-19
ENSG00000138798.13	EGF	148.423	1.33229	0.139481	9.55178	1.27483e-21	9.81266e-19
ENSG00000118777.12	ABCG2	1129.76	0.564478	0.0591539	9.54252	1.39406e-21	1.03728e-18
ENSG00000101349.16	PAK5	58.9251	2.03327	0.215067	9.4541	3.25816e-21	2.34609e-18
ENSG00000133816.15	MICAL2	150.921	1.40347	0.148881	9.42681	4.22767e-21	2.94906e-18
ENSG00000160180.15	TFF3	92.0329	1.73826	0.186492	9.32084	1.1542e-20	7.80729e-18
ENSG00000163295.5	ALPI	47.4291	2.33975	0.251219	9.31358	1.23591e-20	8.11408e-18
ENSG00000078401.7	EDN1	343.244	1.00253	0.108145	9.27021	1.85788e-20	1.18491e-17
ENSG00000135373.12	EHF	188.955	1.42911	0.154564	9.24604	2.3297e-20	1.44454e-17
ENSG00000035862.12	TIMP2	185.924	1.44767	0.157259	9.2056	3.39772e-20	2.04984e-17
ENSG00000139055.7	ERP27	61.0128	1.91005	0.209987	9.09603	9.36947e-20	5.50383e-17
ENSG00000110013.13	SIAE	1591.56	0.50044	0.0551722	9.0705	1.18468e-19	6.7806e-17
ENSG00000144820.8	ADGRG7	79.2347	1.71323	0.19005	9.01465	1.97506e-19	1.10218e-16
ENSG00000163131.11	CTSS	46.0245	2.16584	0.246901	8.7721	1.75364e-18	9.32016e-16
ENSG00000167183.3	PRR15L	91.2456	1.44641	0.164838	8.77474	1.71301e-18	9.32016e-16
ENSG00000184985.16	SORCS2	44.0521	2.28488	0.262812	8.69396	3.50031e-18	1.81707e-15
ENSG00000089472.16	HEPH	30.3485	3.57669	0.413458	8.65068	5.1193e-18	2.59711e-15
ENSG00000133636.11	NTS	2492.44	0.643735	0.0750201	8.58084	9.41836e-18	4.67192e-15
ENSG00000123838.11	C4BPA	1323.67	0.726478	0.0848609	8.56081	1.12077e-17	5.43864e-15
ENSG00000111799.21	COL12A1	561.778	0.662307	0.0784901	8.43809	3.22552e-17	1.53192e-14
ENSG00000145287.10	PLAC8	1108.37	0.682275	0.081305	8.39156	4.79745e-17	2.23102e-14
ENSG00000143341.12	HMCN1	151.975	1.22953	0.14676	8.37785	5.39048e-17	2.41734e-14
ENSG00000143061.17	IGSF3	1845.03	0.474015	0.0565831	8.37732	5.41471e-17	2.41734e-14
ENSG00000249948.6	GBA3	1212.46	0.540347	0.0649488	8.31958	8.82745e-17	3.86365e-14
ENSG00000086205.18	FOLH1	663.973	0.694423	0.0845035	8.21769	2.07462e-16	8.90571e-14
ENSG00000187288.10	CIDEC	289.801	1.21657	0.148647	8.18428	2.7394e-16	1.15375e-13
ENSG00000096433.11	ITPR3	1249.9	0.633608	0.0775523	8.17007	3.08198e-16	1.274e-13
ENSG00000124762.13	CDKN1A	450.164	0.739334	0.0910341	8.1215	4.60469e-16	1.86884e-13
ENSG00000150687.12	PRSS23	79.6379	1.42622	0.177058	8.05513	7.93973e-16	3.16483e-13
ENSG00000151715.8	TMEM45B	212.366	0.982525	0.122429	8.02528	1.01297e-15	3.96694e-13
ENSG00000150782.12	IL18	496.851	0.643626	0.0802852	8.01674	1.0859e-15	4.17921e-13
ENSG00000167080.8	B4GALNT2	118.118	1.33377	0.167592	7.95841	1.7427e-15	6.5933e-13
ENSG00000138772.13	ANXA3	143.516	1.1118	0.139839	7.95055	1.85679e-15	6.90788e-13
ENSG00000173801.17	JUP	2046.93	0.411052	0.0518428	7.9288	2.2127e-15	8.09703e-13
ENSG00000088367.23	EPB41L1	206.062	0.891856	0.112603	7.92033	2.36872e-15	8.52817e-13
ENSG00000135052.16	GOLM1	7387.72	0.315228	0.0398938	7.90167	2.7518e-15	9.75012e-13
ENSG00000168955.4	TM4SF20	37.2983	2.05099	0.264061	7.76712	8.02887e-15	2.80032e-12
ENSG00000175329.13	ISX	294.754	0.752557	0.098142	7.66804	1.7464e-14	5.99742e-12
ENSG00000007062.11	PROM1	4169.27	0.374977	0.048963	7.65839	1.88283e-14	6.36796e-12
ENSG00000107738.20	VSIR	133.873	1.03782	0.135552	7.65626	1.9142e-14	6.37743e-12
ENSG00000205542.11	TMSB4X	965.012	0.642758	0.0846069	7.59699	3.03088e-14	9.94932e-12
ENSG00000163898.10	LIPH	239.624	1.11437	0.148199	7.51943	5.50166e-14	1.77983e-11
ENSG00000064651.14	SLC12A2	898.226	0.527501	0.0712791	7.4005	1.35671e-13	4.32634e-11
ENSG00000102554.14	KLF5	2724.14	0.49161	0.0666836	7.37228	1.67728e-13	5.27329e-11
ENSG00000244067.3	GSTA2	217.045	0.995162	0.135613	7.33824	2.16428e-13	6.70986e-11
ENSG00000114113.6	RBP2	3194.87	0.510705	0.0698264	7.31392	2.59457e-13	7.9337e-11
ENSG00000104419.14	NDRG1	3518.53	0.463184	0.0634087	7.30475	2.77787e-13	8.37942e-11
ENSG00000166866.13	MYO1A	328.922	0.73314	0.100392	7.3028	2.81839e-13	8.38828e-11
ENSG00000160182.3	TFF1	149.427	2.09348	0.28883	7.24813	4.22574e-13	1.24114e-10
ENSG00000140391.15	TSPAN3	3158.05	0.430897	0.0600015	7.18144	6.89809e-13	1.99973e-10
ENSG00000203857.10	HSD3B1	21.6952	2.87248	0.402937	7.12886	1.012e-12	2.87284e-10
ENSG00000259867.6	AC105411.1	185.19	0.839754	0.117807	7.12822	1.01673e-12	2.87284e-10
ENSG00000162909.18	CAPN2	79.747	1.38806	0.195234	7.10975	1.16254e-12	3.24377e-10
ENSG00000123843.13	C4BPB	144.819	1.13482	0.16078	7.05823	1.68634e-12	4.64723e-10
ENSG00000198203.10	SULT1C2	45.7547	1.7354	0.247086	7.02345	2.16455e-12	5.89232e-10
ENSG00000039068.19	CDH1	4565.41	0.346439	0.0496609	6.9761	3.03487e-12	8.16198e-10
ENSG00000013588.8	GPRC5A	45.1072	1.85879	0.268363	6.9264	4.3169e-12	1.14717e-09
ENSG00000143198.13	MGST3	911.975	0.579153	0.0840254	6.89259	5.47839e-12	1.43869e-09
ENSG00000163739.5	CXCL1	66.4146	1.27155	0.185234	6.86455	6.67014e-12	1.73129e-09
ENSG00000006534.16	ALDH3B1	538.507	0.536906	0.079192	6.7798	1.20338e-11	3.08757e-09
ENSG00000169994.18	MYO7B	20.0363	2.99635	0.442437	6.77239	1.26676e-11	3.21324e-09
ENSG00000117226.12	GBP3	17.0908	3.52896	0.521641	6.76512	1.33199e-11	3.34076e-09
ENSG00000147883.12	CDKN2B	414.347	0.641948	0.0951841	6.74428	1.5379e-11	3.81432e-09
ENSG00000165556.10	CDX2	3155.07	0.317264	0.0470704	6.7402	1.58165e-11	3.87974e-09
ENSG00000163347.6	CLDN1	13838.6	0.335991	0.0501482	6.69996	2.08475e-11	5.05824e-09
ENSG00000026025.16	VIM	569.599	0.539118	0.0805338	6.6943	2.16705e-11	5.20139e-09
ENSG00000197747.9	S100A10	5042.3	0.367135	0.0552143	6.64928	2.94526e-11	6.99404e-09
ENSG00000080573.7	COL5A3	180.393	0.753766	0.113876	6.61918	3.61189e-11	8.4868e-09
ENSG00000156510.13	HKDC1	18.0981	2.75988	0.420866	6.55762	5.46731e-11	1.27126e-08
ENSG00000070526.15	ST6GALNAC1	72.6349	1.30332	0.199126	6.5452	5.94151e-11	1.36728e-08
ENSG00000171992.13	SYNPO	329.139	0.586621	0.0899627	6.52072	6.99728e-11	1.59381e-08
ENSG00000122863.6	CHST3	502.388	0.552971	0.0848337	6.51829	7.11117e-11	1.60339e-08
ENSG00000134240.11	HMGCS2	463.785	0.510629	0.0784685	6.50744	7.64425e-11	1.70635e-08
ENSG00000196586.16	MYO6	1746.88	0.355461	0.0546592	6.50322	7.86211e-11	1.7376e-08
ENSG00000174607.11	UGT8	298.225	0.67406	0.103974	6.48297	8.99325e-11	1.96811e-08
ENSG00000109472.14	CPE	526.979	0.544491	0.0840566	6.47768	9.31464e-11	2.01866e-08
ENSG00000106688.12	SLC1A1	355.037	0.602036	0.0930935	6.46701	9.99617e-11	2.14552e-08
ENSG00000048052.21	HDAC9	44.4933	1.56325	0.241818	6.46455	1.01598e-10	2.15987e-08
ENSG00000102174.9	PHEX	540.816	0.575984	0.0895104	6.43483	1.23611e-10	2.60305e-08
ENSG00000163697.17	APBB2	580.493	0.497367	0.0776579	6.40458	1.5078e-10	3.14552e-08
ENSG00000109321.11	AREG	40.6936	1.66089	0.259825	6.39235	1.63358e-10	3.31498e-08
ENSG00000196878.15	LAMB3	103.641	0.991325	0.155049	6.39364	1.61983e-10	3.31498e-08
ENSG00000111424.11	VDR	238.067	0.67576	0.105703	6.39302	1.62637e-10	3.31498e-08
ENSG00000137819.14	PAQR5	378.42	0.66456	0.104088	6.38462	1.71827e-10	3.45542e-08
ENSG00000147041.12	SYTL5	359.376	0.546602	0.0857816	6.37202	1.8655e-10	3.71801e-08
ENSG00000175029.17	CTBP2	375.668	0.517749	0.081755	6.33294	2.40527e-10	4.71405e-08
ENSG00000107819.13	SFXN3	466.337	0.492106	0.0777075	6.3328	2.4075e-10	4.71405e-08
ENSG00000235269.2	LINC02331	173.156	0.739548	0.116988	6.32159	2.58891e-10	5.0252e-08
ENSG00000075223.14	SEMA3C	42.3945	1.46889	0.232917	6.30651	2.85396e-10	5.48484e-08
ENSG00000182795.13	C1orf116	76.403	1.14828	0.182111	6.30538	2.87486e-10	5.48484e-08
ENSG00000010438.16	PRSS3	162.378	0.758771	0.120855	6.27838	3.42116e-10	6.47179e-08
ENSG00000091986.15	CCDC80	74.7642	1.16995	0.188207	6.21627	5.09099e-10	9.54968e-08
ENSG00000100557.9	CCDC198	65.8922	1.1283	0.18266	6.17708	6.52992e-10	1.21467e-07
ENSG00000146039.11	SLC17A4	43.6301	1.4541	0.235651	6.17056	6.80501e-10	1.25538e-07
ENSG00000150556.17	LYPD6B	75.2586	1.10264	0.178741	6.16894	6.87508e-10	1.25791e-07
ENSG00000130234.10	ACE2	19.9486	6.31019	1.02888	6.13305	8.62116e-10	1.56456e-07
ENSG00000115380.20	EFEMP1	4234.35	0.320331	0.0531567	6.02616	1.67899e-09	3.02245e-07
ENSG00000104537.17	ANXA13	22.7333	2.17026	0.360995	6.01187	1.83396e-09	3.27501e-07
ENSG00000176920.13	FUT2	45.6951	1.40992	0.236665	5.95747	2.56171e-09	4.5383e-07
ENSG00000065534.18	MYLK	490.108	0.562329	0.0945103	5.94993	2.68261e-09	4.71506e-07
ENSG00000196975.16	ANXA4	3875.04	0.425415	0.0715771	5.94346	2.79072e-09	4.86675e-07
ENSG00000129474.16	AJUBA	5937.55	0.258229	0.0438825	5.88455	3.9914e-09	6.90668e-07
ENSG00000164749.12	HNF4G	816.912	0.375954	0.0639551	5.8784	4.14246e-09	7.11293e-07
ENSG00000141431.12	ASXL3	87.0171	0.923344	0.157436	5.8649	4.49395e-09	7.65755e-07
ENSG00000079931.15	MOXD1	247.285	0.77175	0.132467	5.826	5.67716e-09	9.60042e-07
ENSG00000156006.5	NAT2	30.4266	1.78354	0.308018	5.79037	7.02309e-09	1.17872e-06
ENSG00000109089.7	CDR2L	481.107	0.442437	0.0770875	5.73941	9.50088e-09	1.58268e-06
ENSG00000240498.9	CDKN2B-AS1	68.4172	1.04237	0.184204	5.65882	1.52419e-08	2.52022e-06
ENSG00000272405.1	AL365181.3	362.57	0.502006	0.0889537	5.64345	1.66675e-08	2.71571e-06
ENSG00000106853.20	PTGR1	2164.03	0.331555	0.0587393	5.64451	1.65654e-08	2.71571e-06
ENSG00000225968.7	ELFN1	430.891	0.472763	0.0838421	5.63873	1.71307e-08	2.77096e-06
ENSG00000160181.9	TFF2	32.9618	1.81839	0.323152	5.62702	1.83346e-08	2.94435e-06
ENSG00000188175.10	HEPACAM2	248.58	0.598831	0.106698	5.61238	1.9956e-08	3.18183e-06
ENSG00000106236.4	NPTX2	430.841	-0.487788	0.0870847	-5.60131	2.12734e-08	3.36783e-06
ENSG00000171843.16	MLLT3	351.785	0.485993	0.086784	5.60003	2.14311e-08	3.3689e-06
ENSG00000167600.14	CYP2S1	172.876	0.639673	0.11482	5.57108	2.53161e-08	3.95179e-06
ENSG00000075426.12	FOSL2	351.518	0.515412	0.0925968	5.56619	2.60365e-08	4.03602e-06
ENSG00000144802.11	NFKBIZ	740.186	0.448337	0.0807445	5.55254	2.81549e-08	4.3343e-06
ENSG00000162391.12	FAM151A	253.95	0.598712	0.108285	5.52901	3.22039e-08	4.92367e-06
ENSG00000090402.8	SI	236.655	1.70548	0.309132	5.517	3.44831e-08	5.23627e-06
ENSG00000159674.12	SPON2	373.177	-0.55598	0.10088	-5.5113	3.56188e-08	5.37218e-06
ENSG00000113889.14	KNG1	1923.02	0.296285	0.0539156	5.49535	3.89943e-08	5.84182e-06
ENSG00000197635.10	DPP4	5200.32	0.285404	0.0519666	5.49207	3.97241e-08	5.91147e-06
ENSG00000169894.18	MUC3A	150.843	0.781103	0.142473	5.48247	4.19421e-08	6.20021e-06
ENSG00000166900.17	STX3	852.198	0.41471	0.0756695	5.48054	4.2404e-08	6.22724e-06
ENSG00000171365.17	CLCN5	103.503	0.930921	0.169987	5.47641	4.34034e-08	6.33235e-06
ENSG00000140323.6	DISP2	99.3807	0.829426	0.152024	5.45588	4.87314e-08	7.06353e-06
ENSG00000066468.22	FGFR2	1020.33	-0.339119	0.0623708	-5.43713	5.41443e-08	7.79748e-06
ENSG00000008323.15	PLEKHG6	730.018	0.427107	0.0786257	5.43215	5.56789e-08	7.96708e-06
ENSG00000180801.14	ARSJ	113.642	0.791701	0.146014	5.42208	5.89099e-08	8.37571e-06
ENSG00000092421.16	SEMA6A	847.13	0.418138	0.0773806	5.40365	6.52975e-08	9.22513e-06
ENSG00000176153.12	GPX2	1952.41	0.520089	0.0966206	5.3828	7.33368e-08	1.02958e-05
ENSG00000244128.7	LINC01322	12.6717	2.65344	0.497535	5.33317	9.65109e-08	1.34645e-05
ENSG00000008517.16	IL32	50.7124	1.3464	0.253104	5.31955	1.04025e-07	1.44226e-05
ENSG00000164181.14	ELOVL7	269.989	0.540143	0.101875	5.302	1.14538e-07	1.57822e-05
ENSG00000152689.18	RASGRP3	401.995	0.427074	0.0812274	5.25776	1.45822e-07	1.98684e-05
ENSG00000156675.16	RAB11FIP1	1590.02	0.289194	0.0550053	5.25757	1.45974e-07	1.98684e-05
ENSG00000167117.9	ANKRD40CL	38.3445	1.26255	0.240277	5.25457	1.48374e-07	2.00727e-05
ENSG00000139132.14	FGD4	329.384	0.476127	0.0907863	5.24448	1.56724e-07	2.10746e-05
ENSG00000113492.14	AGXT2	541.438	0.391065	0.074757	5.23115	1.6846e-07	2.25139e-05
ENSG00000169562.12	GJB1	1153.26	0.344185	0.0658089	5.23007	1.69444e-07	2.25139e-05
ENSG00000145192.13	AHSG	13244.3	-0.358139	0.0685021	-5.22814	1.71223e-07	2.26156e-05
ENSG00000143036.17	SLC44A3	347.124	0.458992	0.0880054	5.2155	1.8332e-07	2.4071e-05
ENSG00000197956.10	S100A6	153.649	0.912726	0.175109	5.21235	1.86468e-07	2.43411e-05
ENSG00000198682.13	PAPSS2	1435.27	0.300713	0.0578334	5.19964	1.9967e-07	2.5913e-05
ENSG00000236699.9	ARHGEF38	41.1869	1.29373	0.248946	5.19681	2.02739e-07	2.61592e-05
ENSG00000221869.5	CEBPD	752.712	0.406013	0.078346	5.18231	2.19159e-07	2.81154e-05
ENSG00000181350.12	LRRC75A	43.0121	1.22769	0.237316	5.17323	2.30075e-07	2.93471e-05
ENSG00000013364.19	MVP	507.173	0.437403	0.0851073	5.13943	2.75578e-07	3.49515e-05
ENSG00000160188.10	RSPH1	17.8547	2.0501	0.399405	5.13288	2.85343e-07	3.59855e-05
ENSG00000167105.8	TMEM92	30.5576	1.39121	0.271244	5.12901	2.91277e-07	3.65274e-05
ENSG00000104413.18	ESRP1	82.646	0.92949	0.181429	5.12317	3.00438e-07	3.74658e-05
ENSG00000109193.12	SULT1E1	142.993	0.835592	0.163852	5.09966	3.40258e-07	4.21958e-05
ENSG00000132669.13	RIN2	277.11	0.510461	0.100659	5.0712	3.95317e-07	4.87528e-05
ENSG00000184434.8	LRRC19	13.6969	2.51195	0.495656	5.06793	4.02172e-07	4.93257e-05
ENSG00000108679.13	LGALS3BP	21.4038	1.67521	0.330904	5.06254	4.137e-07	5.01882e-05
ENSG00000257743.8	MGAM2	70.9058	0.936032	0.184886	5.06275	4.13244e-07	5.01882e-05
ENSG00000140968.11	IRF8	1809.26	0.314816	0.0622495	5.05733	4.25174e-07	5.13012e-05
ENSG00000214530.9	STARD10	1149.16	0.387835	0.077008	5.0363	4.74622e-07	5.69597e-05
ENSG00000154122.14	ANKH	1032.59	0.294151	0.0585969	5.01992	5.16938e-07	6.17064e-05
ENSG00000128298.17	BAIAP2L2	233.157	0.57403	0.114607	5.00866	5.48092e-07	6.50771e-05
ENSG00000139540.12	SLC39A5	862.794	0.381835	0.0762619	5.0069	5.53144e-07	6.53295e-05
ENSG00000074410.14	CA12	620.987	0.376079	0.0753562	4.99069	6.01654e-07	7.06848e-05
ENSG00000263528.8	IKBKE	198.691	0.539289	0.1084	4.97501	6.52448e-07	7.6251e-05
ENSG00000115919.15	KYNU	228.44	0.523395	0.105416	4.96506	6.86808e-07	7.98486e-05
ENSG00000145246.14	ATP10D	3063.9	-0.283789	0.0571865	-4.96252	6.95857e-07	8.04815e-05
ENSG00000137491.15	SLCO2B1	2571.07	0.235747	0.0475377	4.95916	7.07996e-07	8.14633e-05
ENSG00000132854.19	KANK4	992.884	-0.345719	0.0698568	-4.94897	7.46079e-07	8.5405e-05
ENSG00000189143.9	CLDN4	62.2584	0.971534	0.196841	4.93562	7.98958e-07	9.09915e-05
ENSG00000138764.15	CCNG2	607.025	0.454629	0.0922061	4.93057	8.19905e-07	9.29031e-05
ENSG00000066248.15	NGEF	774.632	-0.313521	0.0636314	-4.92714	8.34409e-07	9.40691e-05
ENSG00000196935.9	SRGAP1	626.356	0.43011	0.0873737	4.92265	8.53805e-07	9.5772e-05
ENSG00000114771.14	AADAC	1515.31	0.390559	0.0793785	4.92021	8.64508e-07	9.64878e-05
ENSG00000154447.15	SH3RF1	746.135	0.36923	0.0752608	4.90601	9.29489e-07	0.000103224
ENSG00000067141.17	NEO1	1208.11	0.311154	0.0635515	4.89608	9.77654e-07	0.000108036
ENSG00000003096.14	KLHL13	1082.05	0.317128	0.0648324	4.8915	1.00069e-06	0.000110037
ENSG00000197043.14	ANXA6	4773.96	-0.20051	0.0410254	-4.88747	1.0214e-06	0.000111657
ENSG00000167244.21	IGF2	1272.2	-0.43974	0.0899873	-4.88669	1.02543e-06	0.000111657
ENSG00000160789.20	LMNA	3331.38	0.26341	0.0540268	4.87554	1.08511e-06	0.000117582
ENSG00000198074.10	AKR1B10	39.1489	1.61164	0.330987	4.86921	1.12048e-06	0.000120828
ENSG00000119535.17	CSF3R	196.912	-0.549129	0.113262	-4.84829	1.24529e-06	0.000133641
ENSG00000109667.12	SLC2A9	60.1179	0.980212	0.203116	4.82587	1.39393e-06	0.000148168
ENSG00000104738.18	MCM4	9662.9	-0.208227	0.0431414	-4.82662	1.38873e-06	0.000148168
ENSG00000021826.16	CPS1	983.584	0.498389	0.104315	4.77773	1.77288e-06	0.000187555
ENSG00000003137.8	CYP26B1	672.146	-0.317085	0.0667588	-4.74971	2.03713e-06	0.000214494
ENSG00000076641.4	PAG1	574.844	0.478556	0.100816	4.74682	2.0664e-06	0.000216555
ENSG00000235162.8	C12orf75	1066.33	0.313953	0.066254	4.73864	2.15161e-06	0.000224432
ENSG00000085491.17	SLC25A24	81.8131	0.865301	0.183207	4.72307	2.32312e-06	0.000241193
ENSG00000093134.14	VNN3	73.9527	0.833495	0.176704	4.71691	2.39452e-06	0.000247456
ENSG00000099139.13	PCSK5	692.593	0.42167	0.0898129	4.69498	2.66627e-06	0.000274269
ENSG00000173597.9	SULT1B1	27.7042	1.32952	0.28437	4.67531	2.93511e-06	0.000300539
ENSG00000100079.7	LGALS2	313.288	0.594806	0.127482	4.66582	3.0739e-06	0.000313313
ENSG00000235122.4	AL121974.1	32.6319	1.41772	0.305149	4.64599	3.38453e-06	0.000343407
ENSG00000164236.12	ANKRD33B	264.513	0.516616	0.111239	4.64421	3.41386e-06	0.000344815
ENSG00000151150.22	ANK3	336.764	0.515128	0.111005	4.64058	3.47435e-06	0.000349344
ENSG00000106823.12	ECM2	165.062	0.589103	0.127192	4.63159	3.62876e-06	0.000363234
ENSG00000137834.15	SMAD6	455.165	0.370241	0.080209	4.61595	3.91297e-06	0.000389935
ENSG00000197142.10	ACSL5	106.13	0.790629	0.17155	4.60873	4.0513e-06	0.000401925
ENSG00000165138.18	ANKS6	715.788	0.382048	0.0832242	4.59058	4.42008e-06	0.000436571
ENSG00000151655.19	ITIH2	15836.9	-0.225991	0.0493116	-4.58292	4.58527e-06	0.000450891
ENSG00000128641.19	MYO1B	3068.81	0.224998	0.0492324	4.57012	4.87448e-06	0.000477228
ENSG00000188338.15	SLC38A3	1331.83	-0.261942	0.0574536	-4.55918	5.13531e-06	0.00050057
ENSG00000131981.16	LGALS3	1884.38	0.386097	0.0847182	4.55743	5.17841e-06	0.000502576
ENSG00000147592.9	LACTB2	1062.75	0.374695	0.0823375	4.55072	5.34636e-06	0.00051663
ENSG00000182107.7	TMEM30B	41.8202	1.03513	0.227957	4.54089	5.60177e-06	0.000538977
ENSG00000137831.15	UACA	1286.42	0.273182	0.060274	4.53234	5.83341e-06	0.000558856
ENSG00000258474.1	LINC02313	72.7647	0.77198	0.170685	4.52282	6.10204e-06	0.000582093
ENSG00000146409.12	SLC18B1	2515.71	0.417387	0.092305	4.52182	6.13095e-06	0.000582362
ENSG00000167670.16	CHAF1A	3163.86	-0.208093	0.0460294	-4.52088	6.1584e-06	0.000582491
ENSG00000108219.15	TSPAN14	1809.03	-0.254411	0.0563133	-4.51777	6.24936e-06	0.0005886
ENSG00000166377.20	ATP9B	382.913	0.397224	0.0879987	4.51398	6.36225e-06	0.000596715
ENSG00000174992.8	ZG16	353.938	0.472113	0.104619	4.51267	6.40155e-06	0.000597889
ENSG00000154153.13	RETREG1	35.5269	1.17561	0.261055	4.50332	6.68987e-06	0.000622214
ENSG00000276043.5	UHRF1	1394.1	-0.311366	0.0693693	-4.48853	7.17173e-06	0.000664263
ENSG00000115718.17	PROC	669.557	-0.326454	0.0728231	-4.48284	7.36567e-06	0.000679407
ENSG00000170017.12	ALCAM	3376.11	-0.254856	0.05692	-4.47744	7.55431e-06	0.000693939
ENSG00000187210.14	GCNT1	1119.05	0.326915	0.073204	4.4658	7.97696e-06	0.000729761
ENSG00000140564.12	FURIN	5769.7	-0.218535	0.0490499	-4.45536	8.3751e-06	0.000763057
ENSG00000125827.9	TMX4	1011.64	-0.28422	0.0638558	-4.45097	8.54837e-06	0.000775678
ENSG00000088992.18	TESC	425.822	-0.409187	0.0921342	-4.44121	8.94555e-06	0.000808432
ENSG00000076067.13	RBMS2	430.484	0.352773	0.0796565	4.42867	9.48146e-06	0.000853408
ENSG00000134339.8	SAA2	10.2983	2.45006	0.555297	4.41216	1.02346e-05	0.000917495
ENSG00000138821.13	SLC39A8	797.449	0.290556	0.0659348	4.40671	1.04951e-05	0.000937082
ENSG00000163586.10	FABP1	9722.8	0.352953	0.0801547	4.4034	1.06565e-05	0.00094771
ENSG00000161249.21	DMKN	250.082	0.565711	0.128606	4.3988	1.08852e-05	0.000964203
ENSG00000167798.17	C3P1	124.219	0.764974	0.174272	4.38953	1.13596e-05	0.00100225
ENSG00000046889.19	PREX2	59.0206	0.8824	0.201924	4.36997	1.24266e-05	0.00109208
ENSG00000077782.20	FGFR1	2351.54	-0.263459	0.0603235	-4.36744	1.2571e-05	0.00110043
ENSG00000176597.12	B3GNT5	228.743	0.50061	0.114669	4.3657	1.26714e-05	0.00110489
ENSG00000139163.16	ETNK1	3533.8	0.224938	0.0515428	4.3641	1.27649e-05	0.00110871
ENSG00000120093.11	HOXB3	14.7984	2.00388	0.461125	4.34563	1.38879e-05	0.00120157
ENSG00000006611.16	USH1C	1374.99	0.226228	0.0525306	4.3066	1.65782e-05	0.0014288
ENSG00000144852.17	NR1I2	31.623	1.20541	0.28002	4.30472	1.67198e-05	0.00142996
ENSG00000100297.16	MCM5	5219.17	-0.198382	0.0460824	-4.30494	1.67028e-05	0.00142996
ENSG00000173237.4	C11orf86	44.0413	0.974992	0.226554	4.30357	1.68064e-05	0.00143188
ENSG00000172159.16	FRMD3	87.6037	0.818545	0.190741	4.29139	1.77562e-05	0.00150705
ENSG00000132031.13	MATN3	294.809	0.419875	0.0982389	4.27402	1.91981e-05	0.00162326
ENSG00000114812.13	VIPR1	16.3332	1.67927	0.393512	4.2674	1.97768e-05	0.00166588
ENSG00000163362.11	INAVA	668.309	0.300364	0.0704157	4.26559	1.99374e-05	0.00167309
ENSG00000005884.18	ITGA3	35.8998	1.14277	0.268843	4.25069	2.13114e-05	0.0017817
ENSG00000143344.15	RGL1	235.072	0.443359	0.104446	4.24487	2.18722e-05	0.00182176
ENSG00000163694.15	RBM47	2659.72	0.189177	0.0445959	4.24203	2.21503e-05	0.00183806
ENSG00000174498.14	IGDCC3	405.199	-0.384576	0.090835	-4.23379	2.29787e-05	0.00189974
ENSG00000105699.16	LSR	1262.69	0.238678	0.0564348	4.22927	2.34452e-05	0.00193116
ENSG00000131620.17	ANO1	180.604	0.51173	0.12107	4.22672	2.37127e-05	0.00194601
ENSG00000164045.12	CDC25A	2404.07	-0.213775	0.0505912	-4.22555	2.38362e-05	0.00194898
ENSG00000165376.10	CLDN2	199.42	0.641974	0.152247	4.21667	2.47935e-05	0.00201986
ENSG00000059378.12	PARP12	445.043	0.328115	0.0779282	4.21048	2.54826e-05	0.00206845
ENSG00000178882.15	RFLNA	22.5259	1.37347	0.326373	4.20828	2.57328e-05	0.00208118
ENSG00000108846.16	ABCC3	426.119	0.401481	0.0954333	4.20693	2.58865e-05	0.00208606
ENSG00000166348.18	USP54	600.441	0.28782	0.0686103	4.19499	2.72881e-05	0.0021911
ENSG00000106541.12	AGR2	14513.1	0.21895	0.0523792	4.18009	2.91393e-05	0.00233136
ENSG00000015520.14	NPC1L1	609.932	-0.351788	0.0841985	-4.17808	2.93986e-05	0.0023437
ENSG00000139292.13	LGR5	168.694	-0.542205	0.130092	-4.16786	3.07476e-05	0.00244252
ENSG00000076003.5	MCM6	5929.57	-0.185442	0.044671	-4.15127	3.30632e-05	0.00261715
ENSG00000057657.17	PRDM1	39.3305	0.943194	0.227453	4.14676	3.37218e-05	0.00265985
ENSG00000134548.11	SPX	452.518	0.383288	0.0925568	4.14111	3.45629e-05	0.0027166
ENSG00000147804.9	SLC39A4	11.8476	2.0203	0.488232	4.13799	3.50356e-05	0.00274409
ENSG00000164099.3	PRSS12	572.084	0.354235	0.08573	4.13198	3.59649e-05	0.00280702
ENSG00000173482.16	PTPRM	402.333	0.363589	0.0880841	4.12775	3.66335e-05	0.00284924
ENSG00000140297.13	GCNT3	455.718	0.424611	0.102889	4.12689	3.67705e-05	0.00284997
ENSG00000119121.22	TRPM6	262.181	0.486492	0.117917	4.12572	3.69573e-05	0.00285454
ENSG00000122176.12	FMOD	22.3694	1.31119	0.318154	4.12123	3.7685e-05	0.00290071
ENSG00000227036.8	LINC00511	246.379	0.434399	0.105956	4.09981	4.1349e-05	0.0031718
ENSG00000142089.16	IFITM3	300.58	0.425365	0.103808	4.09762	4.17415e-05	0.00319094
ENSG00000185950.9	IRS2	46.0024	1.01061	0.247134	4.08931	4.32657e-05	0.00329617
ENSG00000106384.12	MOGAT3	213.968	0.442522	0.108237	4.08844	4.34284e-05	0.00329731
ENSG00000106608.16	URGCP	424.456	0.331102	0.0810649	4.08441	4.41895e-05	0.00334372
ENSG00000071054.16	MAP4K4	3044.01	-0.244781	0.059976	-4.08131	4.47821e-05	0.00337712
ENSG00000138166.6	DUSP5	1722.06	0.320691	0.0787448	4.07254	4.65036e-05	0.00349513
ENSG00000178919.9	FOXE1	29.9162	1.09252	0.268319	4.07172	4.66678e-05	0.0034957
ENSG00000244187.8	TMEM141	2737.94	0.215013	0.0528506	4.06832	4.73527e-05	0.00353514
ENSG00000134363.12	FST	249.299	-0.449914	0.110616	-4.06734	4.75538e-05	0.00353832
ENSG00000107984.10	DKK1	1165.84	-0.2771	0.0681583	-4.06554	4.79221e-05	0.00355388
ENSG00000136826.15	KLF4	21.677	1.36333	0.335587	4.06252	4.85466e-05	0.00358827
ENSG00000184232.9	OAF	1039.57	0.266437	0.0656604	4.05781	4.9535e-05	0.00364924
ENSG00000089057.15	SLC23A2	1437.86	-0.228981	0.0565038	-4.05249	5.06759e-05	0.00372101
ENSG00000148154.10	UGCG	563.828	0.273095	0.0675849	4.04076	5.32772e-05	0.0038992
ENSG00000138193.15	PLCE1	961.377	0.367032	0.0908738	4.03892	5.36973e-05	0.0039171
ENSG00000115850.10	LCT	11.7827	1.99872	0.495068	4.03726	5.40782e-05	0.00393203
ENSG00000113249.13	HAVCR1	1317.65	0.286882	0.0712391	4.02704	5.64837e-05	0.0040936
ENSG00000180263.14	FGD6	389.703	0.357541	0.0892597	4.00562	6.18538e-05	0.00446828
ENSG00000126218.12	F10	567.961	-0.300646	0.0751087	-4.00281	6.25954e-05	0.00450727
ENSG00000188993.3	LRRC66	13.2227	1.78213	0.446047	3.99539	6.45888e-05	0.00463586
ENSG00000198431.16	TXNRD1	9760.52	0.176114	0.0441642	3.98771	6.67139e-05	0.00477304
ENSG00000127324.9	TSPAN8	5274.85	0.21571	0.0541651	3.98245	6.82085e-05	0.00486438
ENSG00000110244.7	APOA4	10.0306	2.25391	0.566445	3.97904	6.91933e-05	0.0049189
ENSG00000110090.13	CPT1A	919.76	0.273697	0.0688153	3.97726	6.97129e-05	0.0049401
ENSG00000116285.13	ERRFI1	3907.73	-0.221737	0.0557631	-3.97642	6.99614e-05	0.00494202
ENSG00000170385.10	SLC30A1	1056.93	0.279106	0.0703463	3.9676	7.2599e-05	0.00511216
ENSG00000159314.11	ARHGAP27	91.7437	0.610423	0.154066	3.96208	7.42981e-05	0.00521232
ENSG00000039560.14	RAI14	2825.04	-0.175496	0.0443007	-3.96147	7.44883e-05	0.00521232
ENSG00000157851.17	DPYSL5	473.937	-0.305962	0.0772623	-3.96004	7.49364e-05	0.00522728
ENSG00000130876.11	SLC7A10	474.214	-0.398402	0.10092	-3.94771	7.89035e-05	0.00548687
ENSG00000153029.14	MR1	35.5282	0.998014	0.253152	3.94235	8.06885e-05	0.00559356
ENSG00000164124.11	TMEM144	665.743	0.276596	0.070196	3.94034	8.13655e-05	0.00562303
ENSG00000140092.14	FBLN5	320.027	0.383981	0.0975798	3.93505	8.31796e-05	0.00573066
ENSG00000012171.20	SEMA3B	89.1156	0.675302	0.171837	3.92989	8.49839e-05	0.00581905
ENSG00000134824.14	FADS2	13856.7	-0.177433	0.0451479	-3.93005	8.49298e-05	0.00581905
ENSG00000036473.8	OTC	170.014	0.508146	0.129408	3.9267	8.61187e-05	0.00587872
ENSG00000176273.15	SLC35G1	1668.42	0.2616	0.0666491	3.92504	8.67169e-05	0.00590151
ENSG00000171488.15	LRRC8C	321.632	-0.395552	0.10091	-3.91986	8.85995e-05	0.0060113
ENSG00000135046.14	ANXA1	17.962	1.40957	0.36006	3.91482	9.04716e-05	0.00611972
ENSG00000168758.11	SEMA4C	2468.71	-0.173076	0.044238	-3.91238	9.13916e-05	0.00616327
ENSG00000130702.15	LAMA5	5182.89	0.359756	0.0920301	3.90911	9.26362e-05	0.00622839
ENSG00000123684.13	LPGAT1	5603.05	0.198546	0.051214	3.8768	0.000105838	0.00709466
ENSG00000091583.11	APOH	2455.21	-0.274528	0.0708343	-3.87563	0.000106348	0.00710746
ENSG00000214049.8	UCA1	13.7187	1.80773	0.466677	3.87363	0.000107228	0.0071449
ENSG00000137251.16	TINAG	53.5931	0.820695	0.212125	3.86893	0.000109314	0.00726222
ENSG00000106546.14	AHR	1301.7	0.298219	0.0771365	3.86612	0.000110581	0.00732463
ENSG00000118276.11	B4GALT6	248.526	0.379766	0.0983038	3.86318	0.000111919	0.00739127
ENSG00000140416.21	TPM1	768.778	0.282435	0.0732217	3.85726	0.000114665	0.00755029
ENSG00000119655.10	NPC2	617.484	0.283308	0.0735073	3.85415	0.000116132	0.00762443
ENSG00000255774.2	LINC02747	40.9672	0.971755	0.252398	3.85009	0.000118076	0.00772928
ENSG00000167641.11	PPP1R14A	230.311	0.450882	0.117196	3.84726	0.000119446	0.00779615
ENSG00000151748.15	SAV1	237.699	0.39662	0.10315	3.84509	0.000120508	0.00784247
ENSG00000179913.11	B3GNT3	9.98871	2.01992	0.526535	3.83626	0.000124924	0.00808512
ENSG00000141655.17	TNFRSF11A	70.006	0.730031	0.190301	3.83618	0.00012496	0.00808512
ENSG00000156711.17	MAPK13	379.453	0.357549	0.0933088	3.83189	0.000127165	0.00820397
ENSG00000121075.11	TBX4	30.0892	1.03802	0.271006	3.83025	0.000128015	0.00823502
ENSG00000057294.14	PKP2	2563.55	0.201386	0.0526836	3.82255	0.000132079	0.00845861
ENSG00000229314.5	ORM1	2090.72	-0.313866	0.0821158	-3.82223	0.000132249	0.00845861
ENSG00000236039.3	AC019117.1	16.7057	1.38722	0.363694	3.81425	0.000136598	0.00871181
ENSG00000143515.18	ATP8B2	3404.68	-0.166258	0.0436485	-3.80902	0.000139521	0.00887288
ENSG00000086300.15	SNX10	564.438	-0.29914	0.0788557	-3.79351	0.000148531	0.00941909
ENSG00000083444.17	PLOD1	4916.1	-0.184545	0.048679	-3.79105	0.000150013	0.0094861
ENSG00000113645.14	WWC1	1461.78	0.27083	0.0714811	3.78883	0.000151359	0.00954415
ENSG00000185015.8	CA13	39.6403	0.854125	0.225921	3.78063	0.000156431	0.00976286
ENSG00000102934.10	PLLP	499.857	0.323031	0.0854484	3.78041	0.000156567	0.00976286
ENSG00000176485.11	PLAAT3	1192.33	0.218004	0.0576668	3.7804	0.000156577	0.00976286
ENSG00000111058.8	ACSS3	2198.96	-0.194918	0.0515466	-3.7814	0.000155948	0.00976286
ENSG00000168036.18	CTNNB1	16828.7	-0.173632	0.0460384	-3.77146	0.000162295	0.0100912
ENSG00000135124.14	P2RX4	772.142	0.267985	0.0710782	3.77029	0.000163056	0.0101104
ENSG00000079950.14	STX7	1522.81	0.283402	0.0756156	3.74793	0.000178299	0.0110249
ENSG00000159173.19	TNNI1	19.8739	1.31171	0.350305	3.74447	0.000180772	0.011147
ENSG00000138678.11	GPAT3	915.879	0.251604	0.0672188	3.74306	0.000181796	0.0111792
ENSG00000163435.16	ELF3	415.721	0.311777	0.0833369	3.74116	0.000183172	0.0112329
ENSG00000103528.17	SYT17	150.677	-0.494632	0.132286	-3.73911	0.000184671	0.0112937
ENSG00000163545.10	NUAK2	110.291	0.60985	0.163395	3.73236	0.000189697	0.0115694
ENSG00000169429.11	CXCL8	22.342	1.28123	0.343402	3.731	0.000190722	0.0115857
ENSG00000073111.14	MCM2	6129.52	-0.179778	0.0481897	-3.73063	0.000191001	0.0115857
ENSG00000166035.11	LIPC	2923.84	0.179818	0.0482676	3.72543	0.000194985	0.0117953
ENSG00000265763.4	ZNF488	14.5389	1.60128	0.430438	3.72012	0.000199128	0.0119964
ENSG00000005471.17	ABCB4	420.692	-0.315945	0.0849362	-3.71979	0.000199385	0.0119964
ENSG00000167992.13	VWCE	383.558	-0.325542	0.0876141	-3.71564	0.000202693	0.0121347
ENSG00000196199.14	MPHOSPH8	1579.89	-0.198742	0.0534894	-3.71554	0.000202771	0.0121347
ENSG00000255974.8	CYP2A6	8.45059	2.07678	0.559203	3.71381	0.000204159	0.0121851
ENSG00000068489.12	PRR11	1595.38	0.248488	0.0669663	3.71065	0.000206728	0.0123056
ENSG00000035664.11	DAPK2	76.8289	0.618597	0.167346	3.69652	0.000218576	0.0129762
ENSG00000087086.15	FTL	82515.3	-0.14696	0.0397821	-3.69411	0.000220656	0.0130649
ENSG00000009765.14	IYD	29.5231	0.994483	0.269495	3.69018	0.000224098	0.0132336
ENSG00000180745.5	CLRN3	822.751	0.227162	0.0616204	3.68647	0.000227383	0.0133922
ENSG00000106624.11	AEBP1	381.31	-0.349953	0.0949659	-3.68504	0.000228668	0.0134325
ENSG00000092068.20	SLC7A8	131.909	1.19344	0.324515	3.67761	0.00023543	0.0137934
ENSG00000095739.11	BAMBI	1409.09	-0.200053	0.0544772	-3.67222	0.00024045	0.0140506
ENSG00000169242.12	EFNA1	845.122	-0.257786	0.0702605	-3.669	0.000243497	0.0141915
ENSG00000119411.11	BSPRY	31.0042	0.949695	0.259025	3.66643	0.000245963	0.0142979
ENSG00000132646.11	PCNA	4619.13	-0.162411	0.0443273	-3.66391	0.000248392	0.0144016
ENSG00000148346.12	LCN2	15.1634	1.47242	0.402409	3.65902	0.000253185	0.0146414
ENSG00000091513.16	TF	56943.5	-0.191173	0.0522613	-3.65803	0.000254164	0.0146601
ENSG00000128951.14	DUT	1585.1	-0.190277	0.0520419	-3.65622	0.000255964	0.0147258
ENSG00000151632.17	AKR1C2	144.634	0.502821	0.137555	3.65541	0.000256768	0.0147341
ENSG00000157227.13	MMP14	2914.9	0.162785	0.0445512	3.65388	0.000258309	0.0147845
ENSG00000141505.12	ASGR1	2824.1	-0.191515	0.0524361	-3.65235	0.000259847	0.0148346
ENSG00000166326.7	TRIM44	558.077	0.303879	0.0834194	3.64279	0.000269701	0.0153578
ENSG00000181104.7	F2R	701.825	0.25534	0.0701724	3.63875	0.000273967	0.015561
ENSG00000079215.14	SLC1A3	1690.45	0.31145	0.0856768	3.63517	0.000277796	0.0157385
ENSG00000135083.15	CCNJL	252.118	0.375588	0.103382	3.63302	0.000280123	0.0158302
ENSG00000061936.9	SFSWAP	1326.85	-0.203775	0.0561238	-3.63081	0.000282531	0.0159109
ENSG00000176658.17	MYO1D	3533.79	0.249547	0.0687381	3.6304	0.000282978	0.0159109
ENSG00000272068.1	AL365181.2	136.289	0.494364	0.136229	3.62891	0.000284616	0.0159628
ENSG00000152661.9	GJA1	3713.99	0.213618	0.0589448	3.62403	0.00029005	0.0162268
ENSG00000127329.15	PTPRB	61.5865	0.728515	0.201808	3.60994	0.000306266	0.0170912
ENSG00000173898.13	SPTBN2	3468.52	-0.208422	0.0578299	-3.60406	0.000313284	0.0174392
ENSG00000120875.9	DUSP4	1018.78	0.202196	0.0562142	3.59689	0.00032205	0.0178826
ENSG00000121797.10	CCRL2	35.81	0.894195	0.24892	3.5923	0.000327772	0.0181552
ENSG00000164949.8	GEM	115.374	0.528118	0.14721	3.58751	0.000333848	0.0184459
ENSG00000169174.10	PCSK9	10507.9	-0.166281	0.0464215	-3.58199	0.000340986	0.0187938
ENSG00000111801.16	BTN3A3	24.092	1.08584	0.303584	3.57673	0.000347914	0.0191284
ENSG00000260604.2	AL590004.3	15.2213	1.48419	0.415457	3.57242	0.000353697	0.0193986
ENSG00000139865.16	TTC6	123.535	0.505274	0.141771	3.56402	0.000365219	0.0199814
ENSG00000148735.15	PLEKHS1	16.1739	1.37022	0.384547	3.56321	0.000366351	0.0199944
ENSG00000165752.17	STK32C	360.406	-0.347251	0.0974729	-3.56254	0.000367282	0.0199963
ENSG00000112414.15	ADGRG6	4087.46	0.215108	0.060403	3.56122	0.000369143	0.0200487
ENSG00000119125.16	GDA	1461.54	0.584732	0.164412	3.55651	0.000375816	0.0203615
ENSG00000145362.19	ANK2	215.926	0.372707	0.104838	3.55506	0.000377889	0.0204243
ENSG00000157613.11	CREB3L1	1013.94	0.249133	0.0701026	3.55383	0.000379666	0.0204708
ENSG00000141424.13	SLC39A6	1091.49	-0.213563	0.0601559	-3.55017	0.000384989	0.0207016
ENSG00000189221.9	MAOA	1802.43	0.18518	0.0521692	3.54961	0.000385802	0.0207016
ENSG00000138835.22	RGS3	212.447	0.442095	0.124828	3.54164	0.000397646	0.021286
ENSG00000155792.10	DEPTOR	372.722	0.313916	0.0887646	3.5365	0.000405471	0.0216529
ENSG00000111802.14	TDP2	1682.18	0.216923	0.0614387	3.53073	0.000414414	0.0220777
ENSG00000125845.7	BMP2	1292.61	0.188697	0.0534767	3.52859	0.000417784	0.0221699
ENSG00000136237.19	RAPGEF5	701.803	0.256688	0.0727497	3.52837	0.000418132	0.0221699
ENSG00000094804.12	CDC6	3341.66	-0.20694	0.0586892	-3.52604	0.000421829	0.022313
ENSG00000157456.8	CCNB2	1892.77	0.224448	0.0636881	3.52418	0.000424789	0.0224164
ENSG00000108950.12	FAM20A	163.746	0.411181	0.116858	3.51863	0.000433774	0.0228366
ENSG00000163683.12	SMIM14	1981.9	0.290712	0.0827187	3.51447	0.000440637	0.0231433
ENSG00000124006.15	OBSL1	1590.25	-0.194103	0.0552511	-3.51311	0.000442892	0.0232071
ENSG00000188211.9	NCR3LG1	892.618	0.204077	0.0581406	3.51006	0.000448009	0.0234203
ENSG00000149970.16	CNKSR2	773.678	-0.26136	0.0745045	-3.50798	0.000451526	0.023549
ENSG00000155760.2	FZD7	860.014	0.220005	0.0627965	3.50346	0.00045926	0.0238965
ENSG00000137872.16	SEMA6D	11.1781	1.63505	0.466966	3.50143	0.000462763	0.0240228
ENSG00000172794.20	RAB37	898.843	0.239855	0.0686022	3.49631	0.000471739	0.0244319
ENSG00000165895.19	ARHGAP42	255.978	0.387158	0.111029	3.487	0.000488473	0.02524
ENSG00000130517.14	PGPEP1	2876.9	0.178631	0.0513658	3.47762	0.000505889	0.0260796
ENSG00000134323.12	MYCN	3297.88	-0.195206	0.0561743	-3.47501	0.000510839	0.0262741
ENSG00000151151.6	IPMK	562.914	0.292024	0.0843215	3.46322	0.000533757	0.0273897
ENSG00000112715.22	VEGFA	2375.16	0.192789	0.0558688	3.45075	0.000559033	0.028621
ENSG00000125637.16	PSD4	59.1971	0.647279	0.187623	3.44989	0.000560815	0.0286465
ENSG00000109654.15	TRIM2	1783.55	0.217416	0.063089	3.44617	0.000568589	0.0289773
ENSG00000117650.13	NEK2	1205.52	0.24059	0.0698649	3.44365	0.000573927	0.0291827
ENSG00000123983.14	ACSL3	5612.32	-0.167006	0.0485765	-3.43801	0.000586016	0.0297296
ENSG00000157020.18	SEC13	5589.1	-0.137321	0.0399653	-3.436	0.000590362	0.0298822
ENSG00000175220.12	ARHGAP1	2094.05	-0.165376	0.0481522	-3.43444	0.000593774	0.0299869
ENSG00000152804.11	HHEX	1991.57	-0.172512	0.0502646	-3.43208	0.000598961	0.0301806
ENSG00000254166.3	CASC19	363.977	0.283969	0.0827903	3.42998	0.000603617	0.0303467
ENSG00000076248.10	UNG	4245.07	-0.213064	0.0621514	-3.42815	0.000607716	0.0304841
ENSG00000106327.13	TFR2	757.629	-0.21882	0.063852	-3.42699	0.000610312	0.0305457
ENSG00000091136.14	LAMB1	11506.1	0.133914	0.0391054	3.42443	0.000616099	0.0307316
ENSG00000183723.12	CMTM4	1385.65	0.200781	0.0586371	3.42413	0.00061678	0.0307316
ENSG00000168143.9	FAM83B	7.38441	2.03396	0.595348	3.41643	0.000634483	0.0314529
ENSG00000112303.14	VNN2	99.9482	1.10045	0.322137	3.41609	0.000635266	0.0314529
ENSG00000162174.12	ASRGL1	719.66	0.218286	0.0639011	3.416	0.000635482	0.0314529
ENSG00000113946.3	CLDN16	307.128	0.333557	0.0977169	3.41351	0.000641324	0.0316717
ENSG00000165475.15	CRYL1	259.224	0.334719	0.0980997	3.41203	0.000644805	0.0317734
ENSG00000067066.17	SP100	126.899	0.456222	0.13387	3.40795	0.000654533	0.0321817
ENSG00000133424.20	LARGE1	391.678	0.282613	0.0829661	3.40637	0.000658326	0.0322405
ENSG00000001626.15	CFTR	21.919	1.16991	0.34346	3.40625	0.000658618	0.0322405
ENSG00000137648.18	TMPRSS4	5.64948	2.43702	0.715967	3.40381	0.000664525	0.0324585
ENSG00000260027.5	HOXB7	104.387	0.483348	0.142068	3.40222	0.000668417	0.0325773
ENSG00000198420.10	TCAF1	236.538	0.353187	0.104067	3.39384	0.000689204	0.0335173
ENSG00000198732.10	SMOC1	530.919	-0.313149	0.0923244	-3.39183	0.00069427	0.0336902
ENSG00000050405.13	LIMA1	1303.62	0.224094	0.0661202	3.38919	0.000700986	0.0339423
ENSG00000119917.14	IFIT3	42.8923	0.790044	0.233187	3.38802	0.000703986	0.0340138
ENSG00000162694.14	EXTL2	829.118	-0.209712	0.0619475	-3.38532	0.000710956	0.0342764
ENSG00000160588.10	MPZL3	809.04	0.241381	0.0714414	3.37872	0.000728231	0.0350336
ENSG00000163950.13	SLBP	3171.38	-0.168878	0.0500387	-3.37494	0.000738323	0.0354427
ENSG00000106078.19	COBL	376.055	0.419215	0.12426	3.37368	0.000741701	0.0355284
ENSG00000103811.16	CTSH	1024.42	0.23328	0.06916	3.37305	0.000743402	0.0355337
ENSG00000010932.17	FMO1	16.4771	1.23839	0.367733	3.36765	0.000758118	0.0361597
ENSG00000117385.15	P3H1	2036.29	-0.177367	0.0527226	-3.36415	0.000767801	0.0365434
ENSG00000136052.9	SLC41A2	75.9534	0.547875	0.162991	3.36138	0.000775528	0.0368326
ENSG00000118898.16	PPL	190.165	0.37016	0.110158	3.36025	0.000778722	0.0369058
ENSG00000185305.11	ARL15	211.003	0.370531	0.110302	3.35924	0.000781563	0.036962
ENSG00000102096.9	PIM2	557.099	0.237244	0.0707529	3.35314	0.00079901	0.0376965
ENSG00000178078.11	STAP2	325.543	0.295176	0.0880432	3.35263	0.000800472	0.0376965
ENSG00000139998.15	RAB15	313.124	0.300328	0.0896075	3.35159	0.000803486	0.0377588
ENSG00000186074.19	CD300LF	69.856	0.656784	0.196074	3.34968	0.000809046	0.0378666
ENSG00000153234.14	NR4A2	454.078	-0.269254	0.080383	-3.34964	0.000809174	0.0378666
ENSG00000100665.12	SERPINA4	336.878	-0.298183	0.089084	-3.34721	0.00081628	0.0381192
ENSG00000112319.19	EYA4	582.859	-0.246413	0.0737975	-3.33904	0.000840696	0.0391775
ENSG00000178150.10	ZNF114	221.229	0.423802	0.127136	3.33346	0.000857734	0.0398882
ENSG00000143476.18	DTL	1735.28	-0.210761	0.0633789	-3.32541	0.000882888	0.0409726
ENSG00000164307.13	ERAP1	874.269	0.209382	0.0630428	3.32126	0.000896129	0.0414701
ENSG00000100219.16	XBP1	16276.1	-0.118709	0.0357462	-3.32089	0.000897324	0.0414701
ENSG00000204872.4	NAT8B	80.0436	0.549944	0.165636	3.32019	0.000899547	0.041487
ENSG00000102241.12	HTATSF1	2674.58	-0.151061	0.0455138	-3.31901	0.000903364	0.0415771
ENSG00000118271.10	TTR	2642.18	0.249367	0.0752152	3.31538	0.000915194	0.0420349
ENSG00000179403.12	VWA1	2171.23	-0.198327	0.059834	-3.31461	0.000917696	0.0420633
ENSG00000082269.16	FAM135A	323.789	0.283448	0.0855677	3.31256	0.000924478	0.0422757
ENSG00000085552.17	IGSF9	370.163	0.293303	0.0885562	3.31206	0.00092612	0.0422757
ENSG00000138640.15	FAM13A	726.865	0.272935	0.0827162	3.29966	0.000968022	0.0440984
ENSG00000083937.9	CHMP2B	1841.12	0.177445	0.0538265	3.29662	0.000978574	0.0444882
ENSG00000228278.4	ORM2	730.064	-0.308773	0.0938524	-3.28999	0.00100192	0.045457
ENSG00000172197.11	MBOAT1	167.946	0.394103	0.119875	3.28762	0.0010104	0.0457031
ENSG00000141485.16	SLC13A5	2941.76	-0.172644	0.0525181	-3.28733	0.00101144	0.0457031
ENSG00000165507.9	DEPP1	187.473	-0.395323	0.120407	-3.28323	0.00102626	0.0462791
ENSG00000118520.15	ARG1	223.459	-0.433966	0.132381	-3.27817	0.00104483	0.0470216
ENSG00000099937.11	SERPIND1	2302.05	-0.196137	0.0598747	-3.2758	0.00105363	0.0473224
ENSG00000166562.9	SEC11C	501.302	-0.284852	0.0870952	-3.27058	0.00107328	0.0481078
ENSG00000131375.10	CAPN7	1828.92	0.155052	0.0474203	3.26974	0.00107646	0.0481536
ENSG00000188112.9	C6orf132	19.6825	1.04753	0.320761	3.26577	0.00109165	0.0487358
ENSG00000253227.2	AC090192.2	6.02766	2.34191	0.718081	3.26135	0.00110884	0.0494041
ENSG00000160963.14	COL26A1	2044.63	-0.174601	0.0535611	-3.25984	0.00111474	0.0495682
ENSG00000179520.11	SLC17A8	61.2005	0.6176	0.189609	3.25723	0.00112505	0.049927
ENSG00000164125.15	GASK1B	170.426	0.468077	0.143854	3.25383	0.00113862	0.0504289
ENSG00000087076.9	HSD17B14	290.219	0.415188	0.127817	3.24829	0.00116099	0.0513182
ENSG00000177133.11	PRDM16-DT	9.0844	1.66528	0.513111	3.24545	0.00117266	0.0517317
ENSG00000135525.18	MAP7	113.18	0.444825	0.137101	3.2445	0.00117656	0.051801
ENSG00000110245.12	APOC3	458.046	0.280647	0.0865244	3.24356	0.00118046	0.0518705
ENSG00000185215.9	TNFAIP2	312.304	0.328421	0.101532	3.23466	0.00121786	0.0534089
ENSG00000065833.9	ME1	3771.15	0.188507	0.0583845	3.22871	0.00124351	0.0544268
ENSG00000107242.19	PIP5K1B	432.599	0.259148	0.0803524	3.22514	0.00125911	0.0548141
ENSG00000049089.15	COL9A2	369.075	-0.307013	0.0952076	-3.22468	0.00126116	0.0548141
ENSG00000135919.13	SERPINE2	168.919	0.391552	0.121449	3.22401	0.00126408	0.0548141
ENSG00000018408.14	WWTR1	719.286	0.218583	0.0678	3.22394	0.00126442	0.0548141
ENSG00000139211.6	AMIGO2	570.253	-0.249522	0.0773979	-3.22389	0.00126464	0.0548141
ENSG00000014216.15	CAPN1	3411.25	0.145004	0.0450368	3.21968	0.00128335	0.0554811
ENSG00000210140.1	MT-TC	39.4278	0.853707	0.265183	3.21931	0.001285	0.0554811
ENSG00000090512.12	FETUB	29.6803	-0.852683	0.265039	-3.21719	0.00129451	0.0557839
ENSG00000203930.12	LINC00632	38.4202	0.775018	0.241203	3.21314	0.00131294	0.0564674
ENSG00000107897.19	ACBD5	3247.5	0.142351	0.0443105	3.21259	0.00131543	0.0564674
ENSG00000128487.16	SPECC1	859.48	0.197314	0.0614392	3.21154	0.00132027	0.0565662
ENSG00000125775.15	SDCBP2	17.3321	1.10329	0.343879	3.20836	0.00133494	0.0570855
ENSG00000140961.14	OSGIN1	402.755	0.264851	0.0826146	3.20586	0.00134658	0.0574256
ENSG00000111885.7	MAN1A1	10784.4	-0.190916	0.0595581	-3.20555	0.00134804	0.0574256
ENSG00000165914.15	TTC7B	52.4775	-0.654734	0.204504	-3.20157	0.00136682	0.0581145
ENSG00000121858.11	TNFSF10	295.541	0.333132	0.104086	3.20053	0.00137174	0.058213
ENSG00000105289.15	TJP3	1753.26	0.179081	0.0560506	3.19499	0.00139834	0.0592292
ENSG00000123146.20	ADGRE5	1370.31	0.21833	0.0684219	3.19094	0.00141812	0.059953
ENSG00000071189.21	SNX13	1371.58	0.174005	0.0546523	3.18385	0.00145331	0.0613249
ENSG00000173653.8	RCE1	1758.16	-0.152148	0.0478117	-3.18223	0.00146146	0.0615522
ENSG00000176438.12	SYNE3	439.726	0.281467	0.088618	3.17618	0.00149229	0.0627325
ENSG00000182481.9	KPNA2	11305.9	0.278081	0.0876446	3.17282	0.00150964	0.0633425
ENSG00000162897.16	FCAMR	5.69252	2.23733	0.705597	3.17083	0.00152002	0.0636582
ENSG00000129353.15	SLC44A2	861.187	-0.21838	0.069014	-3.16428	0.00155466	0.0649873
ENSG00000130830.15	MPP1	200.338	0.354779	0.112244	3.16079	0.00157342	0.0656091
ENSG00000254470.3	AP5B1	696.898	0.214046	0.0677271	3.16042	0.00157542	0.0656091
ENSG00000120549.18	KIAA1217	982.914	0.212999	0.0674136	3.15959	0.00157992	0.0656742
ENSG00000101004.15	NINL	1179.23	-0.206769	0.0656682	-3.14869	0.00164004	0.0680463
ENSG00000107249.23	GLIS3	480.914	0.312092	0.0992046	3.14594	0.00165554	0.0685619
ENSG00000077063.11	CTTNBP2	40.0247	0.814701	0.259147	3.14378	0.0016678	0.0687198
ENSG00000153012.12	LGI2	50.0525	-0.620588	0.197415	-3.14358	0.00166896	0.0687198
ENSG00000041353.10	RAB27B	47.0777	0.657572	0.209198	3.1433	0.00167055	0.0687198
ENSG00000049323.16	LTBP1	171.751	0.436019	0.138723	3.1431	0.00167166	0.0687198
ENSG00000134057.15	CCNB1	4550.78	0.234579	0.0746784	3.14119	0.00168264	0.0690439
ENSG00000109814.12	UGDH	6000.51	0.176806	0.05631	3.13988	0.0016902	0.0691566
ENSG00000159423.17	ALDH4A1	771.841	-0.222578	0.070893	-3.13964	0.00169158	0.0691566
ENSG00000172116.23	CD8B	250.523	0.301425	0.0960379	3.13861	0.00169753	0.0692166
ENSG00000172572.6	PDE3A	1554.24	0.2397	0.0763787	3.13831	0.00169925	0.0692166
ENSG00000149269.9	PAK1	744.923	0.210427	0.0670896	3.13651	0.00170974	0.0695168
ENSG00000188157.15	AGRN	7940.44	0.180514	0.0576597	3.13067	0.00174407	0.0707839
ENSG00000112320.12	SOBP	187.737	-0.356825	0.11403	-3.12923	0.00175267	0.0710039
ENSG00000105877.18	DNAH11	39.7768	0.833582	0.266527	3.12758	0.00176255	0.0712746
ENSG00000140284.11	SLC27A2	462.875	0.255686	0.081855	3.12365	0.00178625	0.0721024
ENSG00000113296.14	THBS4	2429.65	-0.284306	0.0910343	-3.12306	0.0017898	0.0721154
ENSG00000092853.14	CLSPN	1346.45	-0.183752	0.0588539	-3.12218	0.00179517	0.0722013
ENSG00000221963.6	APOL6	260.228	0.299858	0.0961513	3.11861	0.00181706	0.0729503
ENSG00000123388.4	HOXC11	104.975	0.457879	0.147323	3.10799	0.00188363	0.0754024
ENSG00000087586.17	AURKA	3264.5	0.271438	0.087341	3.10779	0.00188489	0.0754024
ENSG00000188766.12	SPRED3	13.0283	1.31171	0.422209	3.10677	0.00189144	0.0755291
ENSG00000166148.3	AVPR1A	92.3146	0.49344	0.159033	3.10275	0.00191734	0.0764266
ENSG00000261701.7	HPR	65.6932	-0.567383	0.183143	-3.09803	0.0019481	0.0775143
ENSG00000168386.18	FILIP1L	320.311	0.270487	0.0874602	3.09269	0.00198351	0.0787828
ENSG00000197355.11	UAP1L1	556.809	0.269874	0.0873563	3.08935	0.00200598	0.0795336
ENSG00000257335.8	MGAM	143.788	-0.439274	0.142374	-3.08536	0.00203309	0.0804655
ENSG00000173221.14	GLRX	654.702	0.238889	0.0774635	3.0839	0.00204308	0.0807178
ENSG00000262001.1	DLGAP1-AS2	23.5156	0.971169	0.315414	3.07903	0.00207674	0.0819028
ENSG00000160211.19	G6PD	2192.05	-0.193403	0.0628506	-3.07718	0.00208966	0.0822671
ENSG00000173153.14	ESRRA	1106.6	0.193762	0.062988	3.07618	0.0020967	0.0823988
ENSG00000068366.20	ACSL4	23028.6	-0.16563	0.0539004	-3.0729	0.00211992	0.0831649
ENSG00000198331.10	HYLS1	156.634	0.358081	0.116763	3.06673	0.00216416	0.0847516
ENSG00000111452.13	ADGRD1	36.2548	0.869562	0.284141	3.06032	0.00221103	0.0863654
ENSG00000143674.11	MAP3K21	496.777	0.2382	0.0778422	3.06004	0.00221311	0.0863654
ENSG00000072571.20	HMMR	1454.07	0.269324	0.0880899	3.05738	0.0022328	0.0869819
ENSG00000174827.13	PDZK1	357.892	0.305471	0.0999582	3.05599	0.00224319	0.0872344
ENSG00000170775.3	GPR37	384.979	-0.277005	0.0907466	-3.05251	0.00226938	0.0880993
ENSG00000169432.16	SCN9A	797.586	-0.261184	0.0856608	-3.04905	0.00229566	0.0889298
ENSG00000129521.14	EGLN3	224.282	-0.313488	0.102842	-3.04824	0.00230186	0.0889298
ENSG00000166025.18	AMOTL1	440.32	0.272458	0.0893853	3.04813	0.00230273	0.0889298
ENSG00000089060.11	SLC8B1	253.891	0.311828	0.102324	3.04746	0.00230785	0.0889738
ENSG00000115255.11	REEP6	2191.33	0.152017	0.0498959	3.04667	0.00231389	0.0890527
ENSG00000124212.6	PTGIS	265.36	0.311359	0.102253	3.045	0.00232679	0.0893951
ENSG00000155111.15	CDK19	327.905	0.290779	0.0956862	3.03888	0.00237457	0.091074
ENSG00000050165.18	DKK3	286.869	0.307871	0.101415	3.03576	0.00239927	0.0918637
ENSG00000197279.4	ZNF165	52.0398	0.657997	0.216973	3.03263	0.00242437	0.0926656
ENSG00000060971.18	ACAA1	1429.89	0.18176	0.0599878	3.02995	0.00244597	0.0933316
ENSG00000139915.20	MDGA2	1187.73	-0.179203	0.0592664	-3.02368	0.00249719	0.0948496
ENSG00000171148.13	TADA3	2733.37	-0.149266	0.0493673	-3.02358	0.00249801	0.0948496
ENSG00000100221.10	JOSD1	2412.22	0.154934	0.0512429	3.02352	0.0024985	0.0948496
ENSG00000084710.14	EFR3B	150.085	0.371219	0.122895	3.02062	0.00252256	0.0956002
ENSG00000144891.17	AGTR1	158.87	-0.39469	0.130952	-3.014	0.00257829	0.0973834
ENSG00000158874.11	APOA2	20371.7	-0.225093	0.0746828	-3.01399	0.00257833	0.0973834
ENSG00000251562.8	MALAT1	2824.91	0.293733	0.0976665	3.00751	0.00263394	0.0993156
ENSG00000089127.13	OAS1	3.11361	3.53092	1.17717	2.99949	0.00270431	0.101797
ENSG00000135744.8	AGT	4886.26	-0.185536	0.0619134	-2.9967	0.00272915	0.102559
ENSG00000065618.21	COL17A1	3.10864	3.53564	1.18056	2.99488	0.00274554	0.103001
ENSG00000117643.14	MAN1C1	165.814	0.415867	0.138975	2.99238	0.00276814	0.103465
ENSG00000082212.13	ME2	1201.89	0.167393	0.0559403	2.99236	0.00276834	0.103465
ENSG00000049239.12	H6PD	1558.55	-0.172764	0.0577425	-2.99197	0.0027718	0.103465
ENSG00000146592.17	CREB5	25.0193	0.858144	0.286865	2.99146	0.00277651	0.103468
ENSG00000105974.12	CAV1	134.169	0.380717	0.127332	2.98995	0.00279019	0.103804
ENSG00000185262.9	UBALD2	808.634	0.235597	0.0789307	2.98486	0.00283706	0.105373
ENSG00000166851.15	PLK1	2843.04	0.280317	0.0939477	2.98375	0.0028474	0.105581
ENSG00000273033.2	LINC02035	59.6939	0.614118	0.206215	2.97805	0.00290088	0.107385
ENSG00000143569.19	UBAP2L	7523.32	-0.134597	0.0452175	-2.97666	0.00291405	0.107695
ENSG00000175745.14	NR2F1	1305.4	-0.214461	0.0720633	-2.97601	0.00292026	0.107745
ENSG00000198176.13	TFDP1	2663.47	-0.174511	0.0587346	-2.97118	0.00296658	0.109274
ENSG00000166840.13	GLYATL1	18.9176	1.03175	0.347708	2.96729	0.0030044	0.110336
ENSG00000272168.8	CASC15	55.9994	0.58433	0.19693	2.9672	0.0030053	0.110336
ENSG00000115363.14	EVA1A	131.833	-0.386863	0.130415	-2.96641	0.00301298	0.110436
ENSG00000140832.9	MARVELD3	60.484	0.568128	0.191623	2.96483	0.00302852	0.110772
ENSG00000115935.17	WIPF1	256.947	0.31942	0.107749	2.96447	0.00303207	0.110772
ENSG00000157483.9	MYO1E	1329.06	0.174471	0.0589095	2.96167	0.00305972	0.111479
ENSG00000188610.12	FAM72B	122.452	0.405232	0.136833	2.9615	0.00306141	0.111479
ENSG00000179111.9	HES7	8.07751	1.62829	0.550054	2.96024	0.00307396	0.111747
ENSG00000138756.17	BMP2K	290.9	0.276397	0.0933848	2.95976	0.00307876	0.111747
ENSG00000151470.13	C4orf33	200.757	0.309441	0.104769	2.95355	0.00314137	0.113834
ENSG00000088247.17	KHSRP	15953	-0.128202	0.0434334	-2.95169	0.00316045	0.11434
ENSG00000175063.17	UBE2C	2135.56	0.295871	0.100278	2.9505	0.00317264	0.114595
ENSG00000174233.11	ADCY6	859.377	0.200309	0.0679548	2.94768	0.00320172	0.115459
ENSG00000112378.12	PERP	2601.47	0.148413	0.0503751	2.94615	0.00321756	0.115843
ENSG00000173083.15	HPSE	15.5827	1.16813	0.396641	2.94506	0.00322892	0.115949
ENSG00000176092.15	CRYBG2	192.201	0.333344	0.113195	2.94487	0.0032309	0.115949
ENSG00000143537.13	ADAM15	1839.7	-0.148428	0.0504299	-2.94325	0.00324783	0.116369
ENSG00000108924.14	HLF	1782.89	-0.189375	0.0643756	-2.94172	0.003264	0.116761
ENSG00000185818.7	NAT8L	3180.03	-0.214018	0.0727913	-2.94016	0.00328044	0.117162
ENSG00000135913.11	USP37	794.272	-0.223026	0.0759046	-2.93824	0.0033008	0.117549
ENSG00000167081.18	PBX3	459.958	-0.223901	0.0762047	-2.93815	0.00330182	0.117549
ENSG00000116260.17	QSOX1	756.072	0.209843	0.0714926	2.93517	0.00333368	0.118494
ENSG00000106772.18	PRUNE2	19.9034	0.979946	0.333996	2.93401	0.00334616	0.118749
ENSG00000133216.16	EPHB2	109.225	0.431338	0.147469	2.92493	0.0034453	0.122073
ENSG00000182541.18	LIMK2	1267.71	0.165115	0.056509	2.92192	0.00347878	0.123064
ENSG00000063244.12	U2AF2	6440.41	-0.133891	0.0458718	-2.91881	0.00351368	0.123822
ENSG00000106537.8	TSPAN13	2490.32	0.142227	0.0487354	2.91835	0.0035189	0.123822
ENSG00000186198.4	SLC51B	680.575	0.314022	0.107612	2.91809	0.00352178	0.123822
ENSG00000111731.12	C2CD5	2200.09	0.140267	0.048069	2.91804	0.0035224	0.123822
ENSG00000232234.4	AL355499.1	5.45803	2.02268	0.693504	2.91661	0.00353859	0.124196
ENSG00000206503.13	HLA-A	37.5226	0.691809	0.237361	2.91458	0.00356165	0.124809
ENSG00000178199.14	ZC3H12D	49.188	0.595655	0.204411	2.91401	0.0035682	0.124842
ENSG00000112118.20	MCM3	9623.17	-0.124865	0.0428982	-2.91073	0.00360581	0.125961
ENSG00000204444.11	APOM	572.643	-0.223373	0.0768433	-2.90686	0.00365079	0.127333
ENSG00000137502.10	RAB30	148.979	0.356942	0.122862	2.90523	0.00366978	0.127796
ENSG00000108439.10	PNPO	779.84	0.183739	0.06327	2.90405	0.00368374	0.128082
ENSG00000079277.21	MKNK1	418.148	-0.24288	0.0836739	-2.90269	0.00369969	0.128436
ENSG00000131238.17	PPT1	2055.94	-0.168781	0.058176	-2.90122	0.0037171	0.128659
ENSG00000147642.17	SYBU	203.614	0.319073	0.10998	2.90118	0.00371764	0.128659
ENSG00000075218.19	GTSE1	1236.36	0.298671	0.103115	2.8965	0.00377354	0.130391
ENSG00000103710.11	RASL12	436.764	0.276178	0.0954392	2.89376	0.00380655	0.13132
ENSG00000168461.13	RAB31	1695.26	0.160731	0.0555529	2.8933	0.00381216	0.13132
ENSG00000248144.6	ADH1C	9.66284	1.56119	0.539734	2.89252	0.00382163	0.131443
ENSG00000196177.12	ACADSB	4173.09	-0.147497	0.0510435	-2.88963	0.00385692	0.132453
ENSG00000113924.12	HGD	3482.44	0.131651	0.0456256	2.88547	0.00390829	0.133963
ENSG00000084110.11	HAL	692.363	-0.20523	0.0711345	-2.8851	0.0039129	0.133963
ENSG00000163840.10	DTX3L	469.188	0.223528	0.0775082	2.88393	0.00392752	0.134171
ENSG00000198695.2	MT-ND6	14766	0.245022	0.0849696	2.88365	0.00393101	0.134171
ENSG00000170312.16	CDK1	2037.02	0.26702	0.0927002	2.88046	0.0039709	0.135326
ENSG00000197757.8	HOXC6	137.755	0.410614	0.142652	2.87843	0.00399655	0.135992
ENSG00000141404.16	GNAL	79.4868	0.483277	0.167994	2.87675	0.00401787	0.13651
ENSG00000167123.19	CERCAM	150.985	-0.384334	0.133717	-2.87424	0.00405	0.137392
ENSG00000068305.17	MEF2A	893.773	-0.214581	0.0747123	-2.87209	0.00407762	0.138119
ENSG00000168610.14	STAT3	1830.93	0.145976	0.0508395	2.87131	0.00408776	0.138253
ENSG00000155660.11	PDIA4	13177.1	-0.112564	0.0392139	-2.87051	0.0040981	0.138393
ENSG00000125354.23	SEPTIN6	932.406	-0.175575	0.0611752	-2.87003	0.00410432	0.138394
ENSG00000177426.20	TGIF1	1471.91	0.161688	0.0563576	2.86897	0.00411806	0.138595
ENSG00000158402.20	CDC25C	462.197	0.284355	0.099126	2.86862	0.00412271	0.138595
ENSG00000127418.15	FGFRL1	2445.43	-0.153101	0.0534167	-2.86616	0.00415485	0.139466
ENSG00000102038.15	SMARCA1	10441	-0.121176	0.0422933	-2.86515	0.00416816	0.139702
ENSG00000197375.12	SLC22A5	108.914	0.452232	0.158114	2.86016	0.00423425	0.141704
ENSG00000206538.9	VGLL3	3.64237	2.70337	0.947385	2.85351	0.00432394	0.144489
ENSG00000070778.13	PTPN21	146.848	0.341419	0.119764	2.85077	0.00436141	0.145524
ENSG00000136051.14	WASHC4	1511.43	0.155477	0.0545631	2.84949	0.00437891	0.145889
ENSG00000198885.9	ITPRIPL1	427.088	-0.253458	0.0889943	-2.84802	0.00439916	0.146346
ENSG00000000971.15	CFH	1840.6	-0.193024	0.0678037	-2.84681	0.00441595	0.146578
ENSG00000273654.1	AC020904.2	16.4037	1.08537	0.381357	2.84606	0.00442634	0.146578
ENSG00000196352.15	CD55	418.675	0.28557	0.100339	2.84605	0.00442653	0.146578
ENSG00000089199.10	CHGB	132.274	-0.433388	0.1523	-2.84563	0.0044324	0.146578
ENSG00000165458.14	INPPL1	1995.02	0.165057	0.0580798	2.84189	0.00448469	0.147994
ENSG00000073331.18	ALPK1	216.625	0.323075	0.113694	2.84162	0.00448847	0.147994
ENSG00000165238.16	WNK2	845.946	-0.205373	0.0722944	-2.84079	0.00450025	0.148163
ENSG00000183044.12	ABAT	970.544	-0.184124	0.0648332	-2.83997	0.00451176	0.148316
ENSG00000165092.13	ALDH1A1	79128.7	0.130578	0.0459858	2.83952	0.00451818	0.148316
ENSG00000171444.18	MCC	1479.19	-0.163115	0.0574606	-2.83873	0.00452929	0.148462
ENSG00000080493.17	SLC4A4	419.649	0.241457	0.085098	2.8374	0.00454827	0.148866
ENSG00000239306.4	RBM14	2147.44	-0.18464	0.0651439	-2.83434	0.00459212	0.149729
ENSG00000138308.6	PLA2G12B	321.273	0.268844	0.0948587	2.83415	0.00459476	0.149729
ENSG00000198363.18	ASPH	7388.14	0.127908	0.0451309	2.83415	0.00459477	0.149729
ENSG00000105298.14	CACTIN	990.09	-0.176101	0.0622981	-2.82674	0.0047024	0.153013
ENSG00000149532.15	CPSF7	3372.48	-0.133365	0.0471963	-2.82576	0.00471691	0.153262
ENSG00000101474.12	APMAP	2226.22	-0.146586	0.0519164	-2.82351	0.00475014	0.154117
ENSG00000144028.15	SNRNP200	17912.6	-0.131949	0.0467746	-2.82095	0.00478817	0.155126
ENSG00000189325.7	BNIP5	2.00495	3.61821	1.28285	2.82046	0.00479553	0.155139
ENSG00000158710.14	TAGLN2	4072.93	0.140491	0.0498796	2.8166	0.0048535	0.156787
ENSG00000276644.5	DACH1	274.553	-0.262175	0.0931775	-2.81372	0.00489724	0.157971
ENSG00000154274.15	C4orf19	267.571	0.263572	0.0936945	2.81311	0.00490655	0.158043
ENSG00000221923.9	ZNF880	39.8258	-0.642868	0.22874	-2.81047	0.00494685	0.159112
ENSG00000157625.15	TAB3	1825.86	0.180957	0.0643986	2.80996	0.00495484	0.15914
ENSG00000111665.11	CDCA3	907.914	0.304375	0.108338	2.80948	0.00496211	0.159144
ENSG00000106460.19	TMEM106B	2329.78	0.171948	0.0612734	2.80625	0.00501223	0.160521
ENSG00000232284.7	GNG12-AS1	3.84393	2.39855	0.854985	2.80537	0.00502588	0.160727
ENSG00000140465.14	CYP1A1	4666.92	0.632809	0.225623	2.80472	0.00503598	0.16082
ENSG00000121039.10	RDH10	896.897	0.170486	0.060887	2.80004	0.00510959	0.162938
ENSG00000171604.12	CXXC5	1076.31	-0.172995	0.0618103	-2.79881	0.00512919	0.163329
ENSG00000137807.15	KIF23	2163.18	0.258956	0.0926312	2.79556	0.00518092	0.164543
ENSG00000160209.19	PDXK	2855.85	0.130517	0.0466885	2.79549	0.00518204	0.164543
ENSG00000164484.11	TMEM200A	560.696	0.291337	0.104308	2.79304	0.00522149	0.16556
ENSG00000171219.9	CDC42BPG	92.2698	0.444438	0.159236	2.79106	0.00525356	0.166341
ENSG00000164403.14	SHROOM1	437.579	0.218377	0.0783039	2.78884	0.00528966	0.167246
ENSG00000187244.11	BCAM	8087.7	-0.129501	0.0465193	-2.78382	0.00537236	0.169621
ENSG00000066933.16	MYO9A	511.953	0.331812	0.119215	2.7833	0.00538084	0.169648
ENSG00000115828.17	QPCT	11.433	-1.19265	0.429065	-2.77965	0.00544178	0.171328
ENSG00000164983.7	TMEM65	496.641	0.248872	0.0895737	2.77841	0.00546258	0.17174
ENSG00000177469.13	CAVIN1	1006.07	0.161533	0.0581546	2.77765	0.00547536	0.171752
ENSG00000185650.9	ZFP36L1	1805.88	-0.148763	0.0535605	-2.77747	0.00547834	0.171752
ENSG00000148337.21	CIZ1	1576.01	-0.15393	0.0554476	-2.77614	0.00550085	0.172216
ENSG00000137767.14	SQOR	169.195	0.33029	0.119006	2.77541	0.00551318	0.17236
ENSG00000213626.13	LBH	24.4952	0.882397	0.318183	2.77324	0.00555017	0.173241
ENSG00000198734.11	F5	7724.53	-0.199572	0.0719737	-2.77284	0.00555688	0.173241
ENSG00000116678.19	LEPR	399.939	-0.258346	0.0932063	-2.77177	0.00557532	0.173384
ENSG00000181381.13	DDX60L	122.869	0.373425	0.134729	2.77167	0.00557698	0.173384
ENSG00000135424.16	ITGA7	90.919	0.440243	0.158931	2.77003	0.00560508	0.174015
ENSG00000171621.14	SPSB1	717.099	0.178389	0.0644387	2.76835	0.00563413	0.174665
ENSG00000090273.14	NUDC	5723.53	-0.133383	0.0481891	-2.76791	0.00564169	0.174665
ENSG00000115109.14	EPB41L5	1806.5	-0.136102	0.0491829	-2.76727	0.00565287	0.174769
ENSG00000169710.9	FASN	38425.5	-0.158478	0.0572878	-2.76634	0.00566893	0.174981
ENSG00000001084.13	GCLC	919.963	0.159155	0.0575485	2.76557	0.00568227	0.174981
ENSG00000151834.15	GABRA2	602.246	0.254005	0.0918604	2.76511	0.00569028	0.174981
ENSG00000122873.12	CISD1	832.906	0.179103	0.0647762	2.76495	0.00569308	0.174981
ENSG00000170322.14	NFRKB	1217.74	0.160086	0.0579052	2.76462	0.00569891	0.174981
ENSG00000198786.2	MT-ND5	52045.6	0.22262	0.0805624	2.76333	0.0057215	0.175433
ENSG00000054118.15	THRAP3	5335.76	-0.12292	0.044497	-2.76243	0.00573724	0.175674
ENSG00000137960.6	GIPC2	428.852	0.237285	0.0860103	2.7588	0.00580139	0.177325
ENSG00000065328.16	MCM10	1383.54	-0.157254	0.0570076	-2.75848	0.00580704	0.177325
ENSG00000159692.15	CTBP1	2562.11	-0.143278	0.051959	-2.75752	0.00582417	0.17754
ENSG00000111331.13	OAS3	10.1917	1.26047	0.457156	2.75719	0.00582999	0.17754
ENSG00000121380.12	BCL2L14	38.8185	0.637207	0.231346	2.75435	0.00588088	0.178846
ENSG00000102098.19	SCML2	833.307	-0.183235	0.0665575	-2.75303	0.00590458	0.179323
ENSG00000147324.11	MFHAS1	188.493	0.31218	0.113469	2.75122	0.00593734	0.180072
ENSG00000107537.14	PHYH	2143.93	-0.13044	0.0474459	-2.74923	0.00597346	0.180869
ENSG00000147164.12	SNX12	1050.2	0.177844	0.0646972	2.74887	0.00598002	0.180869
ENSG00000112494.10	UNC93A	114.609	0.372271	0.135448	2.74844	0.0059879	0.180869
ENSG00000172478.18	MAB21L4	34.8762	0.710321	0.25855	2.74733	0.00600833	0.181241
ENSG00000100239.16	PPP6R2	6419.96	-0.141857	0.0517099	-2.74333	0.00608192	0.183042
ENSG00000182704.8	TSKU	1240.86	0.161922	0.0590267	2.7432	0.00608444	0.183042
ENSG00000166341.8	DCHS1	284.748	-0.312766	0.114034	-2.74273	0.00609307	0.183055
ENSG00000187720.14	THSD4	2.68454	3.31683	1.20995	2.7413	0.00611959	0.183423
ENSG00000142677.4	IL22RA1	53.1914	0.550547	0.200843	2.74119	0.00612176	0.183423
ENSG00000198276.16	UCKL1	423.683	-0.224978	0.0821401	-2.73896	0.00616342	0.18424
ENSG00000197324.9	LRP10	4965.51	0.161096	0.0588338	2.73816	0.00617836	0.18424
ENSG00000141504.11	SAT2	798.891	0.188982	0.0690217	2.73801	0.00618123	0.18424
ENSG00000173193.15	PARP14	516.478	0.202525	0.0739693	2.73797	0.00618206	0.18424
ENSG00000211445.12	GPX3	2118.88	0.194299	0.0710089	2.73626	0.00621426	0.184953
ENSG00000103642.12	LACTB	1005.94	0.158407	0.0579405	2.73396	0.00625783	0.186002
ENSG00000198758.10	EPS8L3	1014.57	0.208973	0.076467	2.73286	0.00627874	0.186123
ENSG00000088387.19	DOCK9	298.037	-0.276132	0.101045	-2.73276	0.00628055	0.186123
ENSG00000198888.2	MT-ND1	25637.5	0.192527	0.07046	2.73243	0.00628693	0.186123
ENSG00000140829.12	DHX38	2776.55	-0.144039	0.052742	-2.73102	0.00631395	0.186463
ENSG00000123609.11	NMI	127.812	0.370191	0.135554	2.73095	0.00631513	0.186463
ENSG00000173467.9	AGR3	3.11903	2.90064	1.06311	2.72845	0.00636326	0.187636
ENSG00000138109.11	CYP2C9	9.60121	1.34001	0.491803	2.72469	0.00643628	0.189539
ENSG00000154080.14	CHST9	562.169	0.200095	0.0735112	2.72196	0.00648962	0.190827
ENSG00000169435.14	RASSF6	14.0004	1.05799	0.388797	2.72119	0.00650468	0.190827
ENSG00000166197.16	NOLC1	9869.13	-0.120862	0.0444159	-2.72114	0.00650567	0.190827
ENSG00000107821.14	KAZALD1	303.501	0.257845	0.0947728	2.72067	0.00651503	0.190851
ENSG00000046647.13	GEMIN8	215.757	-0.288407	0.106086	-2.71862	0.00655543	0.191783
ENSG00000135932.11	CAB39	1990.5	0.148314	0.0545818	2.71729	0.00658195	0.192307
ENSG00000139515.6	PDX1	85.7017	0.425742	0.156809	2.71504	0.00662684	0.193365
ENSG00000079689.14	SCGN	3980.15	0.1907	0.0702506	2.71457	0.00663611	0.193383
ENSG00000198478.8	SH3BGRL2	724.814	0.178513	0.065802	2.71288	0.00667011	0.194006
ENSG00000183856.11	IQGAP3	722.023	0.287028	0.105811	2.71264	0.00667488	0.194006
ENSG00000101846.7	STS	504.636	0.221764	0.0818235	2.71027	0.00672281	0.195145
ENSG00000137628.17	DDX60	17.7745	0.951459	0.351311	2.70831	0.00676261	0.196046
ENSG00000185049.16	NELFA	1782.85	-0.14756	0.0545307	-2.70599	0.00681002	0.197164
ENSG00000155849.15	ELMO1	113.767	0.392153	0.144958	2.70528	0.00682465	0.197213
ENSG00000115107.20	STEAP3	331.217	0.235711	0.0871372	2.70505	0.00682938	0.197213
ENSG00000123240.17	OPTN	828.644	0.213288	0.0788678	2.70437	0.00684333	0.197259
ENSG00000254907.1	AC087276.2	3.43131	2.61122	0.965647	2.70412	0.00684866	0.197259
ENSG00000113196.3	HAND1	5.95066	1.92116	0.710887	2.70249	0.00688228	0.197774
ENSG00000181090.21	EHMT1	1589.45	-0.144771	0.0535713	-2.70239	0.00688426	0.197774
ENSG00000076513.17	ANKRD13A	749.321	0.175236	0.0649067	2.69982	0.00693777	0.199055
ENSG00000023839.12	ABCC2	4944.94	0.169527	0.0628059	2.69922	0.00695024	0.199157
ENSG00000125755.19	SYMPK	4493.92	-0.131989	0.0489279	-2.69761	0.00698385	0.199863
ENSG00000095637.22	SORBS1	1211.04	0.236367	0.0876739	2.69598	0.00701812	0.200371
ENSG00000204160.12	ZDHHC18	641.82	-0.176856	0.0656184	-2.69521	0.00703434	0.200371
ENSG00000090889.12	KIF4A	1581.51	0.188308	0.069869	2.69516	0.00703559	0.200371
ENSG00000152932.8	RAB3C	340.646	-0.260227	0.0965568	-2.69506	0.0070375	0.200371
ENSG00000146648.18	EGFR	4421.44	0.244283	0.0907735	2.69113	0.00712113	0.202494
ENSG00000105048.17	TNNT1	131.614	0.485739	0.180566	2.69009	0.00714332	0.202867
ENSG00000197256.10	KANK2	990.084	-0.161818	0.0601646	-2.68959	0.00715394	0.20291
ENSG00000092445.12	TYRO3	2328.86	-0.143899	0.0535397	-2.68771	0.00719445	0.2038
ENSG00000058262.10	SEC61A1	10097.4	-0.109182	0.0406824	-2.68375	0.00728012	0.205966
ENSG00000068079.7	IFI35	394.932	0.223741	0.0833886	2.68311	0.00729413	0.206101
ENSG00000115524.16	SF3B1	9044.95	-0.113345	0.0422824	-2.68066	0.00734775	0.207353
ENSG00000162413.16	KLHL21	1281.98	-0.156239	0.0583012	-2.67987	0.00736512	0.207581
ENSG00000123836.15	PFKFB2	307.971	0.243907	0.0910296	2.67942	0.00737495	0.207596
ENSG00000149218.5	ENDOD1	95.4939	0.431284	0.16106	2.67779	0.00741105	0.208349
ENSG00000101096.20	NFATC2	331.436	0.310318	0.115942	2.67649	0.00743976	0.208722
ENSG00000100814.18	CCNB1IP1	1595	0.157382	0.0588049	2.67635	0.00744299	0.208722
ENSG00000182197.11	EXT1	1438.55	0.157719	0.0589535	2.6753	0.00746618	0.209109
ENSG00000127084.19	FGD3	26.8016	0.753411	0.281708	2.67444	0.00748548	0.209387
ENSG00000060566.14	CREB3L3	2075.18	0.18337	0.0685749	2.67401	0.00749493	0.209389
ENSG00000146904.9	EPHA1	12.476	1.07813	0.403969	2.66883	0.00761151	0.212239
ENSG00000144354.14	CDCA7	2399.83	-0.132732	0.0497378	-2.66864	0.00761595	0.212239
ENSG00000106003.13	LFNG	124.656	-0.359014	0.134567	-2.66792	0.00763228	0.212429
ENSG00000119777.20	TMEM214	2694.1	-0.145032	0.0544263	-2.66474	0.00770484	0.214181
ENSG00000160613.13	PCSK7	544.365	0.19501	0.0732267	2.66309	0.00774259	0.214963
ENSG00000262519.1	TXNP4	1.25359	-3.77269	1.41772	-2.6611	0.00778851	0.215969
ENSG00000015413.9	DPEP1	4.75323	1.99601	0.750647	2.65906	0.00783599	0.217016
ENSG00000128602.11	SMO	1385.46	-0.155744	0.058616	-2.65703	0.00788328	0.218055
ENSG00000174469.23	CNTNAP2	19.9515	0.833002	0.313569	2.65652	0.00789521	0.218115
ENSG00000163191.6	S100A11	1524.18	0.161369	0.0607595	2.65587	0.00791046	0.218233
ENSG00000162542.13	TMCO4	135.088	0.373036	0.140477	2.6555	0.00791903	0.218233
ENSG00000145242.13	EPHA5	706.821	0.262515	0.0988738	2.65505	0.0079297	0.218257
ENSG00000182326.15	C1S	413.65	0.297412	0.112061	2.65402	0.00795394	0.218655
ENSG00000113552.16	GNPDA1	1294.52	0.158963	0.0599057	2.65355	0.00796494	0.218688
ENSG00000122035.6	RASL11A	312.086	0.263056	0.0991658	2.65269	0.00798536	0.218979
ENSG00000141198.16	TOM1L1	645.988	0.177341	0.0668792	2.65166	0.00800968	0.219147
ENSG00000138180.16	CEP55	1884.21	0.252579	0.0952554	2.6516	0.00801113	0.219147
ENSG00000111348.9	ARHGDIB	6.21098	1.65403	0.624538	2.6484	0.00808732	0.220961
ENSG00000090661.12	CERS4	747.959	-0.172494	0.0651612	-2.64718	0.0081165	0.221487
ENSG00000008294.21	SPAG9	4570.38	0.119798	0.045307	2.64413	0.00819015	0.223146
ENSG00000106211.9	HSPB1	2538.74	-0.165669	0.0626625	-2.64383	0.00819728	0.223146
ENSG00000119866.22	BCL11A	8.08339	1.36841	0.518264	2.64038	0.00828131	0.224891
ENSG00000165929.13	TC2N	145.039	0.400368	0.15164	2.64026	0.00828432	0.224891
ENSG00000207031.1	SNORD59A	3.71028	-2.30495	0.873132	-2.63986	0.00829393	0.224891
ENSG00000104140.7	RHOV	50.5063	0.536669	0.203319	2.63955	0.00830167	0.224891
ENSG00000169738.8	DCXR	1641.3	-0.136817	0.0518433	-2.63905	0.00831398	0.224951
ENSG00000182195.9	LDOC1	1153.4	-0.154901	0.0587463	-2.63677	0.00836987	0.226189
ENSG00000182718.16	ANXA2	10567.4	0.161554	0.0612932	2.63576	0.00839483	0.226589
ENSG00000013583.10	HEBP1	774.44	0.183644	0.069741	2.63322	0.00845789	0.228016
ENSG00000114248.10	LRRC31	101.991	0.451369	0.171448	2.63269	0.00847122	0.2281
ENSG00000139209.16	SLC38A4	275.874	-0.240277	0.091377	-2.62951	0.00855073	0.229963
ENSG00000112297.15	CRYBG1	168.353	0.324252	0.123381	2.62805	0.00858749	0.230674
ENSG00000187546.14	AGMO	180.417	-0.317577	0.120899	-2.62679	0.00861954	0.231256
ENSG00000160691.18	SHC1	4361.49	0.115718	0.0440739	2.62555	0.00865096	0.231518
ENSG00000137757.11	CASP5	2.77875	3.35842	1.27938	2.62505	0.00866374	0.231518
ENSG00000101407.13	TTI1	1768.03	-0.133903	0.0510112	-2.62498	0.00866543	0.231518
ENSG00000132744.8	ACY3	128.343	0.368181	0.140307	2.6241	0.00868783	0.231518
ENSG00000141756.18	FKBP10	136.742	0.356433	0.135834	2.62404	0.00868943	0.231518
ENSG00000035928.16	RFC1	3578.76	-0.127033	0.0484128	-2.62395	0.00869165	0.231518
ENSG00000175906.5	ARL4D	1503.66	-0.149526	0.0569936	-2.62355	0.00870189	0.231518
ENSG00000102471.14	NDFIP2	1645.09	0.141664	0.0540101	2.62292	0.00871801	0.231629
ENSG00000114573.10	ATP6V1A	3527.66	0.134701	0.051362	2.62258	0.0087268	0.231629
ENSG00000214725.9	CDIPTOSP	12.3177	-1.07455	0.410176	-2.61971	0.00880035	0.233303
ENSG00000185338.5	SOCS1	363.513	-0.308179	0.117804	-2.61604	0.00889574	0.235539
ENSG00000228630.5	HOTAIR	70.5041	0.439325	0.167967	2.61555	0.00890835	0.235539
ENSG00000128849.10	CGNL1	1657.11	-0.154335	0.0590136	-2.61525	0.00891633	0.235539
ENSG00000143933.18	CALM2	7541.08	0.160498	0.0613951	2.61419	0.00894394	0.235989
ENSG00000065150.21	IPO5	9645.09	-0.115197	0.0440739	-2.61373	0.00895604	0.236029
ENSG00000102743.15	SLC25A15	1514.85	-0.139686	0.0534522	-2.61329	0.00896757	0.236054
ENSG00000104613.12	INTS10	1673.33	-0.131831	0.0504725	-2.61194	0.009003	0.236708
ENSG00000109790.16	KLHL5	1486.25	0.141756	0.0543547	2.60799	0.00910763	0.238999
ENSG00000103034.14	NDRG4	384.788	-0.314822	0.120736	-2.60753	0.00911988	0.238999
ENSG00000043143.20	JADE2	1134.1	0.204258	0.0783517	2.60693	0.0091357	0.238999
ENSG00000161944.16	ASGR2	4344.01	-0.138823	0.0532545	-2.60678	0.00913969	0.238999
ENSG00000242574.9	HLA-DMB	27.7833	0.718189	0.275579	2.60611	0.00915773	0.238999
ENSG00000259673.6	IQCH-AS1	87.8995	0.403177	0.154716	2.60591	0.00916292	0.238999
ENSG00000152137.6	HSPB8	8.73018	1.38815	0.532745	2.60565	0.00917013	0.238999
ENSG00000243537.1	KC877373.1	1.24697	3.75961	1.44299	2.60543	0.0091758	0.238999
ENSG00000101294.17	HM13	13039.1	-0.121409	0.046628	-2.60378	0.00922027	0.239877
ENSG00000137752.24	CASP1	5.50074	1.76447	0.678372	2.60103	0.00929449	0.241527
ENSG00000134827.8	TCN1	3.99036	2.11321	0.812758	2.60005	0.00932111	0.241937
ENSG00000156990.14	RPUSD3	2312.56	-0.125039	0.048167	-2.59594	0.0094332	0.244524
ENSG00000105825.14	TFPI2	22.0704	0.781436	0.301062	2.5956	0.00944269	0.244524
ENSG00000122729.19	ACO1	1924.11	-0.135814	0.052376	-2.59306	0.00951264	0.24605
ENSG00000144648.16	ACKR2	30.7595	0.684764	0.264646	2.58748	0.00966819	0.249609
ENSG00000144120.13	TMEM177	431.768	-0.226227	0.0874637	-2.58652	0.00969495	0.249609
ENSG00000183060.15	LYSMD4	484.629	-0.207622	0.0803016	-2.58552	0.00972319	0.249609
ENSG00000166444.19	ST5	1177.87	-0.146743	0.056759	-2.58537	0.0097275	0.249609
ENSG00000078081.8	LAMP3	35.0471	0.673774	0.260621	2.58526	0.00973049	0.249609
ENSG00000082701.15	GSK3B	1516.95	0.140054	0.0541772	2.58511	0.00973467	0.249609
ENSG00000114541.15	FRMD4B	89.305	0.412721	0.159657	2.58504	0.00973675	0.249609
ENSG00000196739.15	COL27A1	916.861	-0.198587	0.0768356	-2.58457	0.00974994	0.249609
ENSG00000101558.13	VAPA	4949.75	0.108028	0.0417996	2.58444	0.00975382	0.249609
ENSG00000124570.20	SERPINB6	1028.64	0.158023	0.0611509	2.58415	0.00976204	0.249609
ENSG00000148200.17	NR6A1	2844.56	-0.1542	0.0596846	-2.58358	0.00977798	0.24973
ENSG00000113273.17	ARSB	874.871	-0.157288	0.0609077	-2.58239	0.00981184	0.250308
ENSG00000130762.15	ARHGEF16	107.745	0.381047	0.147692	2.58001	0.00987986	0.251367
ENSG00000101347.9	SAMHD1	518.186	-0.21178	0.0820889	-2.57989	0.00988314	0.251367
ENSG00000135372.9	NAT10	2555.72	-0.119628	0.0463721	-2.57975	0.0098871	0.251367
ENSG00000102547.19	CAB39L	164.909	0.289572	0.112284	2.57892	0.009911	0.251688
ENSG00000125534.10	PPDPF	1865.63	-0.162711	0.0631215	-2.57774	0.00994493	0.252262
ENSG00000170608.3	FOXA3	1239.15	-0.146369	0.0568079	-2.57657	0.00997874	0.252833
ENSG00000011478.12	QPCTL	1193.17	-0.144972	0.0563444	-2.57297	0.010083	0.255143
ENSG00000113448.19	PDE4D	903.638	-0.153034	0.0594854	-2.57263	0.0100928	0.255143
ENSG00000101384.12	JAG1	2948.23	0.16294	0.0633656	2.57142	0.0101282	0.255708
ENSG00000210144.1	MT-TY	17.2444	0.92806	0.361037	2.57054	0.0101541	0.255708
ENSG00000143748.18	NVL	709.695	-0.161568	0.0628548	-2.57049	0.0101555	0.255708
ENSG00000127334.10	DYRK2	1239.12	0.151827	0.0590697	2.5703	0.010161	0.255708
ENSG00000138696.11	BMPR1B	26.401	-0.746122	0.29046	-2.56876	0.0102064	0.256563
ENSG00000072135.13	PTPN18	292.815	0.261584	0.101959	2.56558	0.0103005	0.258636
ENSG00000145321.13	GC	11894.7	-0.232403	0.090659	-2.56349	0.0103627	0.259675
ENSG00000178462.12	TUBAL3	4.22075	1.94795	0.759906	2.5634	0.0103651	0.259675
ENSG00000141458.13	NPC1	2482.16	-0.128721	0.0502315	-2.56255	0.0103907	0.260025
ENSG00000167588.13	GPD1	6.97604	1.44702	0.564774	2.56212	0.0104034	0.26005
ENSG00000117228.10	GBP1	3.64413	2.24892	0.879029	2.55841	0.0105151	0.262548
ENSG00000068078.18	FGFR3	6217.06	-0.131158	0.0512798	-2.55769	0.010537	0.262802
ENSG00000164649.20	CDCA7L	1591.27	-0.142137	0.0556352	-2.5548	0.010625	0.264351
ENSG00000159176.14	CSRP1	346.273	-0.250451	0.0980396	-2.55459	0.0106314	0.264351
ENSG00000100360.15	IFT27	149.457	0.374614	0.14665	2.55448	0.0106347	0.264351
ENSG00000187772.8	LIN28B	3098.2	-0.170353	0.0667222	-2.55317	0.0106748	0.264799
ENSG00000100889.12	PCK2	1185.4	0.216177	0.084672	2.55311	0.0106764	0.264799
ENSG00000177614.11	PGBD5	81.9399	0.441658	0.173103	2.55141	0.0107287	0.265799
ENSG00000173262.11	SLC2A14	32.7671	0.64611	0.253399	2.54977	0.0107792	0.266254
ENSG00000175899.14	A2M	16671.1	-0.363071	0.142418	-2.54932	0.0107932	0.266254
ENSG00000129128.13	SPCS3	5223.88	-0.114463	0.0449069	-2.54889	0.0108068	0.266254
ENSG00000132613.15	MTSS2	232.093	-0.289612	0.113636	-2.54859	0.0108159	0.266254
ENSG00000143013.13	LMO4	1223.91	0.171788	0.0674071	2.54852	0.0108181	0.266254
ENSG00000139178.11	C1RL	76.9494	0.421024	0.165205	2.5485	0.0108186	0.266254
ENSG00000213190.3	MLLT11	599.363	0.221897	0.0870996	2.54762	0.010846	0.266606
ENSG00000274105.1	AC084824.3	1.71922	3.40078	1.33522	2.54698	0.0108661	0.266606
ENSG00000113369.9	ARRDC3	1032.54	-0.201275	0.0790276	-2.54689	0.0108687	0.266606
ENSG00000198824.7	CHAMP1	769.771	-0.161427	0.0634298	-2.54497	0.0109287	0.267609
ENSG00000169105.7	CHST14	246.023	-0.272199	0.106962	-2.54481	0.0109336	0.267609
ENSG00000230735.1	AC093423.2	1.67804	-3.38407	1.33024	-2.54395	0.0109605	0.267899
ENSG00000116133.13	DHCR24	19199	-0.0967918	0.038052	-2.54367	0.0109694	0.267899
ENSG00000138061.12	CYP1B1	55.1951	0.508374	0.199967	2.54229	0.011013	0.26867
ENSG00000139874.6	SSTR1	7.29311	1.50008	0.590751	2.53927	0.0111083	0.270404
ENSG00000110195.13	FOLR1	10.0317	1.3064	0.514479	2.53927	0.0111083	0.270404
ENSG00000116729.14	WLS	10.8499	1.15147	0.453637	2.53831	0.011139	0.270856
ENSG00000183690.13	EFHC2	11.08	1.10786	0.436874	2.53588	0.0112166	0.272444
ENSG00000141447.18	OSBPL1A	394.492	0.221575	0.0874274	2.53439	0.0112643	0.273199
ENSG00000198612.11	COPS8	914.793	-0.157584	0.0621843	-2.53415	0.0112721	0.273199
ENSG00000158545.15	ZC3H18	2484.23	-0.127415	0.0503213	-2.53203	0.0113404	0.274467
ENSG00000151090.19	THRB	1862.13	0.175408	0.0692829	2.53176	0.011349	0.274467
ENSG00000117114.19	ADGRL2	3611.61	-0.131786	0.0520621	-2.53133	0.011363	0.274507
ENSG00000118705.17	RPN2	15321.1	-0.108698	0.0429504	-2.53079	0.0113807	0.274638
ENSG00000104081.14	BMF	353.961	-0.243959	0.0964673	-2.52893	0.0114412	0.275801
ENSG00000089335.21	ZNF302	471.287	-0.200365	0.0792673	-2.52772	0.0114807	0.276217
ENSG00000173598.14	NUDT4	966.15	0.155461	0.0615058	2.52758	0.0114851	0.276217
ENSG00000117280.13	RAB29	1154.5	0.156585	0.0619638	2.52704	0.0115027	0.276217
ENSG00000058668.14	ATP2B4	686.105	0.230261	0.0911331	2.52665	0.0115156	0.276217
ENSG00000012223.13	LTF	4.80298	1.93117	0.764363	2.5265	0.0115204	0.276217
ENSG00000230590.11	FTX	68.1346	0.453741	0.179754	2.52424	0.0115948	0.277704
ENSG00000198886.2	MT-ND4	146155	0.20334	0.0806161	2.52232	0.0116583	0.278925
ENSG00000148834.13	GSTO1	4516.58	0.124904	0.0495611	2.5202	0.0117289	0.280142
ENSG00000227906.8	SNAP25-AS1	12.7304	1.046	0.415075	2.52004	0.0117343	0.280142
ENSG00000087460.25	GNAS	16844.5	-0.100653	0.0399733	-2.518	0.0118023	0.281464
ENSG00000198948.12	MFAP3L	65.7249	0.458397	0.182086	2.51748	0.0118197	0.281578
ENSG00000115649.16	CNPPD1	507.37	-0.190297	0.0756071	-2.51692	0.0118386	0.281642
ENSG00000186960.12	LINC01551	5.91572	-1.58506	0.629829	-2.51665	0.0118476	0.281642
ENSG00000167680.16	SEMA6B	2878.79	-0.128767	0.0511892	-2.51552	0.0118857	0.282111
ENSG00000182580.3	EPHB3	21.9041	0.759477	0.301941	2.51532	0.0118926	0.282111
ENSG00000100911.16	PSME2	1154.67	0.170752	0.0679125	2.5143	0.011927	0.282616
ENSG00000002834.18	LASP1	5673.39	0.101082	0.0402086	2.51394	0.0119392	0.282616
ENSG00000124275.15	MTRR	2175.19	-0.129664	0.0515941	-2.51316	0.0119654	0.282937
ENSG00000163521.16	GLB1L	109.546	-0.355443	0.141499	-2.51198	0.0120057	0.283588
ENSG00000136153.20	LMO7	2199.5	0.130927	0.0521435	2.5109	0.0120425	0.284158
ENSG00000115306.16	SPTBN1	31114.9	0.128453	0.051169	2.51037	0.0120606	0.284285
ENSG00000204616.11	TRIM31	116.542	0.393067	0.156755	2.50752	0.0121581	0.286279
ENSG00000099284.14	H2AFY2	772.573	-0.189975	0.0758058	-2.50608	0.0122078	0.287047
ENSG00000122257.20	RBBP6	1532.18	-0.131669	0.0525451	-2.50583	0.0122164	0.287047
ENSG00000180616.9	SSTR2	888.739	-0.151728	0.0605635	-2.50527	0.0122357	0.287198
ENSG00000228113.7	AC003991.1	2.69714	2.69168	1.07485	2.50424	0.0122714	0.287732
ENSG00000196196.3	HRCT1	8.78431	1.39167	0.555826	2.50378	0.0122873	0.287804
ENSG00000127152.18	BCL11B	5.21319	1.69197	0.676145	2.50238	0.0123361	0.288645
ENSG00000205744.10	DENND1C	326.526	0.288691	0.115426	2.5011	0.0123809	0.289389
ENSG00000132437.18	DDC	3116.55	0.144748	0.0579129	2.49941	0.01244	0.290405
ENSG00000277383.1	AC010331.1	2.73816	-2.66994	1.06835	-2.49912	0.0124504	0.290405
ENSG00000162645.13	GBP2	137.329	0.449396	0.17989	2.49817	0.0124835	0.290872
ENSG00000125651.14	GTF2F1	3819.65	-0.112709	0.0451451	-2.49659	0.0125394	0.291872
ENSG00000123975.5	CKS2	1469.57	0.190042	0.0762338	2.49288	0.0126712	0.294631
ENSG00000132386.11	SERPINF1	5289.23	-0.108388	0.0434964	-2.49187	0.0127071	0.295029
ENSG00000130816.16	DNMT1	6392.73	-0.131258	0.052679	-2.49166	0.0127147	0.295029
ENSG00000173918.15	C1QTNF1	8.6821	1.29375	0.519545	2.49015	0.0127688	0.295698
ENSG00000143603.19	KCNN3	5.76608	1.67476	0.67278	2.48932	0.0127989	0.295698
ENSG00000123607.15	TTC21B	763.015	-0.199075	0.0799744	-2.48924	0.0128018	0.295698
ENSG00000135898.10	GPR55	2.72138	2.68131	1.07721	2.48912	0.0128059	0.295698
ENSG00000210082.2	MT-RNR2	108476	0.182074	0.073151	2.48901	0.0128098	0.295698
ENSG00000144647.6	POMGNT2	437.061	-0.200207	0.0805541	-2.48537	0.0129417	0.298435
ENSG00000107104.18	KANK1	2256.73	-0.135349	0.0544725	-2.48472	0.0129652	0.298668
ENSG00000112984.12	KIF20A	1752.69	0.233118	0.0939004	2.48261	0.0130424	0.300044
ENSG00000112394.17	SLC16A10	511.598	0.223056	0.08987	2.48198	0.0130655	0.300044
ENSG00000115053.16	NCL	39672.9	-0.120785	0.048671	-2.48167	0.013077	0.300044
ENSG00000261455.1	LINC01003	43.4031	-0.54824	0.22092	-2.48162	0.0130787	0.300044
ENSG00000198561.13	CTNND1	7091.95	0.110766	0.0446526	2.48061	0.0131156	0.300582
ENSG00000106605.11	BLVRA	284.998	0.233356	0.0941306	2.47907	0.0131725	0.30115
ENSG00000100938.17	GMPR2	732.833	0.160571	0.0647707	2.47907	0.0131727	0.30115
ENSG00000241399.7	CD302	608.321	-0.219212	0.0884519	-2.47832	0.0132004	0.30115
ENSG00000117971.12	CHRNB4	1.62211	3.29762	1.33069	2.47813	0.0132073	0.30115
ENSG00000141753.7	IGFBP4	277.242	-0.241062	0.0972765	-2.47812	0.0132078	0.30115
ENSG00000184785.6	SMIM10	85.9455	0.440624	0.178182	2.47288	0.0134027	0.304962
ENSG00000121957.14	GPSM2	724.228	0.214998	0.0869532	2.47257	0.0134145	0.304962
ENSG00000101444.13	AHCY	12679.4	-0.106789	0.0431996	-2.47198	0.0134367	0.304962
ENSG00000187193.9	MT1X	21.4532	-0.846713	0.342537	-2.47189	0.0134402	0.304962
ENSG00000090530.10	P3H2	91.8252	0.383672	0.15523	2.47163	0.0134497	0.304962
ENSG00000026950.17	BTN3A1	195.928	0.260473	0.105404	2.47119	0.0134664	0.304962
ENSG00000168675.18	LDLRAD4	331.541	-0.244433	0.0989176	-2.47108	0.0134707	0.304962
ENSG00000138035.15	PNPT1	2940.27	0.133705	0.054126	2.47026	0.0135016	0.305353
ENSG00000138162.19	TACC2	935.994	0.153338	0.062112	2.46873	0.0135592	0.306345
ENSG00000163734.4	CXCL3	25.6672	0.760781	0.308523	2.46589	0.0136675	0.30848
ENSG00000078902.16	TOLLIP	1662.19	-0.135439	0.0549758	-2.46362	0.0137542	0.310123
ENSG00000095539.15	SEMA4G	5000.75	0.16532	0.0671353	2.46249	0.0137974	0.310783
ENSG00000161800.13	RACGAP1	2426.23	0.219566	0.0892132	2.46114	0.0138495	0.311641
ENSG00000164237.9	CMBL	501.445	0.185531	0.0753987	2.46066	0.0138681	0.311745
ENSG00000184486.10	POU3F2	53.1789	-0.495396	0.201422	-2.45949	0.0139136	0.312166
ENSG00000168395.15	ING5	614.441	-0.173517	0.070551	-2.45946	0.0139148	0.312166
ENSG00000166037.11	CEP57	1651.61	0.126287	0.0513701	2.45838	0.0139567	0.312619
ENSG00000146576.13	C7orf26	327.595	-0.217412	0.0884432	-2.45821	0.013963	0.312619
ENSG00000146416.19	AIG1	1859.54	0.147837	0.0601517	2.45773	0.0139817	0.312724
ENSG00000134215.16	VAV3	329.116	0.228472	0.0929863	2.45705	0.0140085	0.313011
ENSG00000081041.9	CXCL2	25.6104	0.721497	0.293719	2.45642	0.0140328	0.313241
ENSG00000204128.6	C2orf72	4737.59	0.102663	0.0418099	2.45548	0.0140698	0.313343
ENSG00000156735.11	BAG4	2019.75	-0.149462	0.0608702	-2.45543	0.0140716	0.313343
ENSG00000106868.16	SUSD1	533.408	0.205622	0.0837485	2.45523	0.0140795	0.313343
ENSG00000155846.17	PPARGC1B	512.598	0.221211	0.0901847	2.45287	0.0141722	0.314848
ENSG00000126261.13	UBA2	6641.03	-0.110049	0.044867	-2.45279	0.0141754	0.314848
ENSG00000198554.12	WDHD1	1302.25	-0.141865	0.0578707	-2.45141	0.0142299	0.315745
ENSG00000237187.9	NR2F1-AS1	246.831	-0.245384	0.100123	-2.45083	0.0142527	0.315938
ENSG00000181004.10	BBS12	55.9652	0.472698	0.192913	2.45033	0.0142727	0.316067
ENSG00000162390.17	ACOT11	54.1391	0.494134	0.201691	2.44996	0.0142872	0.316075
ENSG00000136542.9	GALNT5	8.35545	1.30315	0.532094	2.4491	0.0143214	0.316518
ENSG00000138646.9	HERC5	109.717	-0.352757	0.144073	-2.44847	0.0143466	0.31676
ENSG00000141258.13	SGSM2	581.022	-0.185302	0.0757502	-2.44622	0.0144364	0.318427
ENSG00000212719.13	LINC02693	260.684	-0.249262	0.101927	-2.44549	0.0144654	0.318648
ENSG00000239467.6	AC007405.3	69.5527	-0.412239	0.168587	-2.44526	0.0144749	0.318648
ENSG00000198797.7	BRINP2	10.7195	1.0847	0.443679	2.44479	0.0144936	0.318694
ENSG00000104763.19	ASAH1	3381.17	0.108344	0.0443216	2.44449	0.0145056	0.318694
ENSG00000156475.18	PPP2R2B	35.2492	0.618452	0.253189	2.44265	0.0145799	0.319844
ENSG00000167711.13	SERPINF2	1102.21	-0.18238	0.0746806	-2.44214	0.0146006	0.319844
ENSG00000136854.21	STXBP1	427.777	-0.20263	0.0829726	-2.44213	0.0146009	0.319844
ENSG00000130748.7	TMEM160	1357.52	0.150231	0.0615526	2.44069	0.0146591	0.320803
ENSG00000125744.12	RTN2	284.462	-0.224273	0.0919219	-2.43983	0.0146943	0.321092
ENSG00000157570.12	TSPAN18	1662.55	0.160865	0.0659376	2.43966	0.014701	0.321092
ENSG00000106031.9	HOXA13	165.242	0.285296	0.116963	2.4392	0.0147198	0.321188
ENSG00000115194.11	SLC30A3	62.7593	-0.457243	0.187546	-2.43803	0.0147675	0.321915
ENSG00000197724.11	PHF2	525.749	-0.175931	0.0722508	-2.43501	0.0148914	0.324298
ENSG00000163993.7	S100P	660.855	0.240224	0.0988166	2.431	0.015057	0.327586
ENSG00000235142.10	LINC02532	126.309	0.3373	0.138788	2.43033	0.015085	0.327876
ENSG00000178597.7	PSAPL1	4.14951	1.86982	0.769796	2.42899	0.0151411	0.328774
ENSG00000172782.12	FADS6	38.1979	0.591132	0.24346	2.42805	0.0151805	0.329308
ENSG00000136960.12	ENPP2	1320.9	-0.147462	0.0607761	-2.42631	0.0152531	0.330564
ENSG00000184307.15	ZDHHC23	246.102	0.26191	0.108013	2.42481	0.0153163	0.331611
ENSG00000135318.12	NT5E	3329.91	-0.118965	0.0490702	-2.42439	0.0153343	0.331679
ENSG00000025039.15	RRAGD	1176.38	0.191021	0.0788667	2.42208	0.015432	0.333469
ENSG00000115267.8	IFIH1	8.53925	1.25671	0.5191	2.42094	0.0154802	0.334187
ENSG00000157796.18	WDR19	349.898	-0.201509	0.0833107	-2.41876	0.0155734	0.335628
ENSG00000134686.18	PHC2	2019.84	-0.121363	0.0501773	-2.41868	0.0155771	0.335628
ENSG00000090621.14	PABPC4	7564.39	-0.118493	0.0490082	-2.41782	0.0156139	0.335712
ENSG00000259417.3	CTXND1	474.505	-0.209796	0.0867747	-2.41771	0.0156184	0.335712
ENSG00000196504.16	PRPF40A	4524.31	-0.110591	0.0457495	-2.41732	0.0156351	0.335712
ENSG00000149131.15	SERPING1	116.251	-0.337782	0.139742	-2.41718	0.0156411	0.335712
ENSG00000164418.20	GRIK2	39.6802	-0.53996	0.223515	-2.41576	0.0157022	0.336291
ENSG00000115993.13	TRAK2	1577.8	0.147778	0.0611773	2.41557	0.0157107	0.336291
ENSG00000235513.2	AL035681.1	3.29811	2.17787	0.901679	2.41535	0.0157199	0.336291
ENSG00000115163.15	CENPA	376.164	0.296011	0.122564	2.41516	0.0157283	0.336291
ENSG00000237505.8	PKN2-AS1	10.0327	1.19043	0.493035	2.4145	0.0157567	0.336574
ENSG00000261150.2	EPPK1	52.8024	0.514903	0.213295	2.41404	0.0157766	0.336679
ENSG00000168496.4	FEN1	4501.27	-0.107903	0.0447446	-2.41154	0.0158855	0.338679
ENSG00000135917.15	SLC19A3	5289.35	0.149846	0.062159	2.4107	0.0159221	0.339134
ENSG00000104691.15	UBXN8	212.411	0.265864	0.110366	2.40892	0.0159997	0.340462
ENSG00000169862.19	CTNND2	1131.53	-0.148485	0.0616721	-2.40765	0.0160556	0.341328
ENSG00000286447.1	AC109782.1	12.5215	0.983851	0.408916	2.406	0.0161282	0.342545
ENSG00000107186.16	MPDZ	272.383	-0.24458	0.101693	-2.40507	0.0161691	0.34281
ENSG00000135506.16	OS9	4346.83	-0.104988	0.0436537	-2.40502	0.0161714	0.34281
ENSG00000060982.15	BCAT1	8149.4	-0.14627	0.0608281	-2.40465	0.0161881	0.342838
ENSG00000168300.14	PCMTD1	286.808	0.235719	0.0980806	2.40332	0.016247	0.343342
ENSG00000185269.12	NOTUM	92.5533	-0.355217	0.147809	-2.40321	0.0162517	0.343342
ENSG00000135723.14	FHOD1	502.683	0.202859	0.0844166	2.40307	0.0162581	0.343342
ENSG00000137261.14	KIAA0319	21.1384	0.727608	0.30287	2.40238	0.0162888	0.343667
ENSG00000130173.13	ANGPTL8	8.19256	-1.21045	0.50411	-2.40117	0.0163428	0.344291
ENSG00000136059.14	VILL	196.45	0.582811	0.242734	2.40102	0.0163493	0.344291
ENSG00000170296.10	GABARAP	6.90083	-1.40905	0.587233	-2.39948	0.0164184	0.345421
ENSG00000156802.13	ATAD2	5221.9	-0.111741	0.0466386	-2.3959	0.0165797	0.348487
ENSG00000134900.12	TPP2	1494.37	-0.134499	0.0561612	-2.39487	0.0166261	0.349133
ENSG00000149742.10	SLC22A9	274.049	-0.263558	0.110082	-2.39419	0.0166572	0.349456
ENSG00000182871.16	COL18A1	3872.59	-0.143251	0.0598741	-2.39254	0.0167322	0.350701
ENSG00000052841.15	TTC17	2571.8	0.122128	0.0510738	2.3912	0.0167933	0.351652
ENSG00000136870.10	ZNF189	360.93	0.220944	0.0924362	2.39023	0.016838	0.351986
ENSG00000173530.6	TNFRSF10D	2199.27	-0.140237	0.0586837	-2.3897	0.016862	0.351986
ENSG00000104218.14	CSPP1	963.391	-0.158584	0.0663639	-2.38962	0.0168658	0.351986
ENSG00000225630.1	MTND2P28	1899.49	0.195102	0.0816505	2.38948	0.0168724	0.351986
ENSG00000167553.15	TUBA1C	3466.65	0.134879	0.0564843	2.3879	0.016945	0.35317
ENSG00000153233.13	PTPRR	1.0948	3.58312	1.50118	2.38687	0.0169926	0.353568
ENSG00000015133.19	CCDC88C	663.893	-0.172825	0.0724086	-2.3868	0.0169957	0.353568
ENSG00000135338.14	LCA5	63.9266	0.471623	0.197769	2.38471	0.0170925	0.35525
ENSG00000146426.18	TIAM2	405.974	0.200798	0.0842215	2.38417	0.0171177	0.355443
ENSG00000124214.19	STAU1	4320.54	-0.10816	0.045394	-2.38268	0.0171869	0.356549
ENSG00000155093.19	PTPRN2	31.6737	0.632074	0.265329	2.38223	0.0172082	0.356659
ENSG00000160867.15	FGFR4	17087.8	-0.106808	0.0448508	-2.38142	0.0172461	0.357113
ENSG00000165066.13	NKX6-3	246.248	0.235998	0.099119	2.38095	0.0172679	0.357233
ENSG00000113140.11	SPARC	4.30687	1.78062	0.748135	2.38008	0.0173088	0.357747
ENSG00000154127.10	UBASH3B	77.0981	0.453258	0.190475	2.37962	0.0173303	0.357861
ENSG00000117620.15	SLC35A3	1440.88	0.160645	0.0675537	2.37803	0.0174055	0.35908
ENSG00000131018.24	SYNE1	383.815	0.219764	0.0924393	2.37739	0.0174357	0.359309
ENSG00000132383.12	RPA1	3811.04	-0.101169	0.0425597	-2.37711	0.0174487	0.359309
ENSG00000186329.9	TMEM212	2.19207	-2.97339	1.25127	-2.3763	0.0174874	0.359536
ENSG00000113657.13	DPYSL3	3.59788	1.9489	0.820176	2.3762	0.017492	0.359536
ENSG00000011485.15	PPP5C	1843.98	-0.119489	0.0502953	-2.37574	0.0175137	0.359652
ENSG00000138663.9	COPS4	791.801	-0.146702	0.0617813	-2.37454	0.0175706	0.360488
ENSG00000100490.9	CDKL1	42.1692	0.525135	0.221475	2.37108	0.0177364	0.363347
ENSG00000116044.16	NFE2L2	4684.4	0.109359	0.0461245	2.37095	0.0177425	0.363347
ENSG00000125844.16	RRBP1	17624	-0.130585	0.0550936	-2.37024	0.0177765	0.36371
ENSG00000141639.12	MAPK4	111.692	-0.331981	0.140153	-2.36871	0.0178501	0.36488
ENSG00000186188.10	FFAR4	42.6248	0.554901	0.234402	2.3673	0.0179183	0.36594
ENSG00000011295.16	TTC19	776.748	0.155083	0.0655609	2.36549	0.0180064	0.367403
ENSG00000130726.12	TRIM28	15075.2	-0.0995462	0.0421085	-2.36404	0.0180767	0.368501
ENSG00000146278.11	PNRC1	1041.31	0.149094	0.0631024	2.36273	0.0181408	0.369439
ENSG00000124882.4	EREG	3.2828	2.14055	0.906084	2.36242	0.0181559	0.369439
ENSG00000135476.11	ESPL1	1507.1	0.230807	0.0977486	2.36123	0.0182145	0.370024
ENSG00000168497.5	CAVIN2	6.76055	1.35499	0.573926	2.36092	0.0182296	0.370024
ENSG00000112186.12	CAP2	804.918	-0.15354	0.0650373	-2.3608	0.0182356	0.370024
ENSG00000129151.9	BBOX1	11.7726	1.02249	0.433259	2.36001	0.0182744	0.370024
ENSG00000138385.16	SSB	3286.55	-0.144426	0.0612019	-2.35982	0.0182836	0.370024
ENSG00000178999.13	AURKB	2398.19	0.164975	0.0699102	2.35982	0.018284	0.370024
ENSG00000118680.13	MYL12B	6911.83	0.113972	0.0483127	2.35904	0.0183221	0.370458
ENSG00000115009.13	CCL20	3004.33	0.137826	0.0584474	2.35812	0.0183678	0.371047
ENSG00000269044.2	AC024075.2	65.8902	0.436564	0.185215	2.35707	0.01842	0.371764
ENSG00000108239.9	TBC1D12	1368.67	0.163104	0.0692709	2.35459	0.0185434	0.373776
ENSG00000174371.17	EXO1	1304.34	-0.142963	0.0607219	-2.35439	0.0185532	0.373776
ENSG00000099194.6	SCD	83632.8	-0.101412	0.0430878	-2.35362	0.0185918	0.374123
ENSG00000166446.15	CDYL2	1029.97	0.194886	0.0828143	2.35328	0.0186084	0.374123
ENSG00000198756.12	COLGALT2	104.262	-0.350576	0.148989	-2.35304	0.0186207	0.374123
ENSG00000267080.6	ASB16-AS1	150.452	-0.294952	0.125432	-2.3515	0.018698	0.375338
ENSG00000115839.17	RAB3GAP1	2510.4	-0.107156	0.0456237	-2.34868	0.0188399	0.377847
ENSG00000125730.17	C3	17296.8	0.481875	0.205217	2.34812	0.0188682	0.378076
ENSG00000164070.12	HSPA4L	500.03	0.209019	0.0890344	2.34763	0.0188935	0.378243
ENSG00000119041.11	GTF3C3	1126.7	-0.147905	0.0630133	-2.3472	0.0189152	0.378338
ENSG00000112096.18	SOD2	2941.83	0.120949	0.0515522	2.34615	0.0189685	0.378391
ENSG00000084652.16	TXLNA	3189.22	-0.132845	0.0566242	-2.34609	0.0189716	0.378391
ENSG00000133878.9	DUSP26	61.3712	0.464648	0.198089	2.34565	0.0189937	0.378391
ENSG00000185624.15	P4HB	22657.4	-0.0964733	0.0411319	-2.34546	0.0190036	0.378391
ENSG00000149948.13	HMGA2	7465.53	-0.100147	0.0426984	-2.34546	0.0190036	0.378391
ENSG00000116649.10	SRM	2654.74	-0.113232	0.0482837	-2.34515	0.0190195	0.378391
ENSG00000180113.16	TDRD6	240.83	-0.24635	0.10507	-2.34463	0.0190462	0.378538
ENSG00000107742.13	SPOCK2	409.435	-0.238444	0.101719	-2.34415	0.0190707	0.378538
ENSG00000100614.18	PPM1A	1041.97	0.147202	0.0627992	2.34401	0.0190778	0.378538
ENSG00000170035.16	UBE2E3	905.637	-0.148845	0.0635147	-2.34347	0.0191051	0.378742
ENSG00000155876.6	RRAGA	779.095	-0.143006	0.0610546	-2.34226	0.0191674	0.379641
ENSG00000213290.4	PGK1P2	1.50023	3.17778	1.35704	2.3417	0.0191959	0.379868
ENSG00000196843.16	ARID5A	339.412	-0.213737	0.0913557	-2.33962	0.0193034	0.381657
ENSG00000112769.20	LAMA4	148.034	-0.300272	0.128368	-2.33915	0.0193275	0.381796
ENSG00000173762.8	CD7	214.221	-0.317323	0.135685	-2.33867	0.0193524	0.38195
ENSG00000198774.5	RASSF9	436.741	0.188398	0.0805964	2.33755	0.0194104	0.382756
ENSG00000269929.3	AL158152.1	13.4003	0.91756	0.392637	2.33692	0.0194436	0.383071
ENSG00000153930.12	ANKFN1	3.27384	2.19312	0.938868	2.33591	0.0194957	0.383759
ENSG00000096060.14	FKBP5	683.58	-0.162272	0.0695352	-2.33367	0.0196128	0.385455
ENSG00000155366.16	RHOC	1198.31	0.132374	0.0567296	2.33342	0.0196261	0.385455
ENSG00000259977.1	AL121578.3	3.02912	2.27606	0.975479	2.33328	0.0196336	0.385455
ENSG00000087338.5	GMCL1	1402.92	0.130445	0.0559379	2.33196	0.0197028	0.386434
ENSG00000171428.14	NAT1	205.724	0.247471	0.106135	2.33167	0.0197181	0.386434
ENSG00000176532.4	PRR15	379.241	0.198057	0.0850145	2.32969	0.0198227	0.387849
ENSG00000234155.1	LINC02535	28.2751	0.703195	0.301886	2.32934	0.0198412	0.387849
ENSG00000140451.13	PIF1	263.373	0.323339	0.138827	2.32907	0.0198552	0.387849
ENSG00000115687.13	PASK	445.02	-0.188085	0.0807585	-2.32898	0.0198599	0.387849
ENSG00000105438.9	KDELR1	8030.28	-0.101306	0.0435364	-2.32693	0.0199691	0.389642
ENSG00000136044.12	APPL2	700.173	0.148066	0.0636478	2.32634	0.0200007	0.389917
ENSG00000143799.13	PARP1	9698.72	-0.0923881	0.0397309	-2.32535	0.0200533	0.390194
ENSG00000173894.11	CBX2	1710.57	-0.134877	0.0580139	-2.32491	0.0200768	0.390194
ENSG00000177239.15	MAN1B1	2556.23	-0.105848	0.0455287	-2.32487	0.0200788	0.390194
ENSG00000162878.13	PKDCC	2097.98	0.155878	0.0670512	2.32476	0.0200848	0.390194
ENSG00000117834.12	SLC5A9	128.467	0.305054	0.131267	2.32392	0.0201296	0.390724
ENSG00000118508.5	RAB32	308.495	0.206954	0.0890798	2.32324	0.0201663	0.391097
ENSG00000165841.11	CYP2C19	3.20747	2.07807	0.89546	2.32067	0.0203048	0.393208
ENSG00000147852.16	VLDLR	401.401	-0.244142	0.105208	-2.32056	0.0203104	0.393208
ENSG00000163517.15	HDAC11	321.516	-0.213936	0.0922131	-2.32002	0.0203397	0.393434
ENSG00000081923.14	ATP8B1	418.404	0.239306	0.103201	2.31883	0.0204044	0.394142
ENSG00000131050.11	BPIFA2	4.2724	1.89792	0.81853	2.31869	0.0204116	0.394142
ENSG00000135821.18	GLUL	13633.4	-0.10131	0.0437139	-2.31756	0.0204731	0.394906
ENSG00000196924.17	FLNA	2578.81	0.144719	0.0624614	2.31694	0.0205072	0.394906
ENSG00000114120.13	SLC25A36	785.161	0.153706	0.0663493	2.31662	0.0205246	0.394906
ENSG00000132196.14	HSD17B7	419.336	-0.182053	0.078595	-2.31634	0.0205398	0.394906
ENSG00000100116.16	GCAT	1732.81	-0.114617	0.049485	-2.31619	0.0205477	0.394906
ENSG00000170540.15	ARL6IP1	4206.54	0.17973	0.0776032	2.31602	0.0205574	0.394906
ENSG00000104611.12	SH2D4A	952.094	-0.132621	0.0572977	-2.3146	0.0206351	0.395949
ENSG00000164294.14	GPX8	41.0003	0.594428	0.256842	2.31438	0.0206471	0.395949
ENSG00000162063.13	CCNF	1636.24	0.240865	0.104142	2.31287	0.02073	0.397009
ENSG00000204186.10	ZDBF2	9.30102	-1.08172	0.467782	-2.31244	0.0207534	0.397009
ENSG00000267940.1	AC022762.2	6.85311	1.39264	0.602251	2.3124	0.0207557	0.397009
ENSG00000101003.10	GINS1	1946.27	-0.130917	0.0566311	-2.31175	0.0207917	0.397095
ENSG00000176842.15	IRX5	31.2402	0.582677	0.252059	2.31167	0.0207958	0.397095
ENSG00000100243.21	CYB5R3	5062.25	-0.123831	0.053576	-2.31132	0.0208153	0.397128
ENSG00000006062.17	MAP3K14	58.6741	0.426808	0.184733	2.3104	0.0208658	0.397752
ENSG00000160199.15	PKNOX1	323.956	0.21855	0.0946222	2.30972	0.0209039	0.398137
ENSG00000141293.16	SKAP1	2.10189	2.88161	1.24886	2.30739	0.0210329	0.400252
ENSG00000163293.12	NIPAL1	448.588	0.181821	0.0788664	2.30543	0.0211425	0.401797
ENSG00000082258.13	CCNT2	935.392	-0.135652	0.0588437	-2.30529	0.0211501	0.401797
ENSG00000172927.8	MYEOV	7.36326	1.23778	0.537155	2.30432	0.0212048	0.402158
ENSG00000163072.15	NOSTRIN	96.8026	0.376835	0.163534	2.30431	0.0212051	0.402158
ENSG00000121064.12	SCPEP1	674.054	-0.159131	0.0691125	-2.3025	0.0213071	0.40375
ENSG00000163686.15	ABHD6	241.615	0.234272	0.101792	2.30148	0.0213643	0.404272
ENSG00000267317.2	AC027307.2	56.4095	0.474842	0.206363	2.301	0.0213916	0.404272
ENSG00000135929.9	CYP27A1	405.783	0.186776	0.0811779	2.30082	0.0214018	0.404272
ENSG00000131051.24	RBM39	3434.52	-0.114563	0.0497944	-2.30073	0.0214071	0.404272
ENSG00000104361.10	NIPAL2	103.602	-0.334365	0.145368	-2.30013	0.0214409	0.404568
ENSG00000154553.15	PDLIM3	129.101	-0.321509	0.139844	-2.29906	0.0215018	0.40508
ENSG00000223461.1	AC004471.1	3.60419	-1.9575	0.851455	-2.29901	0.0215043	0.40508
ENSG00000134508.12	CABLES1	545.928	0.215253	0.0937007	2.29724	0.0216052	0.406636
ENSG00000111057.11	KRT18	9684.31	0.150945	0.065811	2.29361	0.0218127	0.410196
ENSG00000132182.12	NUP210	11504.8	-0.165788	0.0723223	-2.29235	0.0218853	0.411215
ENSG00000060688.13	SNRNP40	2130.87	-0.120474	0.0525766	-2.29139	0.0219406	0.411908
ENSG00000271895.2	AL109811.2	5.05701	-1.59583	0.696612	-2.29085	0.0219723	0.412156
ENSG00000163535.18	SGO2	1078.97	0.195235	0.0852548	2.29002	0.0220201	0.412707
ENSG00000154914.17	USP43	5.34451	1.52819	0.667629	2.28898	0.0220806	0.413493
ENSG00000256340.8	ABCC6P1	168.744	-0.2678	0.117035	-2.28821	0.0221256	0.413987
ENSG00000149418.11	ST14	7.06271	1.2889	0.5635	2.28732	0.0221773	0.414607
ENSG00000109072.14	VTN	12551	0.140223	0.0613224	2.28665	0.022216	0.414931
ENSG00000183496.6	MEX3B	139.004	-0.317387	0.138816	-2.28638	0.0222318	0.414931
ENSG00000145901.15	TNIP1	1336.09	0.138366	0.0605553	2.28495	0.022316	0.415533
ENSG00000272391.6	POM121C	537.23	-0.168013	0.0735309	-2.28493	0.0223167	0.415533
ENSG00000246705.4	H2AFJ	1340.92	0.136575	0.0597732	2.28488	0.0223199	0.415533
ENSG00000138685.15	FGF2	114.827	0.310472	0.135923	2.28418	0.0223612	0.415956
ENSG00000197329.12	PELI1	737.721	-0.150441	0.0658797	-2.28357	0.0223966	0.416267
ENSG00000119900.9	OGFRL1	12.9692	-0.942135	0.412693	-2.28289	0.0224366	0.416664
ENSG00000020181.18	ADGRA2	10.0956	-1.09866	0.481454	-2.28196	0.0224919	0.417343
ENSG00000258056.2	AC009779.2	127.291	0.296098	0.129828	2.2807	0.0225662	0.418375
ENSG00000162817.7	C1orf115	1443.78	0.150758	0.0661501	2.27904	0.022665	0.419622
ENSG00000198156.10	NPIPB6	1.50326	-3.19423	1.40163	-2.27893	0.0226711	0.419622
ENSG00000139679.15	LPAR6	130.864	-0.339492	0.149034	-2.27795	0.0227294	0.420216
ENSG00000203950.6	RTL8A	749.459	-0.141424	0.0620923	-2.27764	0.0227482	0.420216
ENSG00000137312.15	FLOT1	950.846	-0.135393	0.0594493	-2.27745	0.0227597	0.420216
ENSG00000115977.19	AAK1	751.245	0.222515	0.0977711	2.27587	0.0228536	0.421602
ENSG00000198814.12	GK	745.486	0.175047	0.0769388	2.27515	0.0228971	0.422056
ENSG00000067208.14	EVI5	820.218	0.1572	0.0691066	2.27474	0.0229213	0.422153
ENSG00000118322.14	ATP10B	10.8086	0.985927	0.433641	2.2736	0.02299	0.42307
ENSG00000198909.7	MAP3K3	491.7	-0.174117	0.07662	-2.27248	0.0230577	0.423965
ENSG00000135404.11	CD63	5754.33	0.173401	0.0763424	2.27137	0.0231249	0.42485
ENSG00000143412.10	ANXA9	232.515	-0.225621	0.09937	-2.27052	0.0231762	0.425443
ENSG00000245571.7	FAM111A-DT	14.939	0.902574	0.397628	2.2699	0.0232138	0.425783
ENSG00000275963.1	AC008115.4	3.23726	-2.09297	0.922441	-2.26895	0.0232713	0.426146
ENSG00000083782.8	EPYC	1.49	3.18639	1.40442	2.26883	0.0232785	0.426146
ENSG00000126787.13	DLGAP5	1979.53	0.224089	0.0987843	2.26846	0.0233009	0.426146
ENSG00000177311.11	ZBTB38	839.095	0.160561	0.0707843	2.26832	0.02331	0.426146
ENSG00000233041.8	PHGR1	3.48471	1.88864	0.832825	2.26775	0.0233444	0.426427
ENSG00000234565.1	COX6B1P1	0.994102	3.43417	1.51506	2.26669	0.0234094	0.427264
ENSG00000189058.9	APOD	12.7499	0.92958	0.410737	2.2632	0.0236232	0.430669
ENSG00000198108.4	CHSY3	57.2945	0.435057	0.192261	2.26285	0.0236452	0.430669
ENSG00000101871.14	MID1	277.653	0.244259	0.10795	2.26271	0.0236538	0.430669
ENSG00000120708.17	TGFBI	1601.77	-0.191662	0.0847669	-2.26105	0.0237561	0.432178
ENSG00000116396.14	KCNC4	144.37	0.278868	0.123392	2.26001	0.0238206	0.433
ENSG00000197594.13	ENPP1	2180.72	-0.131634	0.0582701	-2.25903	0.0238813	0.433565
ENSG00000136478.7	TEX2	1656.33	-0.121739	0.0538936	-2.25889	0.0238905	0.433565
ENSG00000214199.3	EEF1A1P12	46.9844	-0.52278	0.231492	-2.25831	0.0239261	0.433858
ENSG00000182621.18	PLCB1	1428.45	-0.151115	0.0669266	-2.25792	0.0239509	0.433929
ENSG00000064787.13	BCAS1	211.205	0.313403	0.138819	2.25763	0.0239689	0.433929
ENSG00000165655.17	ZNF503	32.6943	0.567442	0.251398	2.25715	0.0239988	0.434118
ENSG00000164638.10	SLC29A4	2080.18	-0.169028	0.0749432	-2.25542	0.024107	0.435581
ENSG00000115806.13	GORASP2	3004.01	-0.114941	0.0509721	-2.25497	0.024135	0.435581
ENSG00000120693.13	SMAD9	142.269	-0.299789	0.132949	-2.25492	0.0241383	0.435581
ENSG00000047457.14	CP	1836.87	0.122444	0.0543103	2.25453	0.0241626	0.435668
ENSG00000156958.15	GALK2	1073.4	0.141987	0.0630549	2.2518	0.0243346	0.438263
ENSG00000185247.15	MAGEA11	1.00787	3.44775	1.53122	2.25163	0.0243458	0.438263
ENSG00000171658.8	NMRAL2P	11.4162	0.946479	0.421562	2.24517	0.0247573	0.445312
ENSG00000159733.13	ZFYVE28	35.7602	0.608595	0.271112	2.24481	0.0247804	0.445369
ENSG00000163754.17	GYG1	741.011	-0.151944	0.0677117	-2.24399	0.0248333	0.445937
ENSG00000100422.14	CERK	2437.02	0.112275	0.0500402	2.2437	0.024852	0.445937
ENSG00000197217.13	ENTPD4	801.508	-0.156388	0.069718	-2.24316	0.0248868	0.446082
ENSG00000216775.3	AL109918.1	836.118	-0.173549	0.0773755	-2.24295	0.0249	0.446082
ENSG00000185246.18	PRPF39	517.122	-0.194861	0.0869167	-2.24193	0.0249662	0.446908
ENSG00000136111.14	TBC1D4	2150.02	-0.176049	0.0785424	-2.24145	0.0249967	0.447097
ENSG00000154305.18	MIA3	2650.17	-0.11591	0.0517327	-2.24055	0.0250549	0.44731
ENSG00000103194.15	USP10	3803.85	-0.0917861	0.0409686	-2.2404	0.0250648	0.44731
ENSG00000164985.15	PSIP1	1953.54	-0.123673	0.0552028	-2.24034	0.0250687	0.44731
ENSG00000169871.13	TRIM56	2013.75	0.129679	0.0579051	2.23951	0.0251229	0.447919
ENSG00000203497.2	PDCD4-AS1	8.97609	-1.09088	0.487313	-2.23855	0.0251851	0.448325
ENSG00000259723.1	AL354993.2	2.72039	2.19029	0.978445	2.23854	0.0251859	0.448325
ENSG00000137962.13	ARHGAP29	2109.63	-0.140297	0.0626984	-2.23765	0.0252437	0.448858
ENSG00000162062.15	TEDC2	465.104	-0.191845	0.0857424	-2.23746	0.0252561	0.448858
ENSG00000206559.8	ZCWPW2	3.10492	-2.02254	0.904134	-2.23699	0.025287	0.44905
ENSG00000198604.11	BAZ1A	2068.57	-0.12739	0.056959	-2.23652	0.0253177	0.449238
ENSG00000120594.17	PLXDC2	8.0115	1.37389	0.61472	2.23498	0.0254185	0.450668
ENSG00000248874.5	C5orf17	8.30758	-1.14253	0.511645	-2.23306	0.0255452	0.45229
ENSG00000144711.16	IQSEC1	2080.18	-0.143351	0.0641971	-2.23298	0.0255505	0.45229
ENSG00000256663.1	AC112777.1	88.0546	-0.356386	0.159686	-2.23179	0.0256288	0.452591
ENSG00000100442.11	FKBP3	1034.81	-0.151228	0.0677632	-2.23171	0.0256344	0.452591
ENSG00000116273.6	PHF13	924.756	-0.134585	0.0603076	-2.23164	0.0256385	0.452591
ENSG00000101856.10	PGRMC1	6323.02	-0.106705	0.0478207	-2.23136	0.0256571	0.452591
ENSG00000106789.13	CORO2A	2460.65	0.111996	0.0502041	2.23082	0.0256933	0.452591
ENSG00000156222.12	SLC28A1	0.982776	3.42293	1.53483	2.23016	0.0257365	0.452591
ENSG00000055130.17	CUL1	1561.86	-0.112909	0.0506312	-2.23004	0.0257449	0.452591
ENSG00000090013.11	BLVRB	1925.33	0.127932	0.0573695	2.22996	0.0257499	0.452591
ENSG00000163121.10	NEURL3	5.44922	1.52274	0.682856	2.22996	0.0257499	0.452591
ENSG00000161638.11	ITGA5	1146.5	0.149156	0.0668968	2.22965	0.0257708	0.452602
ENSG00000107625.13	DDX50	1088.3	-0.154356	0.0692447	-2.22914	0.0258047	0.452638
ENSG00000167525.13	PROCA1	81.4967	0.390484	0.175183	2.22901	0.0258135	0.452638
ENSG00000171345.13	KRT19	7.15223	1.31561	0.590354	2.22851	0.0258467	0.452866
ENSG00000115073.8	ACTR1B	1571.07	-0.129888	0.0582974	-2.22802	0.0258789	0.453074
ENSG00000167562.12	ZNF701	12.4375	0.895321	0.402088	2.22668	0.0259686	0.454288
ENSG00000236739.3	CLIC4P1	0.99277	3.43294	1.54248	2.22559	0.0260414	0.455204
ENSG00000085831.15	TTC39A	193.585	0.268356	0.120621	2.22479	0.0260955	0.455356
ENSG00000184304.15	PRKD1	250.738	-0.234688	0.105495	-2.22463	0.0261058	0.455356
ENSG00000163638.13	ADAMTS9	1115.44	-0.181745	0.0816997	-2.22455	0.0261113	0.455356
ENSG00000144355.15	DLX1	67.3487	-0.458544	0.206213	-2.22364	0.0261727	0.456071
ENSG00000165271.17	NOL6	2440.19	-0.115856	0.052119	-2.22291	0.0262216	0.456279
ENSG00000196954.14	CASP4	1010.1	0.141081	0.063479	2.22249	0.0262502	0.456279
ENSG00000198763.3	MT-ND2	30029.3	0.180325	0.0811501	2.22211	0.0262758	0.456279
ENSG00000185737.13	NRG3	15.1544	0.828937	0.373058	2.222	0.026283	0.456279
ENSG00000264672.6	SEPTIN4-AS1	2.72136	2.20448	0.992139	2.22195	0.0262868	0.456279
ENSG00000106348.18	IMPDH1	1065.82	-0.138458	0.0623268	-2.22149	0.0263179	0.456463
ENSG00000116337.18	AMPD2	1587.11	-0.127216	0.0572819	-2.22088	0.0263592	0.456825
ENSG00000150907.9	FOXO1	512.944	-0.190548	0.0858489	-2.21958	0.0264474	0.457997
ENSG00000162522.11	KIAA1522	1966.69	0.151067	0.0680806	2.21894	0.0264907	0.458126
ENSG00000197442.10	MAP3K5	90.9515	0.350572	0.158029	2.2184	0.0265274	0.458126
ENSG00000119326.15	CTNNAL1	1580.32	-0.14375	0.0648098	-2.21803	0.0265528	0.458126
ENSG00000135111.16	TBX3	462.403	-0.167045	0.0753138	-2.21798	0.0265559	0.458126
ENSG00000142945.13	KIF2C	2244.32	0.150385	0.0678033	2.21796	0.0265575	0.458126
ENSG00000103154.9	NECAB2	13.2867	0.868773	0.392008	2.21621	0.026677	0.459727
ENSG00000273724.1	AC106782.4	2.37774	2.41773	1.09107	2.21592	0.0266971	0.459727
ENSG00000242193.11	CRYZL2P	139.196	0.279925	0.12634	2.21565	0.0267153	0.459727
ENSG00000021300.14	PLEKHB1	41.9591	-0.621951	0.28074	-2.2154	0.0267326	0.459727
ENSG00000164362.20	TERT	263.695	-0.216233	0.0977554	-2.21198	0.0269682	0.463421
ENSG00000259956.2	RBM15B	2205.61	-0.122131	0.0552399	-2.21093	0.0270409	0.464313
ENSG00000278318.5	ZNF229	73.4337	-0.399204	0.180609	-2.21033	0.0270824	0.464669
ENSG00000178460.18	MCMDC2	61.8897	-0.423699	0.191831	-2.20871	0.0271946	0.465914
ENSG00000163884.4	KLF15	684.31	-0.154411	0.069911	-2.20868	0.0271968	0.465914
ENSG00000133121.21	STARD13	300.028	0.221172	0.100156	2.20827	0.0272253	0.465962
ENSG00000175634.15	RPS6KB2	2644.54	-0.111023	0.050289	-2.20771	0.0272647	0.465962
ENSG00000258773.2	AC087636.1	1.37441	3.03956	1.37763	2.20637	0.0273582	0.465962
ENSG00000225833.1	AC097625.1	1.37441	3.03956	1.37763	2.20637	0.0273582	0.465962
ENSG00000184887.13	BTBD6	297.533	-0.194525	0.0881662	-2.20635	0.0273596	0.465962
ENSG00000070785.17	EIF2B3	652.174	-0.151727	0.0687767	-2.20609	0.0273779	0.465962
ENSG00000176834.14	VSIG10	391.947	0.180994	0.0820436	2.20608	0.0273787	0.465962
ENSG00000102230.14	PCYT1B	7.22417	1.26958	0.575503	2.20604	0.0273809	0.465962
ENSG00000177613.9	CSTF2T	564.453	-0.201121	0.0911719	-2.20595	0.0273874	0.465962
ENSG00000205250.9	E2F4	1381.67	-0.132198	0.059948	-2.20521	0.0274392	0.466486
ENSG00000175213.3	ZNF408	634.526	-0.164714	0.07474	-2.20383	0.0275365	0.467785
ENSG00000143457.11	GOLPH3L	515.873	0.174279	0.0791404	2.20215	0.0276546	0.469405
ENSG00000085840.13	ORC1	1484.7	-0.121137	0.0550154	-2.20188	0.0276739	0.469405
ENSG00000134049.6	IER3IP1	505.644	-0.173205	0.0786781	-2.20144	0.0277047	0.46957
ENSG00000198826.11	ARHGAP11A	201.988	0.258859	0.117624	2.20073	0.0277552	0.470047
ENSG00000268204.1	AC008763.1	0.957197	-3.40465	1.54725	-2.20045	0.0277749	0.470047
ENSG00000154263.17	ABCA10	3.71666	1.71026	0.777535	2.19959	0.0278359	0.470545
ENSG00000198517.10	MAFK	493.345	0.212666	0.096691	2.19944	0.0278465	0.470545
ENSG00000172955.17	ADH6	550.252	-0.156155	0.0710279	-2.19851	0.027913	0.471214
ENSG00000137845.15	ADAM10	6249.84	0.111801	0.0508784	2.19742	0.0279907	0.471214
ENSG00000102978.13	POLR2C	2217.15	-0.106255	0.0483546	-2.19741	0.0279914	0.471214
ENSG00000115884.11	SDC1	7704.04	-0.111653	0.0508136	-2.1973	0.0279993	0.471214
ENSG00000224081.9	SLC44A3-AS1	85.1064	0.386753	0.176025	2.19715	0.0280096	0.471214
ENSG00000111605.18	CPSF6	2513.77	-0.114787	0.0522448	-2.19711	0.0280128	0.471214
ENSG00000138794.10	CASP6	756.985	0.141525	0.0644502	2.19589	0.0280998	0.472322
ENSG00000106025.9	TSPAN12	34.5664	0.540991	0.246464	2.19501	0.0281631	0.473031
ENSG00000168303.9	MPLKIP	1854.79	-0.117549	0.0535648	-2.19452	0.028198	0.4731
ENSG00000178772.7	CPN2	425.903	-0.186886	0.0851703	-2.19426	0.0282167	0.4731
ENSG00000166863.12	TAC3	4.39093	1.61028	0.733924	2.19406	0.0282309	0.4731
ENSG00000023445.14	BIRC3	15.3369	0.810697	0.369556	2.19371	0.0282565	0.473174
ENSG00000077147.16	TM9SF3	10883.7	0.0966972	0.0440991	2.19273	0.028327	0.473914
ENSG00000182903.16	ZNF721	500.956	-0.178	0.0811855	-2.1925	0.0283431	0.473914
ENSG00000149573.9	MPZL2	1475.31	0.137292	0.0626349	2.19194	0.0283841	0.474244
ENSG00000134884.15	ARGLU1	854.949	-0.211569	0.0965365	-2.1916	0.0284086	0.474298
ENSG00000102753.10	KPNA3	2745.9	0.108871	0.0496939	2.19084	0.0284634	0.474685
ENSG00000168661.14	ZNF30	69.2822	-0.37193	0.169778	-2.19069	0.0284743	0.474685
ENSG00000189091.13	SF3B3	10227.4	-0.104115	0.0475355	-2.19025	0.0285061	0.474861
ENSG00000080986.13	NDC80	1461.99	0.200279	0.091478	2.18937	0.0285703	0.475575
ENSG00000213024.11	NUP62	3497.29	-0.0983762	0.0449427	-2.18892	0.0286024	0.475755
ENSG00000132623.16	ANKEF1	285.473	0.201857	0.0922891	2.18722	0.0287263	0.477459
ENSG00000221890.4	NPTXR	98.9134	-0.332571	0.152088	-2.18671	0.0287637	0.477726
ENSG00000167674.15	HDGFL2	3054.76	-0.113224	0.0517854	-2.18641	0.0287859	0.477739
ENSG00000026508.18	CD44	336.448	0.246298	0.112665	2.1861	0.0288079	0.47775
ENSG00000138381.10	ASNSD1	661.197	-0.14175	0.0648661	-2.18527	0.0288689	0.478405
ENSG00000031823.14	RANBP3	1873.61	-0.113326	0.0518681	-2.18489	0.0288969	0.478514
ENSG00000150672.17	DLG2	16.234	0.834883	0.382168	2.18459	0.0289186	0.478518
ENSG00000164176.13	EDIL3	858.692	-0.175808	0.0804875	-2.1843	0.0289406	0.478527
ENSG00000240682.9	ISY1	318.518	-0.210428	0.0963593	-2.18379	0.028978	0.478791
ENSG00000125676.20	THOC2	3571.56	-0.0963704	0.0441549	-2.18255	0.0290688	0.479936
ENSG00000175287.19	PHYHD1	23.8354	-0.642411	0.294421	-2.18194	0.0291136	0.480153
ENSG00000143337.18	TOR1AIP1	1045.02	-0.130884	0.0599892	-2.18179	0.029125	0.480153
ENSG00000177337.8	DLGAP1-AS1	37.2487	0.507716	0.232966	2.17936	0.0293052	0.482735
ENSG00000138755.6	CXCL9	1.39339	3.03978	1.39498	2.17909	0.0293248	0.482735
ENSG00000187189.11	TSPYL4	236.797	-0.263106	0.120758	-2.17878	0.0293478	0.482757
ENSG00000254901.8	BORCS8	433.612	-0.168419	0.077327	-2.17801	0.0294056	0.483352
ENSG00000147174.11	GCNA	14.0168	-0.84609	0.388651	-2.17699	0.0294811	0.484237
ENSG00000176624.11	MEX3C	1017.22	0.121698	0.0559327	2.17579	0.0295707	0.485351
ENSG00000107554.17	DNMBP	1047.61	0.124504	0.0572518	2.17468	0.0296544	0.48616
ENSG00000145860.11	RNF145	943.466	0.138376	0.0636341	2.17455	0.0296636	0.48616
ENSG00000181355.21	OFCC1	13.1432	0.922068	0.424144	2.17395	0.0297089	0.486546
ENSG00000196154.12	S100A4	33.0276	0.639092	0.294116	2.17292	0.029786	0.487451
ENSG00000113504.21	SLC12A7	423.553	0.176907	0.0814374	2.1723	0.0298327	0.487858
ENSG00000119771.15	KLHL29	557.727	0.167472	0.077105	2.172	0.0298554	0.487872
ENSG00000110042.8	DTX4	1197.24	0.140307	0.0646149	2.17143	0.0298986	0.488008
ENSG00000074527.12	NTN4	119.685	0.348326	0.160422	2.17131	0.0299075	0.488008
ENSG00000163510.14	CWC22	715.102	-0.155383	0.0715877	-2.17052	0.0299674	0.488561
ENSG00000178826.11	TMEM139	1.37824	3.02859	1.39548	2.17029	0.0299851	0.488561
ENSG00000015676.18	NUDCD3	2310.85	-0.111311	0.0513056	-2.16958	0.0300388	0.488871
ENSG00000125826.20	RBCK1	1251.45	-0.124879	0.0575622	-2.16946	0.030048	0.488871
ENSG00000185261.14	KIAA0825	64.9885	0.392988	0.181182	2.16902	0.0300811	0.489053
ENSG00000220205.9	VAMP2	298.903	-0.193801	0.0893641	-2.16866	0.0301083	0.48914
ENSG00000155265.11	GOLGA7B	37.6415	0.546864	0.252238	2.16804	0.0301554	0.489247
ENSG00000105173.14	CCNE1	292.435	-0.23373	0.107809	-2.168	0.0301588	0.489247
ENSG00000138315.13	OIT3	83.0949	0.346205	0.15975	2.16717	0.0302219	0.489916
ENSG00000099330.9	OCEL1	664.94	-0.142438	0.0657499	-2.16636	0.0302838	0.490563
ENSG00000104341.17	LAPTM4B	11262.5	-0.0878362	0.0405646	-2.16534	0.0303617	0.491468
ENSG00000185339.9	TCN2	78.477	0.358718	0.165691	2.16498	0.0303893	0.491559
ENSG00000137135.18	ARHGEF39	746.296	0.207561	0.0958936	2.16449	0.0304265	0.491598
ENSG00000173432.12	SAA1	2.34852	2.46203	1.13753	2.16437	0.0304358	0.491598
ENSG00000117519.16	CNN3	5261.34	-0.0911314	0.0421421	-2.16248	0.0305815	0.493559
ENSG00000164120.14	HPGD	1932.47	-0.144179	0.0666813	-2.16222	0.0306015	0.493559
ENSG00000196204.11	RNF216P1	240.478	-0.229205	0.106046	-2.16137	0.0306665	0.494251
ENSG00000269667.2	AC092723.1	1.38307	3.04174	1.40894	2.15888	0.0308593	0.496999
ENSG00000149050.10	ZNF214	38.1332	-0.494526	0.229132	-2.15825	0.030908	0.497179
ENSG00000213949.10	ITGA1	1188.65	-0.154307	0.0714994	-2.15817	0.030915	0.497179
ENSG00000163728.11	TTC14	271.669	0.23669	0.109696	2.15769	0.030952	0.497387
ENSG00000100479.13	POLE2	659.067	-0.170313	0.0789549	-2.15709	0.0309988	0.497387
ENSG00000163995.20	ABLIM2	5.27572	-1.49181	0.691594	-2.15706	0.031001	0.497387
ENSG00000183696.14	UPP1	302.122	0.206317	0.0956567	2.15685	0.0310171	0.497387
ENSG00000088038.19	CNOT3	931.362	-0.131058	0.0608044	-2.1554	0.0311302	0.498842
ENSG00000077232.18	DNAJC10	2605.84	-0.0956287	0.0443819	-2.15468	0.0311871	0.499286
ENSG00000065000.18	AP3D1	5872.87	-0.0947224	0.0439703	-2.15423	0.0312218	0.499286
ENSG00000105928.16	GSDME	578.751	0.165851	0.0769897	2.15419	0.031225	0.499286
ENSG00000115159.16	GPD2	4166.89	-0.115607	0.0536882	-2.1533	0.0312952	0.499467
ENSG00000184357.4	HIST1H1B	6.64435	1.32856	0.617003	2.15325	0.0312992	0.499467
ENSG00000169635.10	HIC2	1918.64	0.132748	0.0616516	2.15319	0.0313034	0.499467
ENSG00000174099.11	MSRB3	192.177	-0.227378	0.105664	-2.1519	0.0314053	0.500566
ENSG00000174749.6	FAM241A	210.541	0.223802	0.104009	2.15175	0.0314171	0.500566
ENSG00000149177.13	PTPRJ	1367.93	0.141654	0.0658948	2.14969	0.0315794	0.502793
ENSG00000157933.10	SKI	1946.58	-0.127143	0.0591662	-2.14892	0.0316408	0.503222
ENSG00000162813.18	BPNT1	2123.13	0.123909	0.0576653	2.14876	0.0316535	0.503222
ENSG00000182185.18	RAD51B	52.1455	0.421598	0.196236	2.14842	0.0316802	0.503222
ENSG00000163249.12	CCNYL1	1468.18	-0.120639	0.0561576	-2.14822	0.0316965	0.503222
ENSG00000179163.11	FUCA1	252.666	0.221857	0.103305	2.14759	0.031746	0.503649
ENSG00000176490.5	DIRAS1	331.802	-0.208642	0.0971659	-2.14728	0.0317714	0.503693
ENSG00000157150.5	TIMP4	18.039	0.704741	0.328252	2.14695	0.031797	0.503743
ENSG00000119787.14	ATL2	2311.41	0.0982045	0.0457536	2.14638	0.031843	0.504113
ENSG00000132109.10	TRIM21	48.5933	0.449516	0.209473	2.14594	0.0318781	0.504145
ENSG00000197457.10	STMN3	224.998	-0.325506	0.151696	-2.14578	0.0318902	0.504145
ENSG00000187764.11	SEMA4D	11.6313	0.951212	0.443606	2.14427	0.0320112	0.505395
ENSG00000223572.9	CKMT1A	17.5142	0.831877	0.387961	2.14423	0.0320146	0.505395
ENSG00000065320.9	NTN1	282.9	0.238065	0.111046	2.14384	0.0320454	0.505524
ENSG00000163888.4	CAMK2N2	54.7268	-0.452811	0.211272	-2.14326	0.0320923	0.505907
ENSG00000159433.12	STARD9	55.7968	-0.454667	0.212303	-2.1416	0.0322256	0.507616
ENSG00000139880.19	CDH24	313.567	0.206029	0.0962146	2.14135	0.0322462	0.507616
ENSG00000196724.12	ZNF418	2.97104	-1.94538	0.909056	-2.14	0.0323551	0.508539
ENSG00000128944.13	KNSTRN	953.586	0.194774	0.0910217	2.13986	0.0323659	0.508539
ENSG00000110619.17	CARS	715.309	-0.162199	0.0758021	-2.13977	0.0323732	0.508539
ENSG00000111269.3	CREBL2	1093.8	0.13568	0.0634366	2.13884	0.0324489	0.508834
ENSG00000204120.14	GIGYF2	2540.01	-0.113817	0.0532149	-2.13882	0.0324505	0.508834
ENSG00000155816.20	FMN2	4.11165	1.6341	0.764062	2.1387	0.0324603	0.508834
ENSG00000145990.11	GFOD1	73.2029	-0.397257	0.185802	-2.13806	0.0325116	0.509279
ENSG00000136068.14	FLNB	5734.58	0.159945	0.0748491	2.1369	0.0326058	0.509983
ENSG00000221838.10	AP4M1	317.494	-0.190031	0.0889315	-2.13682	0.0326127	0.509983
ENSG00000213380.15	COG8	267.659	-0.21448	0.100381	-2.13667	0.032625	0.509983
ENSG00000145919.11	BOD1	2267.14	-0.120473	0.0564176	-2.13537	0.0327306	0.511103
ENSG00000278385.1	AC121338.2	7.84236	1.10441	0.517269	2.13507	0.0327549	0.511103
ENSG00000105568.18	PPP2R1A	3688.17	-0.110728	0.0518645	-2.13495	0.0327654	0.511103
ENSG00000234936.1	AC010883.1	4.32737	1.52044	0.712307	2.13452	0.0328001	0.511287
ENSG00000080618.16	CPB2	1072.33	-0.128363	0.0602085	-2.13197	0.0330091	0.514186
ENSG00000073712.15	FERMT2	1137.43	-0.135644	0.0636395	-2.13144	0.0330526	0.514505
ENSG00000204219.11	TCEA3	560.94	-0.161273	0.0756984	-2.13047	0.0331332	0.51474
ENSG00000136688.11	IL36G	1.37049	3.03221	1.42326	2.13046	0.0331336	0.51474
ENSG00000035499.13	DEPDC1B	1440.84	0.160906	0.0755314	2.13032	0.0331452	0.51474
ENSG00000179218.13	CALR	29594.5	-0.105961	0.0497467	-2.13	0.0331714	0.51474
ENSG00000177302.15	TOP3A	345.591	-0.200447	0.0941128	-2.12986	0.033183	0.51474
ENSG00000249550.7	LINC01234	298.762	0.194463	0.0913462	2.12885	0.0332663	0.515153
ENSG00000169752.17	NRG4	11.5857	0.881507	0.414122	2.12862	0.033286	0.515153
ENSG00000129351.17	ILF3	12052	-0.0778366	0.0365687	-2.1285	0.0332953	0.515153
ENSG00000234327.8	AC012146.1	41.8829	-0.474105	0.222831	-2.12764	0.0333668	0.515153
ENSG00000062822.14	POLD1	2054.12	-0.122169	0.0574269	-2.12738	0.0333882	0.515153
ENSG00000105875.14	WDR91	416.189	-0.187424	0.0881019	-2.12736	0.0333904	0.515153
ENSG00000166825.14	ANPEP	516.084	0.172911	0.0812905	2.12707	0.0334141	0.515153
ENSG00000021488.13	SLC7A9	35.7984	0.616401	0.289793	2.12703	0.0334172	0.515153
ENSG00000168569.8	TMEM223	371.035	-0.185321	0.0871264	-2.12703	0.0334173	0.515153
ENSG00000118985.16	ELL2	2033.8	-0.110666	0.0520612	-2.12569	0.033529	0.516518
ENSG00000104946.13	TBC1D17	1047.45	-0.132688	0.0624537	-2.12459	0.0336211	0.516952
ENSG00000027697.14	IFNGR1	670.917	0.168234	0.0791844	2.12458	0.0336218	0.516952
ENSG00000071991.9	CDH19	6.66585	1.21354	0.571263	2.12432	0.0336433	0.516952
ENSG00000072682.18	P4HA2	621.877	0.158627	0.0746748	2.12424	0.0336498	0.516952
ENSG00000160404.18	TOR2A	140.266	-0.27853	0.131185	-2.12319	0.033738	0.51795
ENSG00000188451.8	SRP72P2	1.32904	3.02156	1.42357	2.12252	0.0337943	0.518458
ENSG00000103248.19	MTHFSD	529.197	-0.170302	0.0802684	-2.12166	0.0338663	0.518987
ENSG00000198887.9	SMC5	1534.48	-0.115312	0.0543525	-2.12155	0.0338753	0.518987
ENSG00000115685.15	PPP1R7	924.383	-0.131978	0.0622368	-2.12059	0.0339567	0.519738
ENSG00000196704.12	AMZ2	807.898	-0.142043	0.0669884	-2.12042	0.0339708	0.519738
ENSG00000170919.16	TPT1-AS1	80.1416	0.344346	0.162497	2.11909	0.0340826	0.521091
ENSG00000136048.14	DRAM1	2601.75	-0.154039	0.0727241	-2.11814	0.0341636	0.521971
ENSG00000172986.13	GXYLT2	189.62	0.245793	0.116084	2.11737	0.0342283	0.522602
ENSG00000134690.11	CDCA8	1849	0.164415	0.0776702	2.11683	0.0342741	0.522944
ENSG00000172531.15	PPP1CA	9314.83	-0.0991114	0.0468274	-2.11653	0.0343	0.522982
ENSG00000136108.15	CKAP2	1995.32	0.154292	0.0729205	2.11589	0.0343541	0.523206
ENSG00000130513.6	GDF15	915.516	0.395886	0.187145	2.11539	0.0343963	0.523206
ENSG00000117748.10	RPA2	1463.53	-0.127907	0.0604649	-2.11539	0.0343967	0.523206
ENSG00000105248.16	YJU2	596.175	-0.161372	0.0762896	-2.11525	0.0344085	0.523206
ENSG00000226279.2	RPL12P10	6.8663	1.158	0.54777	2.11403	0.0345125	0.52443
ENSG00000099338.23	CATSPERG	6.65617	1.19451	0.565432	2.11256	0.0346386	0.525988
ENSG00000227543.5	SPAG5-AS1	14.1519	0.799724	0.378628	2.11216	0.0346724	0.526144
ENSG00000088832.17	FKBP1A	2081.81	-0.109884	0.0520359	-2.11169	0.0347132	0.526405
ENSG00000187837.3	HIST1H1C	450.323	-0.169669	0.080405	-2.11018	0.0348425	0.527746
ENSG00000145439.12	CBR4	1134.42	0.137583	0.0652021	2.11011	0.0348489	0.527746
ENSG00000136709.12	WDR33	2532.28	-0.0987822	0.0468284	-2.10945	0.0349057	0.528248
ENSG00000100804.19	PSMB5	4683.84	0.109435	0.0519029	2.10845	0.0349919	0.529132
ENSG00000232759.1	AC002480.1	30.9474	0.567374	0.269124	2.10822	0.0350115	0.529132
ENSG00000108179.14	PPIF	2041.45	-0.102491	0.0486401	-2.10714	0.0351058	0.530197
ENSG00000236609.4	ZNF853	40.351	-0.510783	0.242461	-2.10666	0.035147	0.53046
ENSG00000141985.9	SH3GL1	2235.02	-0.114342	0.0542847	-2.10634	0.0351748	0.530522
ENSG00000259203.2	AC016044.1	115.818	0.306992	0.145792	2.10569	0.035231	0.530591
ENSG00000169220.18	RGS14	346.39	0.220897	0.104909	2.10561	0.0352381	0.530591
ENSG00000252412.1	Y_RNA	6.48914	1.36648	0.649088	2.10523	0.0352717	0.530591
ENSG00000130787.14	HIP1R	808.992	0.144336	0.068562	2.10519	0.0352745	0.530591
ENSG00000177707.11	NECTIN3	1134.9	-0.130991	0.062234	-2.10481	0.0353078	0.530734
ENSG00000077312.9	SNRPA	2484.86	-0.109662	0.0521174	-2.10413	0.0353668	0.531025
ENSG00000144401.14	METTL21A	1787.51	-0.119529	0.0568091	-2.10404	0.0353747	0.531025
ENSG00000181163.13	NPM1	27784.6	-0.128406	0.0610999	-2.10158	0.0355898	0.533862
ENSG00000117394.23	SLC2A1	1585.2	-0.124789	0.0593943	-2.10103	0.0356382	0.533862
ENSG00000179855.8	GIPC3	156.321	-0.251346	0.119643	-2.1008	0.0356589	0.533862
ENSG00000129214.15	SHBG	3.36901	1.80456	0.85899	2.10079	0.0356594	0.533862
ENSG00000074657.13	ZNF532	177.45	0.264028	0.125703	2.10042	0.035692	0.533993
ENSG00000088325.16	TPX2	13034.1	0.159256	0.0758326	2.1001	0.0357198	0.534051
ENSG00000187123.15	LYPD6	181.994	0.254029	0.12101	2.09924	0.0357959	0.534376
ENSG00000101849.17	TBL1X	4126.83	-0.139962	0.0666787	-2.09905	0.0358127	0.534376
ENSG00000117266.15	CDK18	182.852	0.281696	0.134202	2.09904	0.0358134	0.534376
ENSG00000160633.13	SAFB	3998.4	-0.101115	0.0481867	-2.09841	0.0358689	0.534499
ENSG00000124134.9	KCNS1	2.22809	2.3443	1.11718	2.0984	0.0358696	0.534499
ENSG00000169291.10	SHE	194.019	-0.241009	0.114915	-2.09728	0.0359687	0.53562
ENSG00000085063.16	CD59	694.391	0.169274	0.080758	2.09606	0.0360769	0.536262
ENSG00000053747.16	LAMA3	20.8316	0.674572	0.321857	2.09587	0.0360935	0.536262
ENSG00000147010.18	SH3KBP1	1964.28	-0.108359	0.0517011	-2.09587	0.0360938	0.536262
ENSG00000198648.11	STK39	1231.59	0.131412	0.0627053	2.09571	0.036108	0.536262
ENSG00000131943.17	C19orf12	849.268	-0.133296	0.0636165	-2.09531	0.0361437	0.536436
ENSG00000152402.10	GUCY1A2	190.359	0.252273	0.120417	2.09499	0.036172	0.536499
ENSG00000174574.16	AKIRIN1	5709.45	-0.104948	0.0501244	-2.09374	0.0362829	0.537248
ENSG00000106733.21	NMRK1	179.987	-0.248842	0.118857	-2.09362	0.0362938	0.537248
ENSG00000183283.16	DAZAP2	3408.42	0.0980308	0.0468285	2.0934	0.0363136	0.537248
ENSG00000116350.17	SRSF4	2438.5	-0.102892	0.049152	-2.09334	0.0363187	0.537248
ENSG00000136436.14	CALCOCO2	1873.53	0.111841	0.0534358	2.093	0.0363494	0.537345
ENSG00000134086.7	VHL	1389.83	-0.166354	0.0795041	-2.09239	0.0364033	0.537786
ENSG00000115275.13	MOGS	2516.78	-0.107877	0.0515691	-2.09188	0.0364488	0.538102
ENSG00000135596.18	MICAL1	207.917	0.221365	0.105859	2.09114	0.0365152	0.538323
ENSG00000139116.18	KIF21A	4119.62	-0.131159	0.0627283	-2.09091	0.036536	0.538323
ENSG00000103742.12	IGDCC4	77.7289	-0.368411	0.176213	-2.09071	0.0365536	0.538323
ENSG00000180739.14	S1PR5	93.9138	-0.323176	0.154585	-2.09061	0.036563	0.538323
ENSG00000117298.16	ECE1	2961.61	-0.14407	0.0689206	-2.09037	0.0365843	0.538323
ENSG00000125772.13	GPCPD1	1060.06	-0.13247	0.0634166	-2.08889	0.0367177	0.539929
ENSG00000109501.13	WFS1	1896.65	-0.119752	0.0573448	-2.08828	0.0367726	0.540202
ENSG00000107282.8	APBA1	109.982	0.292852	0.140245	2.08815	0.0367846	0.540202
ENSG00000158560.14	DYNC1I1	119.378	-0.272869	0.13076	-2.08679	0.0369074	0.541648
ENSG00000170852.11	KBTBD2	1146.88	0.129167	0.0619391	2.08538	0.0370346	0.543158
ENSG00000253898.1	LINC01419	2098.54	-0.11894	0.0570751	-2.08392	0.0371676	0.543905
ENSG00000150471.16	ADGRL3	22.6312	-0.624992	0.299931	-2.08379	0.0371796	0.543905
ENSG00000112742.10	TTK	1098.59	0.160047	0.0768069	2.08376	0.0371819	0.543905
ENSG00000133069.17	TMCC2	4.00217	-1.5824	0.759425	-2.08368	0.0371897	0.543905
ENSG00000259974.3	LINC00261	1723.18	-0.12808	0.0614739	-2.08348	0.0372073	0.543905
ENSG00000070159.14	PTPN3	1622.2	-0.116453	0.0559024	-2.08314	0.037238	0.543997
ENSG00000185090.14	MANEAL	175.328	-0.239727	0.11511	-2.08259	0.0372888	0.544368
ENSG00000182511.12	FES	151.697	-0.267058	0.128258	-2.08219	0.0373253	0.544368
ENSG00000257660.5	ADCY6-DT	13.8809	0.860052	0.413076	2.08206	0.0373366	0.544368
ENSG00000233493.4	TMEM238	33.4561	0.523658	0.251578	2.0815	0.0373884	0.544767
ENSG00000272293.1	AC083964.1	4.28535	-1.48739	0.714813	-2.08081	0.0374512	0.545326
ENSG00000170846.17	AC093323.1	825.075	-0.13064	0.0628039	-2.08013	0.0375139	0.545883
ENSG00000099250.18	NRP1	4321.76	-0.139827	0.0672452	-2.07936	0.0375839	0.546448
ENSG00000120057.5	SFRP5	8.07372	1.07053	0.514885	2.07917	0.0376016	0.546448
ENSG00000120742.11	SERP1	4105.04	-0.0972117	0.0467803	-2.07805	0.0377049	0.547592
ENSG00000139438.5	FAM222A	170.862	-0.240409	0.115771	-2.07659	0.037839	0.548868
ENSG00000251526.1	LINC02435	3.20409	1.74096	0.838387	2.07656	0.037842	0.548868
ENSG00000092140.16	G2E3	3370.14	0.169836	0.0817978	2.07629	0.0378675	0.548882
ENSG00000114948.13	ADAM23	4100.7	0.159339	0.0767651	2.07567	0.0379241	0.549346
ENSG00000175581.14	MRPL48	662.972	0.146136	0.0704226	2.07513	0.0379742	0.549715
ENSG00000166960.16	CCDC178	1.37066	3.03744	1.46397	2.0748	0.0380054	0.54981
ENSG00000105655.19	ISYNA1	1028.9	-0.139159	0.0670846	-2.07438	0.0380439	0.55001
ENSG00000064999.15	ANKS1A	821.015	-0.143677	0.0692813	-2.07382	0.0380959	0.550405
ENSG00000175707.9	KDF1	106.706	0.291172	0.140456	2.07305	0.0381675	0.551084
ENSG00000120055.7	C10orf95	1.35538	3.04234	1.4678	2.07272	0.0381985	0.551142
ENSG00000196550.10	FAM72A	64.4018	0.381677	0.184165	2.07248	0.0382209	0.551142
ENSG00000279573.1	AC134407.2	6.36369	1.26102	0.608572	2.07209	0.0382567	0.551174
ENSG00000115170.14	ACVR1	550.782	-0.164376	0.0793353	-2.07191	0.0382737	0.551174
ENSG00000198912.11	C1orf174	727.015	-0.129195	0.0623794	-2.07112	0.0383477	0.551174
ENSG00000168646.13	AXIN2	35.07	-0.529153	0.255496	-2.07108	0.0383513	0.551174
ENSG00000090006.17	LTBP4	27.3573	0.620562	0.299662	2.07088	0.0383703	0.551174
ENSG00000125835.18	SNRPB	6436.48	-0.106957	0.0516486	-2.07087	0.0383713	0.551174
ENSG00000118257.16	NRP2	157.91	0.25474	0.123061	2.07003	0.0384496	0.551944
ENSG00000101940.18	WDR13	643.891	0.149885	0.0724317	2.06933	0.0385154	0.552532
ENSG00000102575.13	ACP5	54.2039	0.418653	0.202482	2.06761	0.0386768	0.554492
ENSG00000004059.11	ARF5	1210.26	-0.121414	0.0587322	-2.06725	0.0387106	0.55462
ENSG00000179588.9	ZFPM1	522.347	0.174785	0.0845802	2.06649	0.0387818	0.555163
ENSG00000053372.5	MRTO4	1941.34	-0.122037	0.0590599	-2.06632	0.0387982	0.555163
ENSG00000255910.2	AC024901.1	22.8008	0.601177	0.291181	2.06462	0.0389593	0.55711
ENSG00000106049.9	HIBADH	2539.15	0.100456	0.0486729	2.0639	0.0390275	0.557729
ENSG00000120688.9	WBP4	395.661	0.170919	0.0828483	2.06303	0.0391097	0.558087
ENSG00000267765.1	AC100793.3	1.339	3.02917	1.4687	2.06249	0.0391614	0.558087
ENSG00000105429.13	MEGF8	3177.94	-0.138513	0.0671589	-2.06247	0.0391628	0.558087
ENSG00000275022.1	MIR6753	2.94859	-1.89686	0.919763	-2.06234	0.0391753	0.558087
ENSG00000160593.19	JAML	254.176	0.232124	0.112563	2.06218	0.039191	0.558087
ENSG00000144791.10	LIMD1	1131.42	0.159325	0.0772652	2.06205	0.0392026	0.558087
ENSG00000129195.16	PIMREG	1009.29	0.175174	0.0850321	2.06009	0.0393896	0.560391
ENSG00000168899.5	VAMP5	721.846	-0.157233	0.0763455	-2.05949	0.0394475	0.560858
ENSG00000165215.6	CLDN3	66.5203	0.374588	0.18199	2.05828	0.0395628	0.561952
ENSG00000008382.15	MPND	353.027	0.16682	0.0810539	2.05814	0.0395766	0.561952
ENSG00000120616.16	EPC1	525.132	0.144876	0.0703998	2.0579	0.0396	0.561952
ENSG00000285650.1	AL157827.2	0.879524	3.25236	1.58083	2.05738	0.0396499	0.562304
ENSG00000175224.16	ATG13	2311.52	-0.109663	0.0533475	-2.05564	0.0398169	0.564313
ENSG00000231925.11	TAPBP	144.761	0.255943	0.124548	2.05498	0.0398809	0.564749
ENSG00000249947.2	XBP1P1	1.26627	2.88577	1.40441	2.05479	0.039899	0.564749
ENSG00000178573.7	MAF	297.098	0.236346	0.11504	2.05447	0.0399304	0.564749
ENSG00000102996.5	MMP15	3730.94	0.114207	0.0556073	2.05382	0.0399935	0.564749
ENSG00000171862.11	PTEN	100.226	0.299694	0.145922	2.0538	0.0399954	0.564749
ENSG00000174080.11	CTSF	146.83	-0.2566	0.124957	-2.05351	0.040023	0.564749
ENSG00000111859.17	NEDD9	304.963	-0.208374	0.101473	-2.05349	0.0400248	0.564749
ENSG00000144645.14	OSBPL10	1410.51	0.120282	0.0585951	2.05277	0.0400952	0.565386
ENSG00000168477.19	TNXB	1.37307	3.03943	1.48121	2.05198	0.0401712	0.565807
ENSG00000225533.1	PAWRP1	1.27116	-2.9121	1.4192	-2.05194	0.0401758	0.565807
ENSG00000173141.5	MRPL57	925.353	-0.140728	0.0686254	-2.05067	0.0402987	0.566719
ENSG00000226088.1	AL158839.1	2.24333	2.3282	1.13545	2.05047	0.040319	0.566719
ENSG00000175611.12	LINC00476	34.9641	-0.505581	0.246594	-2.05025	0.0403396	0.566719
ENSG00000136828.19	RALGPS1	33.2638	0.536155	0.26151	2.05023	0.0403421	0.566719
ENSG00000137878.17	GCOM1	14.6895	0.792674	0.386711	2.04978	0.0403856	0.566973
ENSG00000274114.2	ALOX15P1	20.2207	-0.66842	0.326167	-2.04932	0.040431	0.567254
ENSG00000187097.12	ENTPD5	1541.69	0.112425	0.0548733	2.04881	0.0404805	0.567591
ENSG00000176720.6	BOK	261.311	-0.207188	0.101173	-2.04786	0.0405734	0.568281
ENSG00000154767.14	XPC	1062.99	-0.121583	0.0593729	-2.04779	0.0405806	0.568281
ENSG00000114982.19	KANSL3	1060.94	-0.111896	0.0546754	-2.04655	0.0407018	0.568769
ENSG00000227896.2	AL731569.1	7.41216	1.11699	0.545804	2.04651	0.040706	0.568769
ENSG00000229124.7	VIM-AS1	0.868253	3.2397	1.58313	2.04639	0.0407178	0.568769
ENSG00000116852.14	KIF21B	1506.96	-0.134168	0.0655644	-2.04635	0.0407219	0.568769
ENSG00000126247.11	CAPNS1	4196.78	-0.0977816	0.0477884	-2.04614	0.0407428	0.568769
ENSG00000130939.20	UBE4B	3714.06	-0.115711	0.0565784	-2.04515	0.0408405	0.569082
ENSG00000212916.4	MAP10	3.13751	1.95021	0.953685	2.04492	0.0408623	0.569082
ENSG00000213253.5	RPL12P42	1.22581	2.88583	1.41125	2.04487	0.0408675	0.569082
ENSG00000056972.20	TRAF3IP2	185.58	0.240379	0.117566	2.04463	0.0408915	0.569082
ENSG00000277948.1	AC007435.2	1.34905	3.03747	1.48561	2.0446	0.0408945	0.569082
ENSG00000197977.4	ELOVL2	1495.62	-0.131318	0.0642417	-2.04413	0.0409408	0.569082
ENSG00000236295.1	AC007557.3	0.8657	3.23694	1.58367	2.04394	0.0409592	0.569082
ENSG00000162368.13	CMPK1	5725.29	-0.10722	0.0524643	-2.04368	0.0409856	0.569082
ENSG00000131398.14	KCNC3	55.1943	-0.38419	0.187998	-2.04358	0.0409947	0.569082
ENSG00000267272.5	LINC01140	3.622	1.62672	0.796348	2.04272	0.04108	0.569911
ENSG00000087087.20	SRRT	3706.16	-0.116834	0.0572403	-2.04112	0.0412392	0.570659
ENSG00000112592.14	TBP	295.263	-0.194393	0.095251	-2.04085	0.0412655	0.570659
ENSG00000172269.19	DPAGT1	1230.39	0.112871	0.0553254	2.04013	0.0413372	0.570659
ENSG00000175130.7	MARCKSL1	8093.54	-0.100025	0.0490315	-2.04001	0.0413488	0.570659
ENSG00000181061.13	HIGD1A	1591.56	0.124464	0.0610185	2.03977	0.0413732	0.570659
ENSG00000139083.10	ETV6	236.054	0.226528	0.11107	2.0395	0.0414003	0.570659
ENSG00000099834.18	CDHR5	12.1528	0.852611	0.418075	2.03937	0.0414128	0.570659
ENSG00000101220.17	C20orf27	1260.71	-0.145387	0.0712907	-2.03936	0.0414142	0.570659
ENSG00000182158.15	CREB3L2	4458.05	-0.106711	0.0523265	-2.03933	0.0414171	0.570659
ENSG00000134905.17	CARS2	642.308	-0.167283	0.0820341	-2.03919	0.041431	0.570659
ENSG00000177917.10	ARL6IP6	637.33	-0.167875	0.0823462	-2.03865	0.0414846	0.570659
ENSG00000183741.12	CBX6	897.841	0.125792	0.0617034	2.03865	0.0414849	0.570659
ENSG00000264290.1	AC104564.3	4.88817	-1.3906	0.682288	-2.03815	0.0415352	0.570659
ENSG00000139173.10	TMEM117	335.719	0.179778	0.0882084	2.03811	0.041539	0.570659
ENSG00000114796.16	KLHL24	531.725	0.182859	0.0897206	2.0381	0.0415404	0.570659
ENSG00000102312.22	PORCN	140.856	-0.308863	0.151547	-2.03807	0.0415429	0.570659
ENSG00000168090.10	COPS6	2166.41	-0.103461	0.0507764	-2.03758	0.0415916	0.570864
ENSG00000286532.1	PARTICL	24.2444	-0.588545	0.288869	-2.03741	0.041609	0.570864
ENSG00000166263.13	STXBP4	1296.98	0.176342	0.0865867	2.03659	0.0416909	0.571637
ENSG00000157765.13	SLC34A2	511.973	0.163588	0.0803857	2.03504	0.0418464	0.573202
ENSG00000067715.14	SYT1	197.388	0.219142	0.10769	2.03494	0.0418564	0.573202
ENSG00000157502.13	PWWP3B	471.083	0.184612	0.0907424	2.03446	0.0419049	0.573514
ENSG00000115568.15	ZNF142	840.4	-0.130105	0.0639633	-2.03405	0.0419462	0.573727
ENSG00000169903.7	TM4SF4	393.668	0.177284	0.0872283	2.03241	0.0421123	0.575445
ENSG00000150593.18	PDCD4	1579.04	0.129884	0.0639246	2.03183	0.0421712	0.575445
ENSG00000179630.11	LACC1	36.1393	0.495221	0.243762	2.03157	0.0421967	0.575445
ENSG00000259225.7	LINC02345	0.853153	3.2228	1.58636	2.03157	0.0421973	0.575445
ENSG00000139428.12	MMAB	1126.72	-0.113129	0.0556866	-2.03154	0.0422006	0.575445
ENSG00000147257.14	GPC3	22933.5	-0.0772916	0.0380653	-2.0305	0.0423055	0.57619
ENSG00000164086.10	DUSP7	565.389	-0.178244	0.0877944	-2.03025	0.0423315	0.57619
ENSG00000121390.19	PSPC1	2292.81	-0.103469	0.050964	-2.03023	0.0423327	0.57619
ENSG00000126106.14	TMEM53	179.755	-0.237374	0.116987	-2.02906	0.0424519	0.57746
ENSG00000115762.16	PLEKHB2	2749.24	0.0905019	0.0446133	2.02859	0.0425002	0.577682
ENSG00000072201.14	LNX1	157.702	0.265989	0.131133	2.02839	0.04252	0.577682
ENSG00000170364.12	SETMAR	423.562	0.167496	0.0826132	2.02748	0.0426137	0.577841
ENSG00000100883.12	SRP54	2661.48	-0.0920916	0.0454246	-2.02735	0.0426265	0.577841
ENSG00000180210.14	F2	16157.8	-0.0801835	0.039552	-2.02729	0.0426326	0.577841
ENSG00000110921.14	MVK	993.269	-0.150548	0.0742617	-2.02727	0.0426353	0.577841
ENSG00000073921.18	PICALM	3494.65	0.103395	0.0510257	2.02633	0.0427308	0.578568
ENSG00000173272.16	MZT2A	822.963	-0.15523	0.0766098	-2.02624	0.0427407	0.578568
ENSG00000163710.9	PCOLCE2	858.073	-0.131219	0.0647782	-2.02567	0.0427982	0.578995
ENSG00000165905.18	LARGE2	646.136	-0.150587	0.0743534	-2.02528	0.0428382	0.579185
ENSG00000204227.5	RING1	128.559	-0.262823	0.129814	-2.02462	0.0429067	0.579572
ENSG00000185219.17	ZNF445	1478.52	-0.125601	0.0620461	-2.02433	0.0429367	0.579572
ENSG00000175643.10	RMI2	743.123	-0.138854	0.0685954	-2.02425	0.0429447	0.579572
ENSG00000177565.16	TBL1XR1	1397.93	0.164844	0.0814713	2.02334	0.0430381	0.580415
ENSG00000227999.1	MTND5P1	3.57975	1.82741	0.903257	2.02314	0.0430592	0.580415
ENSG00000101193.8	GID8	2758.2	-0.0925257	0.0457643	-2.02179	0.0431981	0.581518
ENSG00000095587.9	TLL2	11.8936	0.832789	0.411968	2.02149	0.0432292	0.581518
ENSG00000110002.16	VWA5A	17.3274	0.736961	0.364566	2.02148	0.0432306	0.581518
ENSG00000142002.17	DPP9	3118.82	-0.12216	0.0604404	-2.02116	0.0432635	0.581518
ENSG00000168993.15	CPLX1	785.764	-0.156161	0.0772658	-2.02108	0.0432713	0.581518
ENSG00000163541.12	SUCLG1	3185.37	0.124995	0.0618742	2.02014	0.0433685	0.582137
ENSG00000164850.15	GPER1	363.481	-0.226343	0.112057	-2.01989	0.0433952	0.582137
ENSG00000141524.15	TMC6	328.23	0.182475	0.0903394	2.01988	0.0433955	0.582137
ENSG00000151327.12	FAM177A1	747.439	0.135639	0.0671724	2.01927	0.0434596	0.582646
ENSG00000196700.9	ZNF512B	1.21144	-2.87481	1.42423	-2.0185	0.043539	0.583359
ENSG00000234614.1	C2CD4D-AS1	1.24484	2.88399	1.42903	2.01815	0.043576	0.583506
ENSG00000250519.7	AP002784.1	8.19162	-1.13793	0.564055	-2.01741	0.043653	0.583921
ENSG00000042445.14	RETSAT	1008.15	0.126013	0.0624784	2.0169	0.0437056	0.583921
ENSG00000150990.8	DHX37	2204.09	-0.115869	0.0574495	-2.01689	0.0437072	0.583921
ENSG00000132670.20	PTPRA	1136.05	-0.113902	0.0564752	-2.01685	0.0437116	0.583921
ENSG00000070061.15	ELP1	2660	-0.141138	0.0700175	-2.01575	0.0438261	0.585007
ENSG00000112992.18	NNT	1390.65	0.120799	0.0599359	2.01548	0.0438548	0.585007
ENSG00000152147.11	GEMIN6	430.852	0.17561	0.0871378	2.01532	0.0438716	0.585007
ENSG00000135097.7	MSI1	858.911	0.131566	0.0652951	2.01495	0.0439103	0.585174
ENSG00000287725.1	AP003071.5	54.2222	0.395877	0.196583	2.01379	0.0440313	0.586273
ENSG00000128918.15	ALDH1A2	12.6705	0.801841	0.398201	2.01366	0.0440454	0.586273
ENSG00000178997.11	EXD1	7.74459	1.1169	0.554868	2.01291	0.0441243	0.586696
ENSG00000176102.13	CSTF3	1604.3	-0.135636	0.0673847	-2.01286	0.0441297	0.586696
ENSG00000219891.2	ZSCAN12P1	14.0767	0.774206	0.384895	2.01147	0.0442758	0.588055
ENSG00000086475.15	SEPHS1	2715.71	-0.105485	0.0524441	-2.01139	0.0442846	0.588055
ENSG00000250312.8	ZNF718	176.324	-0.261166	0.129873	-2.01094	0.0443318	0.588125
ENSG00000257017.9	HP	546.469	-0.409594	0.203693	-2.01084	0.0443426	0.588125
ENSG00000269481.1	AC010319.4	2.47496	2.02361	1.00687	2.00981	0.0444512	0.588948
ENSG00000182919.14	C11orf54	931.614	0.1539	0.0765825	2.0096	0.0444733	0.588948
ENSG00000171603.17	CLSTN1	7279.19	-0.0883403	0.0439613	-2.0095	0.0444837	0.588948
ENSG00000138398.16	PPIG	3232.96	-0.0954436	0.0475134	-2.00877	0.0445614	0.58938
ENSG00000172922.9	RNASEH2C	362.681	0.170656	0.0849583	2.0087	0.0445692	0.58938
ENSG00000172046.19	USP19	3187.43	-0.0974012	0.048519	-2.00749	0.0446977	0.590287
ENSG00000253873.6	PCDHGA11	10.1844	-0.958236	0.477363	-2.00735	0.0447123	0.590287
ENSG00000106009.16	BRAT1	1561.71	-0.122249	0.0609123	-2.00697	0.0447532	0.590287
ENSG00000115866.11	DARS	1852.58	-0.114664	0.0571339	-2.00693	0.0447574	0.590287
ENSG00000237506.3	RPSAP15	4.60107	-1.45536	0.72521	-2.00681	0.04477	0.590287
ENSG00000146038.12	DCDC2	760.935	0.130158	0.0648786	2.00618	0.0448366	0.590622
ENSG00000232346.1	Z74021.1	9.458	0.945749	0.471443	2.00607	0.0448483	0.590622
ENSG00000117625.13	RCOR3	572.286	-0.140472	0.0700496	-2.00532	0.0449286	0.591037
ENSG00000153904.20	DDAH1	2113.75	-0.11173	0.0557182	-2.00528	0.0449335	0.591037
ENSG00000197448.14	GSTK1	1370.59	0.106425	0.0530931	2.0045	0.0450161	0.591037
ENSG00000148655.15	LRMDA	3.85476	1.52028	0.758519	2.00428	0.0450403	0.591037
ENSG00000148700.15	ADD3	4224.75	0.0892794	0.0445687	2.00319	0.0451572	0.591037
ENSG00000115183.15	TANC1	1944.96	-0.126587	0.0631958	-2.0031	0.0451668	0.591037
ENSG00000261744.1	AC116552.1	2.50637	2.00272	0.999833	2.00306	0.0451709	0.591037
ENSG00000125818.18	PSMF1	2223.02	-0.114984	0.0574061	-2.003	0.0451778	0.591037
ENSG00000185453.13	ZSWIM9	296.582	0.195583	0.0976498	2.0029	0.0451878	0.591037
ENSG00000184226.15	PCDH9	67.355	0.398195	0.198828	2.00271	0.0452082	0.591037
ENSG00000198650.11	TAT	54.3744	0.435529	0.217484	2.00258	0.045222	0.591037
ENSG00000139219.19	COL2A1	299.356	0.749487	0.37426	2.00258	0.0452221	0.591037
ENSG00000158769.18	F11R	1461.86	0.127361	0.0635988	2.00256	0.0452241	0.591037
ENSG00000130638.17	ATXN10	3513	-0.106249	0.0530694	-2.00208	0.0452758	0.591172
ENSG00000186193.9	SAPCD2	1944.76	0.163394	0.0816163	2.00198	0.0452874	0.591172
ENSG00000187840.5	EIF4EBP1	3431.26	-0.125043	0.0624702	-2.00164	0.0453229	0.591291
ENSG00000153391.15	INO80C	293.226	0.180894	0.0903868	2.00134	0.045356	0.591377
ENSG00000274471.2	AC242376.2	1.76087	2.57454	1.28708	2.0003	0.0454676	0.592157
ENSG00000004487.16	KDM1A	5427.19	-0.0898558	0.0449214	-2.00029	0.0454689	0.592157
ENSG00000268030.1	AC005253.1	18.2606	0.752951	0.376519	1.99977	0.0455254	0.592233
ENSG00000165209.19	STRBP	1528.53	-0.113463	0.0567388	-1.99974	0.0455278	0.592233
ENSG00000088256.9	GNA11	1667.26	0.115174	0.0576308	1.99849	0.0456641	0.593333
ENSG00000101290.14	CDS2	1195.25	-0.142292	0.0712002	-1.99847	0.0456655	0.593333
ENSG00000143543.15	JTB	397.686	-0.164118	0.0821829	-1.99699	0.0458265	0.594642
ENSG00000186564.5	FOXD2	132.745	0.257475	0.128936	1.99692	0.0458339	0.594642
ENSG00000097033.14	SH3GLB1	1040.67	-0.134492	0.0673657	-1.99645	0.0458849	0.594642
ENSG00000147862.17	NFIB	151.357	0.296168	0.148354	1.99636	0.0458945	0.594642
ENSG00000120068.7	HOXB8	2.88651	1.86436	0.934211	1.99565	0.0459723	0.594642
ENSG00000123131.13	PRDX4	2686.63	-0.090414	0.0453058	-1.99564	0.0459735	0.594642
ENSG00000171759.10	PAH	5659.07	-0.106128	0.0531814	-1.99559	0.0459784	0.594642
ENSG00000198839.10	ZNF277	698.64	0.143513	0.0719187	1.99549	0.0459891	0.594642
ENSG00000163607.16	GTPBP8	231.181	0.20126	0.100878	1.99509	0.0460332	0.594642
ENSG00000138443.16	ABI2	1498.02	-0.108493	0.0543904	-1.99471	0.0460742	0.594642
ENSG00000182272.12	B4GALNT4	101.492	0.316862	0.158856	1.99465	0.0460812	0.594642
ENSG00000205213.14	LGR4	6584.42	0.1039	0.0520967	1.99436	0.0461127	0.594642
ENSG00000106723.17	SPIN1	1457.21	0.115374	0.0578557	1.99417	0.0461338	0.594642
ENSG00000005059.16	MCUB	105.977	0.290097	0.145479	1.99408	0.0461431	0.594642
ENSG00000272800.3	AC021851.1	11.7072	-0.84688	0.424741	-1.99387	0.0461659	0.594642
ENSG00000140043.11	PTGR2	97.073	0.284449	0.142727	1.99296	0.0462661	0.59559
ENSG00000160117.16	ANKLE1	61.8448	-0.40421	0.202853	-1.99262	0.0463028	0.595718
ENSG00000065989.16	PDE4A	424.64	-0.179901	0.0903397	-1.99138	0.0464392	0.597129
ENSG00000263155.6	MYZAP	10.5557	0.936988	0.470627	1.99094	0.0464878	0.59741
ENSG00000155158.20	TTC39B	293.493	0.193616	0.0972699	1.9905	0.0465358	0.597683
ENSG00000170876.7	TMEM43	1378.03	-0.115939	0.0582549	-1.99021	0.0465677	0.597749
ENSG00000237674.1	GSTA7P	3.22421	1.77897	0.893985	1.98993	0.0465985	0.597799
ENSG00000099341.11	PSMD8	4064.36	-0.100895	0.0507161	-1.98941	0.0466558	0.597907
ENSG00000127125.9	PPCS	534.297	0.138643	0.0696921	1.98937	0.0466604	0.597907
ENSG00000063587.14	ZNF275	159.51	-0.23187	0.116596	-1.98866	0.0467386	0.598054
ENSG00000088386.17	SLC15A1	50.0513	0.40992	0.206141	1.98854	0.0467517	0.598054
ENSG00000155508.13	CNOT8	2337.79	-0.0899453	0.0452334	-1.98847	0.0467597	0.598054
ENSG00000151320.11	AKAP6	44.8266	0.443719	0.223169	1.98826	0.0467825	0.598054
ENSG00000121671.12	CRY2	1073.32	-0.114463	0.0575754	-1.98805	0.0468058	0.598054
ENSG00000075420.13	FNDC3B	5308.04	-0.126141	0.0634594	-1.98774	0.0468407	0.598157
ENSG00000105251.10	SHD	91.8359	0.29533	0.148674	1.98643	0.0469853	0.599383
ENSG00000272343.1	AC107952.2	1.74345	-2.57762	1.29785	-1.98608	0.0470247	0.599383
ENSG00000205129.8	C4orf47	2.17622	-2.24195	1.12894	-1.9859	0.0470447	0.599383
ENSG00000108312.15	UBTF	2683.69	-0.0891613	0.0449007	-1.98574	0.0470617	0.599383
ENSG00000039523.20	RIPOR1	688.774	-0.135571	0.068275	-1.98566	0.047071	0.599383
ENSG00000213996.13	TM6SF2	65.1615	0.36765	0.185259	1.98452	0.0471976	0.60053
ENSG00000144560.15	VGLL4	550.819	0.1358	0.068435	1.98437	0.0472149	0.60053
ENSG00000279670.1	AL359922.3	2.07953	2.26767	1.14318	1.98365	0.0472944	0.600851
ENSG00000287064.1	AL606500.1	1651.92	-0.126241	0.0636422	-1.9836	0.0473001	0.600851
ENSG00000088930.8	XRN2	5627.93	-0.0882159	0.0444767	-1.98342	0.0473209	0.600851
ENSG00000136143.16	SUCLA2	877.268	0.1202	0.0606225	1.98276	0.047394	0.601438
ENSG00000165244.7	ZNF367	687.964	-0.154667	0.0780494	-1.98165	0.0475184	0.602673
ENSG00000131370.16	SH3BP5	40.7976	0.469213	0.236839	1.98115	0.0475743	0.603005
ENSG00000174456.14	C12orf76	164.106	-0.229177	0.115691	-1.98094	0.0475985	0.603005
ENSG00000058091.17	CDK14	708.237	0.167623	0.0846483	1.98023	0.0476773	0.603319
ENSG00000257270.1	AL928654.2	9.76359	-0.917737	0.46351	-1.97997	0.0477068	0.603319
ENSG00000224961.3	LINC01752	2.55728	-2.01584	1.01815	-1.9799	0.0477143	0.603319
ENSG00000165821.12	SALL2	632.534	-0.15689	0.0792475	-1.97975	0.0477315	0.603319
ENSG00000110888.17	CAPRIN2	138.235	0.286118	0.144561	1.97922	0.0477913	0.603568
ENSG00000198899.2	MT-ATP6	59636.6	0.168189	0.0849829	1.9791	0.0478053	0.603568
ENSG00000067798.16	NAV3	3.53809	1.80432	0.911962	1.97851	0.0478716	0.603771
ENSG00000135838.13	NPL	84.9929	0.35118	0.177501	1.97847	0.0478754	0.603771
ENSG00000135549.15	PKIB	1037.64	0.120499	0.0609361	1.97747	0.047989	0.604862
ENSG00000134042.13	MRO	39.0326	0.496352	0.25112	1.97655	0.0480926	0.605558
ENSG00000151332.19	MBIP	356.542	-0.162103	0.0820155	-1.9765	0.0480985	0.605558
ENSG00000153187.20	HNRNPU	18309.9	-0.0921654	0.0466514	-1.97562	0.0481978	0.606466
ENSG00000196208.14	GREB1	2005.89	-0.16059	0.0813101	-1.97503	0.0482644	0.606962
ENSG00000035403.17	VCL	3128.92	0.116979	0.0592744	1.97352	0.0484367	0.608786
ENSG00000163491.16	NEK10	88.7203	-0.298125	0.151112	-1.97288	0.0485096	0.60936
ENSG00000279159.1	AC003681.1	68.7981	-0.354675	0.179827	-1.97231	0.0485738	0.6094
ENSG00000118193.12	KIF14	1324.93	0.176115	0.0893054	1.97205	0.0486041	0.6094
ENSG00000103423.14	DNAJA3	1034.19	-0.122514	0.0621257	-1.97203	0.0486066	0.6094
ENSG00000196365.12	LONP1	7746.73	-0.0773296	0.0392159	-1.97189	0.0486221	0.6094
ENSG00000083454.22	P2RX5	26.3352	-0.569619	0.28893	-1.97148	0.0486693	0.60965
ENSG00000132768.14	DPH2	898.637	-0.135103	0.0685376	-1.97123	0.0486979	0.609666
ENSG00000135090.14	TAOK3	1376.48	0.110782	0.0562067	1.97097	0.0487277	0.609697
ENSG00000272384.1	AC016405.3	22.073	-0.603198	0.306117	-1.97048	0.0487836	0.610054
ENSG00000119772.16	DNMT3A	1661.1	0.107262	0.0544491	1.96995	0.0488445	0.610474
ENSG00000163956.13	LRPAP1	3931.01	-0.106929	0.0543007	-1.96921	0.0489294	0.611193
ENSG00000152620.13	NADK2	2888.72	-0.117114	0.0594902	-1.96862	0.0489968	0.611427
ENSG00000162630.6	B3GALT2	6.09171	1.18153	0.60025	1.9684	0.0490217	0.611427
ENSG00000004776.13	HSPB6	3.93665	-1.61725	0.821707	-1.96816	0.0490494	0.611427
ENSG00000280913.2	CTSLP3	2.51636	2.00714	1.01993	1.96792	0.0490776	0.611427
ENSG00000226564.1	FTH1P20	3.91534	-1.57647	0.80121	-1.96762	0.0491122	0.611427
ENSG00000172273.13	HINFP	439.772	0.156929	0.0797633	1.96744	0.0491329	0.611427
ENSG00000255510.1	OR8A2P	2.49559	-2.04024	1.03704	-1.96738	0.0491398	0.611427
ENSG00000225972.1	MTND1P23	2158.56	0.175429	0.0892198	1.96625	0.0492694	0.612697
ENSG00000058799.15	YIPF1	413.998	-0.176904	0.089999	-1.96562	0.0493422	0.613079
ENSG00000272667.1	AC012306.2	7.58932	-1.05092	0.534702	-1.96544	0.0493638	0.613079
ENSG00000254501.1	AP003068.1	2.12119	2.18896	1.11382	1.96527	0.0493825	0.613079
ENSG00000197582.5	GPX1P1	6.34874	-1.16789	0.594448	-1.96467	0.0494526	0.613608
ENSG00000115904.12	SOS1	1347.51	0.176041	0.0896156	1.96441	0.0494828	0.613642
ENSG00000171222.10	SCAND1	956.356	-0.13887	0.0707229	-1.96358	0.0495792	0.614496
ENSG00000144524.17	COPS7B	1334.69	-0.105302	0.0536391	-1.96317	0.0496267	0.614743
ENSG00000100379.17	KCTD17	367.267	-0.165187	0.0841629	-1.96271	0.04968	0.615063
ENSG00000165733.8	BMS1	2813.43	-0.0943306	0.0480764	-1.9621	0.0497512	0.615371
ENSG00000123411.15	IKZF4	137.129	0.258396	0.131732	1.96154	0.0498164	0.615371
ENSG00000273055.1	AC005046.1	9.14875	0.934496	0.476471	1.96129	0.0498454	0.615371
ENSG00000196839.13	ADA	44.8992	0.45047	0.229692	1.96119	0.0498563	0.615371
ENSG00000110321.17	EIF4G2	28216.4	-0.0824475	0.0420473	-1.96083	0.0498994	0.615371
ENSG00000164951.16	PDP1	98.8979	0.28672	0.146225	1.96082	0.0499005	0.615371
ENSG00000188021.8	UBQLN2	490.439	-0.148221	0.075594	-1.96075	0.0499079	0.615371
ENSG00000166068.13	SPRED1	671.291	0.139274	0.0710362	1.9606	0.0499255	0.615371
ENSG00000253372.5	AC016405.1	2.11229	2.26058	1.1537	1.95942	0.050064	0.616205
ENSG00000064666.15	CNN2	3657.33	-0.0800918	0.0408767	-1.95935	0.0500716	0.616205
ENSG00000117425.14	PTCH2	2.47135	2.00153	1.0217	1.95903	0.0501093	0.616205
ENSG00000053108.17	FSTL4	2.25082	2.25844	1.1529	1.95892	0.0501226	0.616205
ENSG00000189057.11	FAM111B	317.434	0.177112	0.0904167	1.95884	0.0501312	0.616205
ENSG00000153832.12	FBXO36	120.732	-0.283906	0.144986	-1.95817	0.0502106	0.616731
ENSG00000272172.1	AC138696.2	8.24651	0.981714	0.501384	1.95801	0.0502292	0.616731
ENSG00000125648.15	SLC25A23	2443.29	-0.108056	0.0552031	-1.95744	0.0502963	0.616928
ENSG00000132155.11	RAF1	4111.88	-0.083807	0.0428187	-1.95725	0.050318	0.616928
ENSG00000112685.14	EXOC2	907.396	-0.135247	0.0691038	-1.95716	0.0503282	0.616928
ENSG00000124145.6	SDC4	2080.53	0.128814	0.0658352	1.95662	0.0503923	0.617375
ENSG00000198168.9	SVIP	1354.1	-0.168577	0.0861757	-1.9562	0.0504415	0.617609
ENSG00000184602.6	SNN	207.85	-0.226126	0.115607	-1.95599	0.0504667	0.617609
ENSG00000249375.8	CASC11	1.72839	2.55863	1.30837	1.95558	0.0505143	0.617852
ENSG00000137166.15	FOXP4	1674.25	-0.116255	0.0594575	-1.95526	0.0505519	0.617974
ENSG00000049541.11	RFC2	970.41	-0.121182	0.061993	-1.95476	0.0506109	0.618356
ENSG00000278703.1	AC100847.1	10.8463	-0.868695	0.444645	-1.95368	0.0507387	0.619579
ENSG00000158717.11	RNF166	315.746	-0.191307	0.0979579	-1.95296	0.0508247	0.62029
ENSG00000163931.16	TKT	8062.42	-0.0787125	0.0403158	-1.9524	0.0508911	0.620759
ENSG00000120519.14	SLC10A7	410.175	-0.153053	0.0784015	-1.95216	0.0509188	0.620759
ENSG00000020577.13	SAMD4A	142.983	0.243535	0.124792	1.95153	0.0509942	0.6208
ENSG00000022840.16	RNF10	5008.76	-0.0772573	0.0395931	-1.95128	0.0510233	0.6208
ENSG00000231424.3	BX284613.2	32.7738	0.498431	0.25544	1.95126	0.0510262	0.6208
ENSG00000105726.17	ATP13A1	4552.06	-0.109368	0.0560515	-1.9512	0.0510334	0.6208
ENSG00000034677.13	RNF19A	395.481	0.166752	0.0854918	1.95051	0.0511159	0.620951
ENSG00000158863.22	FAM160B2	622.543	-0.165923	0.0850826	-1.95014	0.0511589	0.620951
ENSG00000066279.18	ASPM	4800.31	0.185694	0.0952319	1.94991	0.051187	0.620951
ENSG00000277342.1	AC048344.4	3.1595	-1.67546	0.859303	-1.94978	0.0512019	0.620951
ENSG00000160953.16	PWWP3A	1002.45	-0.117331	0.0601781	-1.94972	0.0512092	0.620951
ENSG00000115844.11	DLX2	15.2154	-0.758874	0.389264	-1.94951	0.0512345	0.620951
ENSG00000183935.5	HTR7P1	4.0737	-1.41629	0.726505	-1.94946	0.0512406	0.620951
ENSG00000226733.4	AL138826.1	9.96858	-0.900271	0.461874	-1.94917	0.0512752	0.621034
ENSG00000179674.4	ARL14	5.88398	1.16072	0.595691	1.94853	0.0513514	0.62162
ENSG00000084090.13	STARD7	6420.09	-0.0773054	0.0396856	-1.94795	0.0514214	0.622129
ENSG00000233266.1	HMGB1P31	6.95986	1.0677	0.548233	1.94753	0.0514712	0.622347
ENSG00000125733.18	TRIP10	2698.96	-0.0950997	0.0488359	-1.94733	0.0514951	0.622347
ENSG00000184436.12	THAP7	587.833	-0.139947	0.0719083	-1.94619	0.0516323	0.623666
ENSG00000101194.18	SLC17A9	2507.41	-0.126574	0.0650547	-1.94566	0.0516957	0.623843
ENSG00000116786.13	PLEKHM2	1031.65	-0.11991	0.0616388	-1.94536	0.0517311	0.623843
ENSG00000240602.7	AADACP1	8.67482	0.989065	0.508462	1.94521	0.05175	0.623843
ENSG00000107872.12	FBXL15	380.558	0.179195	0.0921318	1.94499	0.0517763	0.623843
ENSG00000140263.14	SORD	1129.71	-0.119046	0.0612092	-1.9449	0.0517866	0.623843
ENSG00000074416.14	MGLL	3212.15	0.2767	0.142338	1.94396	0.0519001	0.624767
ENSG00000109118.14	PHF12	1813.52	-0.0997651	0.0513348	-1.94342	0.0519654	0.624767
ENSG00000079819.19	EPB41L2	3589.56	-0.0968731	0.0498515	-1.94323	0.051988	0.624767
ENSG00000131473.17	ACLY	15178.1	-0.0776715	0.0399719	-1.94315	0.0519977	0.624767
ENSG00000076242.14	MLH1	2399.5	-0.104781	0.0539293	-1.94293	0.0520251	0.624767
ENSG00000150455.13	TIRAP	145.676	0.253637	0.130547	1.94288	0.0520312	0.624767
ENSG00000122042.10	UBL3	1134.72	0.122689	0.0631659	1.94233	0.0520969	0.625172
ENSG00000267251.2	AC139100.1	2.4578	-1.99211	1.02584	-1.94192	0.0521471	0.625172
ENSG00000059377.17	TBXAS1	8.4354	-1.05772	0.544682	-1.9419	0.052149	0.625172
ENSG00000117399.14	CDC20	3103.36	0.162553	0.083753	1.94086	0.0522753	0.625854
ENSG00000270170.2	NCBP2AS2	405.97	-0.192002	0.0989271	-1.94084	0.0522773	0.625854
ENSG00000120278.16	PLEKHG1	885.107	0.186508	0.0961018	1.94074	0.05229	0.625854
ENSG00000151376.16	ME3	3.47094	1.57913	0.81389	1.94022	0.052353	0.626155
ENSG00000135316.18	SYNCRIP	5705.37	-0.0799926	0.0412318	-1.94007	0.0523713	0.626155
ENSG00000176142.13	TMEM39A	1403.31	-0.115588	0.0595918	-1.93966	0.0524207	0.62641
ENSG00000100068.13	LRP5L	52.4012	0.407762	0.21031	1.93887	0.0525176	0.627233
ENSG00000176542.10	USF3	963.772	0.198936	0.102627	1.93844	0.0525694	0.627515
ENSG00000128917.8	DLL4	17.3187	0.73397	0.378691	1.93817	0.052602	0.62757
ENSG00000143153.13	ATP1B1	4951.26	0.126886	0.0655183	1.93665	0.0527885	0.628899
ENSG00000138356.14	AOX1	9.59776	0.978541	0.505291	1.93659	0.0527955	0.628899
ENSG00000147044.21	CASK	2423.33	0.104953	0.0541994	1.93643	0.0528151	0.628899
ENSG00000243709.1	LEFTY1	3.46967	1.63106	0.842452	1.93609	0.0528565	0.628899
ENSG00000104177.18	MYEF2	30.8469	0.494946	0.255657	1.93598	0.0528704	0.628899
ENSG00000127948.16	POR	3342.99	-0.0840102	0.0433964	-1.93588	0.0528825	0.628899
ENSG00000287061.1	AC124248.2	6.25237	1.18703	0.613291	1.93551	0.0529278	0.629103
ENSG00000134853.12	PDGFRA	182.889	-0.2088	0.107912	-1.93492	0.0530003	0.629629
ENSG00000121552.4	CSTA	731.889	-0.201655	0.104257	-1.93421	0.0530868	0.630321
ENSG00000080822.17	CLDND1	647.036	0.152488	0.0788535	1.93382	0.0531352	0.630432
ENSG00000208772.1	SNORD94	3.40177	-1.5737	0.813835	-1.93368	0.0531526	0.630432
ENSG00000120437.9	ACAT2	4133.29	-0.122007	0.0631419	-1.93227	0.0533258	0.632149
ENSG00000128833.13	MYO5C	650.424	0.13141	0.0680232	1.93184	0.0533788	0.632443
ENSG00000148840.11	PPRC1	3119.15	-0.093058	0.0481955	-1.93084	0.0535023	0.633006
ENSG00000211452.10	DIO1	36.5939	0.496487	0.257178	1.93052	0.0535428	0.633006
ENSG00000126216.15	TUBGCP3	713.19	-0.167439	0.0867358	-1.93045	0.0535517	0.633006
ENSG00000008311.15	AASS	759.557	-0.11689	0.0605513	-1.93044	0.0535526	0.633006
ENSG00000143278.4	F13B	117.519	0.304938	0.157991	1.9301	0.0535943	0.633006
ENSG00000143776.18	CDC42BPA	1272.16	0.192357	0.0996731	1.92988	0.0536214	0.633006
ENSG00000234492.4	RPL34-AS1	3.19901	-1.67896	0.870017	-1.9298	0.0536311	0.633006
ENSG00000033030.14	ZCCHC8	883.337	-0.132803	0.068823	-1.92963	0.0536533	0.633006
ENSG00000162819.12	BROX	1007.8	0.11494	0.059589	1.92888	0.0537459	0.633622
ENSG00000148229.13	POLE3	2169.64	-0.096896	0.0502406	-1.92864	0.0537753	0.633622
ENSG00000107372.13	ZFAND5	4120.58	0.0848257	0.0439849	1.92852	0.0537906	0.633622
ENSG00000126602.11	TRAP1	3078.79	-0.0969085	0.0502699	-1.92776	0.0538844	0.634084
ENSG00000079101.16	CLUL1	2.12867	2.26232	1.17356	1.92775	0.0538867	0.634084
ENSG00000237491.10	LINC01409	9.79624	0.865301	0.449068	1.92688	0.0539944	0.634793
ENSG00000164825.4	DEFB1	1.76967	2.57784	1.33794	1.92672	0.0540143	0.634793
ENSG00000166479.10	TMX3	486.645	-0.141598	0.0734974	-1.92658	0.0540322	0.634793
ENSG00000184867.14	ARMCX2	1.71457	-2.55929	1.32924	-1.92538	0.0541815	0.636213
ENSG00000076928.17	ARHGEF1	2378.37	-0.104776	0.054437	-1.92473	0.0542631	0.636695
ENSG00000074590.13	NUAK1	360.17	0.184068	0.0956399	1.9246	0.0542797	0.636695
ENSG00000154217.15	PITPNC1	470.092	-0.160173	0.083252	-1.92395	0.054361	0.637161
ENSG00000106258.15	CYP3A5	56.9967	0.358077	0.186128	1.92383	0.0543765	0.637161
ENSG00000204315.4	FKBPL	1.69077	-2.54534	1.32392	-1.92258	0.0545324	0.638653
ENSG00000286061.1	RCAN3AS	5.69045	1.22315	0.636421	1.92193	0.054615	0.639285
ENSG00000141127.15	PRPSAP2	1077.39	-0.116733	0.060772	-1.92083	0.0547531	0.640565
ENSG00000109111.15	SUPT6H	5808.38	-0.0951985	0.0496497	-1.9174	0.0551866	0.645299
ENSG00000231721.7	LINC-PINT	20.8974	-0.609017	0.317792	-1.9164	0.0553138	0.646212
ENSG00000087266.17	SH3BP2	376.507	-0.247334	0.129066	-1.91633	0.0553226	0.646212
ENSG00000287180.1	AC106818.2	2.1223	-2.21506	1.15622	-1.91578	0.055393	0.646695
ENSG00000168077.14	SCARA3	899.781	0.139504	0.0728296	1.91549	0.0554303	0.646793
ENSG00000267009.6	AC007780.1	2.11101	-2.20684	1.15234	-1.91509	0.0554805	0.64704
ENSG00000259953.2	AL138756.1	126.241	0.249956	0.130571	1.91433	0.0555777	0.647835
ENSG00000170458.14	CD14	195.757	-0.212648	0.111155	-1.91308	0.0557383	0.649248
ENSG00000131470.14	PSMC3IP	202.603	-0.24879	0.130057	-1.91293	0.0557571	0.649248
ENSG00000167747.14	C19orf48	3241.74	-0.115699	0.0605147	-1.91192	0.055887	0.650422
ENSG00000204574.13	ABCF1	1886.14	-0.0915294	0.0478953	-1.91103	0.0560006	0.651404
ENSG00000131153.9	GINS2	1192.86	-0.129411	0.067737	-1.91049	0.0560707	0.651881
ENSG00000080224.17	EPHA6	25.3442	0.526313	0.27574	1.90873	0.056297	0.654171
ENSG00000156453.13	PCDH1	17.3736	0.719401	0.377015	1.90815	0.056372	0.654277
ENSG00000114867.20	EIF4G1	20310.6	-0.0895255	0.0469217	-1.90798	0.0563944	0.654277
ENSG00000182534.13	MXRA7	354.189	0.181439	0.0950979	1.90791	0.0564023	0.654277
ENSG00000204560.10	DHX16	544.555	-0.136794	0.0717046	-1.90775	0.0564234	0.654277
ENSG00000020129.16	NCDN	476.938	-0.159583	0.0836676	-1.90735	0.0564757	0.654305
ENSG00000163492.15	CCDC141	191.428	0.257	0.134749	1.90725	0.0564878	0.654305
ENSG00000081692.12	JMJD4	313.292	-0.163449	0.085708	-1.90704	0.0565154	0.654305
ENSG00000038002.9	AGA	2013.27	-0.101731	0.0533535	-1.90674	0.0565543	0.654305
ENSG00000273314.1	AC005229.4	29.577	-0.486352	0.255089	-1.9066	0.0565724	0.654305
ENSG00000100300.18	TSPO	362.497	-0.193235	0.101414	-1.9054	0.0567276	0.655317
ENSG00000279841.1	AC092135.3	1.70163	2.57973	1.35394	1.90535	0.056735	0.655317
ENSG00000180061.10	TMEM150B	222.61	0.201392	0.105704	1.90525	0.056748	0.655317
ENSG00000173227.14	SYT12	370.946	-0.163297	0.0857215	-1.90497	0.0567845	0.6554
ENSG00000156983.16	BRPF1	935.387	-0.11207	0.0588404	-1.90465	0.0568259	0.655539
ENSG00000116329.11	OPRD1	11.1977	-0.839385	0.440798	-1.90424	0.0568793	0.655816
ENSG00000159110.19	IFNAR2	76.509	0.32559	0.171031	1.90369	0.0569502	0.656294
ENSG00000132780.17	NASP	6136.74	-0.128068	0.067305	-1.9028	0.057067	0.656318
ENSG00000197181.12	PIWIL2	78.5556	0.334169	0.175641	1.90257	0.0570973	0.656318
ENSG00000158417.11	EIF5B	7594.06	-0.0844797	0.0444081	-1.90235	0.0571254	0.656318
ENSG00000079459.13	FDFT1	2011.87	-0.119143	0.06263	-1.90233	0.0571281	0.656318
ENSG00000075975.16	MKRN2	1216.88	-0.105773	0.0556056	-1.90219	0.0571458	0.656318
ENSG00000177508.12	IRX3	399.915	-0.191737	0.100802	-1.90211	0.0571562	0.656318
ENSG00000159904.11	ZNF890P	2.34914	1.93021	1.01478	1.9021	0.057158	0.656318
ENSG00000072110.13	ACTN1	3715.41	-0.106878	0.0562233	-1.90095	0.0573084	0.657489
ENSG00000054690.14	PLEKHH1	272.323	-0.177913	0.0935954	-1.90087	0.0573189	0.657489
ENSG00000105671.12	DDX49	2945.73	-0.0982221	0.0516818	-1.90052	0.0573651	0.657681
ENSG00000270006.2	AC010531.6	4.34006	1.32144	0.695386	1.90029	0.0573951	0.657686
ENSG00000121621.7	KIF18A	966.781	0.173696	0.0914172	1.90004	0.0574279	0.657725
ENSG00000101040.19	ZMYND8	2666.64	-0.106638	0.0561369	-1.89961	0.0574845	0.657945
ENSG00000186174.12	BCL9L	1638.49	0.118039	0.0621626	1.89888	0.0575807	0.657945
ENSG00000171291.8	ZNF439	1.13342	-2.73251	1.43906	-1.89881	0.0575892	0.657945
ENSG00000165355.7	FBXO33	358.676	-0.164709	0.0867524	-1.89861	0.0576163	0.657945
ENSG00000160179.18	ABCG1	23.2134	0.668064	0.35188	1.89856	0.0576225	0.657945
ENSG00000136485.15	DCAF7	5684.49	0.102875	0.054186	1.89855	0.057624	0.657945
ENSG00000153086.14	ACMSD	143.05	0.236365	0.124515	1.89829	0.0576577	0.657994
ENSG00000171302.17	CANT1	2534.43	0.0963938	0.0508015	1.89746	0.0577672	0.658507
ENSG00000182873.5	PRKCZ-AS1	21.9797	0.598326	0.31535	1.89734	0.0577836	0.658507
ENSG00000141576.16	RNF157	1360.16	0.111996	0.0590297	1.89728	0.0577912	0.658507
ENSG00000231245.2	C1DP1	63.5069	-0.339522	0.179021	-1.89655	0.0578872	0.659264
ENSG00000239559.2	RPL37P2	145.525	0.304036	0.160422	1.89523	0.0580617	0.660915
ENSG00000135069.14	PSAT1	10516.5	-0.125678	0.0663445	-1.89432	0.0581825	0.661952
ENSG00000137100.16	DCTN3	588.97	-0.154351	0.0815285	-1.89322	0.0583288	0.663188
ENSG00000083720.13	OXCT1	1221.68	-0.142274	0.0751557	-1.89306	0.0583506	0.663188
ENSG00000104901.7	DKKL1	8.74454	-0.927203	0.490009	-1.89222	0.0584623	0.664051
ENSG00000188868.14	ZNF563	98.9776	-0.286686	0.151522	-1.89204	0.058486	0.664051
ENSG00000104450.12	SPAG1	63.1523	0.349078	0.184533	1.89169	0.0585328	0.664245
ENSG00000163399.16	ATP1A1	16500.7	0.0927687	0.049059	1.89096	0.0586295	0.665004
ENSG00000126457.21	PRMT1	10094.6	-0.0885838	0.0468847	-1.8894	0.0588387	0.666867
ENSG00000273783.1	AL136040.1	8.68104	0.927975	0.491178	1.88929	0.0588535	0.666867
ENSG00000084234.17	APLP2	22864.8	0.064421	0.03411	1.88862	0.0589422	0.667274
ENSG00000261115.6	TMEM178B	104.483	0.265824	0.140762	1.88846	0.0589636	0.667274
ENSG00000187049.10	TMEM216	190.282	-0.227925	0.120701	-1.88835	0.0589791	0.667274
ENSG00000067365.14	METTL22	340.345	-0.167038	0.0884688	-1.8881	0.0590128	0.667317
ENSG00000256053.7	COA8	199.318	-0.19522	0.103429	-1.88748	0.0590955	0.667702
ENSG00000166689.16	PLEKHA7	459.319	0.156975	0.0831698	1.8874	0.0591067	0.667702
ENSG00000115694.15	STK25	2034.44	-0.101128	0.0536091	-1.8864	0.0592406	0.668877
ENSG00000119986.7	AVPI1	476.478	0.172945	0.0916989	1.88601	0.0592931	0.66913
ENSG00000134590.14	RTL8C	1111.39	-0.113884	0.0604138	-1.88507	0.0594201	0.670091
ENSG00000196663.16	TECPR2	579.361	-0.148242	0.0786456	-1.88494	0.0594383	0.670091
ENSG00000166508.17	MCM7	14676.2	-0.0774454	0.041094	-1.88459	0.0594852	0.67016
ENSG00000123358.20	NR4A1	257.119	-0.180918	0.0960056	-1.88445	0.0595044	0.67016
ENSG00000172071.14	EIF2AK3	815.347	-0.119939	0.0636758	-1.88359	0.0596203	0.670648
ENSG00000129515.20	SNX6	1450.81	-0.10006	0.0531255	-1.88347	0.0596366	0.670648
ENSG00000106367.15	AP1S1	1962.79	0.088687	0.0470873	1.88346	0.0596378	0.670648
ENSG00000196865.4	NHLRC2	1162.84	0.134633	0.0715254	1.88231	0.0597934	0.671542
ENSG00000115998.7	C2orf42	180.138	0.217647	0.115628	1.88231	0.059794	0.671542
ENSG00000176903.5	PNMA1	497.761	-0.164474	0.0873841	-1.88219	0.0598101	0.671542
ENSG00000085872.15	CHERP	2563.28	-0.11523	0.0612276	-1.88199	0.0598377	0.671542
ENSG00000115738.10	ID2	1305.43	0.103862	0.0552082	1.88128	0.0599334	0.672279
ENSG00000111684.11	LPCAT3	553.68	0.130707	0.0694883	1.881	0.0599726	0.672379
ENSG00000096088.16	PGC	355.201	-0.459689	0.244465	-1.88038	0.0600559	0.672975
ENSG00000163166.15	IWS1	2002.46	-0.101157	0.0538372	-1.87895	0.0602514	0.674523
ENSG00000118507.17	AKAP7	169.516	0.218518	0.116321	1.87858	0.0603017	0.674523
ENSG00000224543.4	SNRPGP15	3.66378	1.46265	0.778666	1.8784	0.0603265	0.674523
ENSG00000153066.12	TXNDC11	1271.17	-0.109744	0.0584284	-1.87827	0.0603444	0.674523
ENSG00000242110.8	AMACR	54.1247	0.369858	0.196935	1.87807	0.0603715	0.674523
ENSG00000138442.9	WDR12	2057.8	-0.0980082	0.0521917	-1.87785	0.0604018	0.674523
ENSG00000144815.16	NXPE3	528.277	0.151255	0.080548	1.87782	0.0604055	0.674523
[truncated: 20,323 more rows]

## Sheet: adjp<0.01_and_abs(L2FC)>=1
Transcript Id	Gene Name	baseMean	L2FC	lfcSE	stat	pvalue	padj
ENSG00000130234.10	ACE2	19.9486	6.31019	1.02888	6.13305	8.62116e-10	1.56456e-07
ENSG00000089472.16	HEPH	30.3485	3.57669	0.413458	8.65068	5.1193e-18	2.59711e-15
ENSG00000117226.12	GBP3	17.0908	3.52896	0.521641	6.76512	1.33199e-11	3.34076e-09
ENSG00000124102.5	PI3	171.05	3.48908	0.196025	17.7992	7.17423e-71	8.00716e-67
ENSG00000169994.18	MYO7B	20.0363	2.99635	0.442437	6.77239	1.26676e-11	3.21324e-09
ENSG00000203857.10	HSD3B1	21.6952	2.87248	0.402937	7.12886	1.012e-12	2.87284e-10
ENSG00000156510.13	HKDC1	18.0981	2.75988	0.420866	6.55762	5.46731e-11	1.27126e-08
ENSG00000244128.7	LINC01322	12.6717	2.65344	0.497535	5.33317	9.65109e-08	1.34645e-05
ENSG00000184434.8	LRRC19	13.6969	2.51195	0.495656	5.06793	4.02172e-07	4.93257e-05
ENSG00000134339.8	SAA2	10.2983	2.45006	0.555297	4.41216	1.02346e-05	0.000917495
ENSG00000163295.5	ALPI	47.4291	2.33975	0.251219	9.31358	1.23591e-20	8.11408e-18
ENSG00000184985.16	SORCS2	44.0521	2.28488	0.262812	8.69396	3.50031e-18	1.81707e-15
ENSG00000110244.7	APOA4	10.0306	2.25391	0.566445	3.97904	6.91933e-05	0.0049189
ENSG00000104537.17	ANXA13	22.7333	2.17026	0.360995	6.01187	1.83396e-09	3.27501e-07
ENSG00000163131.11	CTSS	46.0245	2.16584	0.246901	8.7721	1.75364e-18	9.32016e-16
ENSG00000162896.6	PIGR	110.504	2.14347	0.168712	12.7049	5.55193e-37	1.2393e-33
ENSG00000171346.16	KRT15	130.388	2.13516	0.156203	13.6692	1.55142e-42	5.77181e-39
ENSG00000160182.3	TFF1	149.427	2.09348	0.28883	7.24813	4.22574e-13	1.24114e-10
ENSG00000168955.4	TM4SF20	37.2983	2.05099	0.264061	7.76712	8.02887e-15	2.80032e-12
ENSG00000160188.10	RSPH1	17.8547	2.0501	0.399405	5.13288	2.85343e-07	3.59855e-05
ENSG00000101349.16	PAK5	58.9251	2.03327	0.215067	9.4541	3.25816e-21	2.34609e-18
ENSG00000006747.15	SCIN	112.455	2.02853	0.171342	11.8391	2.4501e-32	3.21712e-29
ENSG00000147804.9	SLC39A4	11.8476	2.0203	0.488232	4.13799	3.50356e-05	0.00274409
ENSG00000179913.11	B3GNT3	9.98871	2.01992	0.526535	3.83626	0.000124924	0.00808512
ENSG00000120093.11	HOXB3	14.7984	2.00388	0.461125	4.34563	1.38879e-05	0.00120157
ENSG00000115850.10	LCT	11.7827	1.99872	0.495068	4.03726	5.40782e-05	0.00393203
ENSG00000139055.7	ERP27	61.0128	1.91005	0.209987	9.09603	9.36947e-20	5.50383e-17
ENSG00000013588.8	GPRC5A	45.1072	1.85879	0.268363	6.9264	4.3169e-12	1.14717e-09
ENSG00000160181.9	TFF2	32.9618	1.81839	0.323152	5.62702	1.83346e-08	2.94435e-06
ENSG00000214049.8	UCA1	13.7187	1.80773	0.466677	3.87363	0.000107228	0.0071449
ENSG00000156006.5	NAT2	30.4266	1.78354	0.308018	5.79037	7.02309e-09	1.17872e-06
ENSG00000188993.3	LRRC66	13.2227	1.78213	0.446047	3.99539	6.45888e-05	0.00463586
ENSG00000160180.15	TFF3	92.0329	1.73826	0.186492	9.32084	1.1542e-20	7.80729e-18
ENSG00000198203.10	SULT1C2	45.7547	1.7354	0.247086	7.02345	2.16455e-12	5.89232e-10
ENSG00000007952.18	NOX1	153.319	1.73466	0.138749	12.5021	7.26756e-36	1.35189e-32
ENSG00000144820.8	ADGRG7	79.2347	1.71323	0.19005	9.01465	1.97506e-19	1.10218e-16
ENSG00000090402.8	SI	236.655	1.70548	0.309132	5.517	3.44831e-08	5.23627e-06
ENSG00000114812.13	VIPR1	16.3332	1.67927	0.393512	4.2674	1.97768e-05	0.00166588
ENSG00000108679.13	LGALS3BP	21.4038	1.67521	0.330904	5.06254	4.137e-07	5.01882e-05
ENSG00000109321.11	AREG	40.6936	1.66089	0.259825	6.39235	1.63358e-10	3.31498e-08
ENSG00000198074.10	AKR1B10	39.1489	1.61164	0.330987	4.86921	1.12048e-06	0.000120828
ENSG00000124107.5	SLPI	192.709	1.60873	0.139215	11.5558	6.9038e-31	8.56148e-28
ENSG00000167434.10	CA4	198.271	1.60125	0.139046	11.516	1.09616e-30	1.28781e-27
ENSG00000048052.21	HDAC9	44.4933	1.56325	0.241818	6.46455	1.01598e-10	2.15987e-08
ENSG00000173702.7	MUC13	737.246	1.5485	0.0829438	18.6692	8.81411e-78	1.96748e-73
ENSG00000105967.16	TFEC	178.096	1.52176	0.127458	11.9393	7.38307e-33	1.0987e-29
ENSG00000091138.12	SLC26A3	172.268	1.47192	0.148048	9.94218	2.72785e-23	2.34197e-20
ENSG00000075223.14	SEMA3C	42.3945	1.46889	0.232917	6.30651	2.85396e-10	5.48484e-08
ENSG00000146039.11	SLC17A4	43.6301	1.4541	0.235651	6.17056	6.80501e-10	1.25538e-07
ENSG00000035862.12	TIMP2	185.924	1.44767	0.157259	9.2056	3.39772e-20	2.04984e-17
ENSG00000167183.3	PRR15L	91.2456	1.44641	0.164838	8.77474	1.71301e-18	9.32016e-16
ENSG00000197408.10	CYP2B6	135.189	1.44467	0.137144	10.534	6.02245e-26	5.84491e-23
ENSG00000135373.12	EHF	188.955	1.42911	0.154564	9.24604	2.3297e-20	1.44454e-17
ENSG00000150687.12	PRSS23	79.6379	1.42622	0.177058	8.05513	7.93973e-16	3.16483e-13
ENSG00000099812.9	MISP	346.069	1.42042	0.10538	13.4791	2.07573e-41	5.79181e-38
ENSG00000235122.4	AL121974.1	32.6319	1.41772	0.305149	4.64599	3.38453e-06	0.000343407
ENSG00000176920.13	FUT2	45.6951	1.40992	0.236665	5.95747	2.56171e-09	4.5383e-07
ENSG00000135046.14	ANXA1	17.962	1.40957	0.36006	3.91482	9.04716e-05	0.00611972
ENSG00000133816.15	MICAL2	150.921	1.40347	0.148881	9.42681	4.22767e-21	2.94906e-18
ENSG00000167105.8	TMEM92	30.5576	1.39121	0.271244	5.12901	2.91277e-07	3.65274e-05
ENSG00000162909.18	CAPN2	79.747	1.38806	0.195234	7.10975	1.16254e-12	3.24377e-10
ENSG00000236039.3	AC019117.1	16.7057	1.38722	0.363694	3.81425	0.000136598	0.00871181
ENSG00000178882.15	RFLNA	22.5259	1.37347	0.326373	4.20828	2.57328e-05	0.00208118
ENSG00000160190.14	SLC37A1	126.215	1.36591	0.135597	10.0733	7.24888e-24	6.47238e-21
ENSG00000136826.15	KLF4	21.677	1.36333	0.335587	4.06252	4.85466e-05	0.00358827
ENSG00000008517.16	IL32	50.7124	1.3464	0.253104	5.31955	1.04025e-07	1.44226e-05
ENSG00000170689.10	HOXB9	342.953	1.34396	0.113132	11.8796	1.51157e-32	2.10883e-29
ENSG00000167080.8	B4GALNT2	118.118	1.33377	0.167592	7.95841	1.7427e-15	6.5933e-13
ENSG00000138798.13	EGF	148.423	1.33229	0.139481	9.55178	1.27483e-21	9.81266e-19
ENSG00000173597.9	SULT1B1	27.7042	1.32952	0.28437	4.67531	2.93511e-06	0.000300539
ENSG00000122176.12	FMOD	22.3694	1.31119	0.318154	4.12123	3.7685e-05	0.00290071
ENSG00000164251.5	F2RL1	297.003	1.30366	0.100915	12.9183	3.54736e-38	8.79825e-35
ENSG00000070526.15	ST6GALNAC1	72.6349	1.30332	0.199126	6.5452	5.94151e-11	1.36728e-08
ENSG00000236699.9	ARHGEF38	41.1869	1.29373	0.248946	5.19681	2.02739e-07	2.61592e-05
ENSG00000204740.11	MALRD1	295.048	1.28384	0.0947953	13.5433	8.68354e-42	2.76906e-38
ENSG00000159166.15	LAD1	212.971	1.28082	0.116918	10.9548	6.299e-28	6.39119e-25
ENSG00000163739.5	CXCL1	66.4146	1.27155	0.185234	6.86455	6.67014e-12	1.73129e-09
ENSG00000167117.9	ANKRD40CL	38.3445	1.26255	0.240277	5.25457	1.48374e-07	2.00727e-05
ENSG00000105855.10	ITGB8	268.545	1.26075	0.105067	11.9994	3.57727e-33	5.7037e-30
ENSG00000143341.12	HMCN1	151.975	1.22953	0.14676	8.37785	5.39048e-17	2.41734e-14
ENSG00000181350.12	LRRC75A	43.0121	1.22769	0.237316	5.17323	2.30075e-07	2.93471e-05
ENSG00000187288.10	CIDEC	289.801	1.21657	0.148647	8.18428	2.7394e-16	1.15375e-13
ENSG00000144852.17	NR1I2	31.623	1.20541	0.28002	4.30472	1.67198e-05	0.00142996
ENSG00000154153.13	RETREG1	35.5269	1.17561	0.261055	4.50332	6.68987e-06	0.000622214
ENSG00000091986.15	CCDC80	74.7642	1.16995	0.188207	6.21627	5.09099e-10	9.54968e-08
ENSG00000155465.18	SLC7A7	1392.84	1.14884	0.0670016	17.1464	6.68687e-66	4.97548e-62
ENSG00000163735.7	CXCL5	1286.23	1.14873	0.0914126	12.5664	3.2319e-36	6.5584e-33
ENSG00000182795.13	C1orf116	76.403	1.14828	0.182111	6.30538	2.87486e-10	5.48484e-08
ENSG00000166145.14	SPINT1	390.99	1.14611	0.102574	11.1735	5.49423e-29	6.13211e-26
ENSG00000197321.14	SVIL	189.582	1.1429	0.112471	10.1618	2.93705e-24	2.7317e-21
ENSG00000005884.18	ITGA3	35.8998	1.14277	0.268843	4.25069	2.13114e-05	0.0017817
ENSG00000123843.13	C4BPB	144.819	1.13482	0.16078	7.05823	1.68634e-12	4.64723e-10
ENSG00000100557.9	CCDC198	65.8922	1.1283	0.18266	6.17708	6.52992e-10	1.21467e-07
ENSG00000163898.10	LIPH	239.624	1.11437	0.148199	7.51943	5.50166e-14	1.77983e-11
ENSG00000138772.13	ANXA3	143.516	1.1118	0.139839	7.95055	1.85679e-15	6.90788e-13
ENSG00000150556.17	LYPD6B	75.2586	1.10264	0.178741	6.16894	6.87508e-10	1.25791e-07
ENSG00000178919.9	FOXE1	29.9162	1.09252	0.268319	4.07172	4.66678e-05	0.0034957
ENSG00000138119.17	MYOF	614.826	1.0822	0.0724662	14.9338	1.98535e-50	1.10793e-46
ENSG00000240498.9	CDKN2B-AS1	68.4172	1.04237	0.184204	5.65882	1.52419e-08	2.52022e-06
ENSG00000079112.10	CDH17	3363.89	1.04101	0.0853513	12.1968	3.23315e-34	5.55157e-31
ENSG00000121075.11	TBX4	30.0892	1.03802	0.271006	3.83025	0.000128015	0.00823502
ENSG00000107738.20	VSIR	133.873	1.03782	0.135552	7.65626	1.9142e-14	6.37743e-12
ENSG00000182107.7	TMEM30B	41.8202	1.03513	0.227957	4.54089	5.60177e-06	0.000538977
ENSG00000185950.9	IRS2	46.0024	1.01061	0.247134	4.08931	4.32657e-05	0.00329617
ENSG00000078401.7	EDN1	343.244	1.00253	0.108145	9.27021	1.85788e-20	1.18491e-17
