# Supplementary material for: ACE2 protein expression within isogenic cell lines is heterogeneous and associated with distinct transcriptomes
Source: Sci Rep. 2021 Aug 5;11:15900. doi: 10.1038/s41598-021-95308-9 (PMC8342525; doi:10.1038/s41598-021-95308-9)
Supplement: Supplementary file 5 — Supplementary Table S4. [file 41598_2021_95308_MOESM5_ESM.xlsx]

## Sheet: DESeq2_WT_vs_ACE2-enriched
Transcript Id	Gene Name	baseMean	L2FC	lfcSE	stat	pvalue	padj
ENSG00000158874.11	APOA2	10518	-1.40281	0.0430669	-32.5728	9.94596e-233	2.21685e-228
ENSG00000124102.5	PI3	675.179	3.10514	0.104142	29.8165	2.39011e-195	2.66365e-191
ENSG00000163735.7	CXCL5	1880.51	1.8066	0.0652315	27.6953	7.96103e-169	5.91478e-165
ENSG00000123838.11	C4BPA	2335.46	1.42502	0.0538177	26.4787	1.70533e-154	8.6736e-151
ENSG00000155465.18	SLC7A7	3221.86	1.39185	0.0525749	26.4737	1.94571e-154	8.6736e-151
ENSG00000145192.13	AHSG	7796.3	-1.70291	0.0645837	-26.3675	3.23144e-153	1.20043e-149
ENSG00000085563.14	ABCB1	1694.04	1.53414	0.0603382	25.4257	1.31049e-142	4.17279e-139
ENSG00000124107.5	SLPI	721.439	2.18241	0.0861758	25.3251	1.69244e-141	4.71534e-138
ENSG00000167680.16	SEMA6B	1469.79	-1.63092	0.0670306	-24.331	9.21395e-131	2.28189e-127
ENSG00000170689.10	HOXB9	1009.8	1.75612	0.072288	24.2934	2.30232e-130	5.13165e-127
ENSG00000165376.10	CLDN2	898.465	1.82977	0.075499	24.2357	9.36482e-130	1.89757e-126
ENSG00000205542.11	TMSB4X	2251.1	1.63317	0.0674678	24.2067	1.89042e-129	3.51129e-126
ENSG00000113296.14	THBS4	1041.31	-2.11064	0.0882633	-23.913	2.24423e-126	3.84781e-123
ENSG00000173702.7	MUC13	1495.46	1.51107	0.0636345	23.7461	1.20623e-124	1.92041e-121
ENSG00000197321.14	SVIL	527.612	2.2568	0.0963144	23.4316	2.03864e-121	3.02928e-118
ENSG00000167183.3	PRR15L	477.535	2.53099	0.108194	23.3931	5.02419e-121	6.999e-118
ENSG00000105967.16	TFEC	878.007	1.77451	0.0804919	22.0459	1.04649e-107	1.37207e-104
ENSG00000125730.17	C3	20204.3	1.1044	0.050247	21.9793	4.54008e-107	5.62188e-104
ENSG00000123843.13	C4BPB	428.775	2.58834	0.118032	21.9291	1.37189e-106	1.60937e-103
ENSG00000079112.10	CDH17	6130.8	1.00243	0.045992	21.7958	2.54283e-105	2.83385e-102
ENSG00000086205.18	FOLH1	1103.99	1.4422	0.0672918	21.4321	6.71543e-102	7.12763e-99
ENSG00000035862.12	TIMP2	453.889	2.2337	0.104551	21.3646	2.85035e-101	2.88779e-98
ENSG00000110090.13	CPT1A	1422.39	1.44282	0.0686708	21.0106	5.2422e-98	5.08015e-95
ENSG00000162896.6	PIGR	368.444	2.51257	0.120042	20.9309	2.80328e-97	2.60343e-94
ENSG00000144820.8	ADGRG7	371.64	2.43327	0.117994	20.6219	1.7457e-94	1.55639e-91
ENSG00000104419.14	NDRG1	7494.74	0.867876	0.0428438	20.2567	3.09816e-91	2.65596e-88
ENSG00000105855.10	ITGB8	607.603	1.66867	0.0845467	19.7367	1.04411e-86	8.61932e-84
ENSG00000099812.9	MISP	1136.38	1.35264	0.0700948	19.2972	5.66564e-83	4.51005e-80
ENSG00000185818.7	NAT8L	2029.28	-1.09324	0.0572835	-19.0848	3.37923e-81	2.59723e-78
ENSG00000229314.5	ORM1	1822.99	-1.20494	0.0632527	-19.0496	6.62295e-81	4.92063e-78
ENSG00000109193.12	SULT1E1	696.739	1.58375	0.0845138	18.7395	2.35688e-78	1.6946e-75
ENSG00000187134.14	AKR1C1	409.926	-1.91152	0.102667	-18.6186	2.2728e-77	1.58307e-74
ENSG00000075618.18	FSCN1	1965.46	-1.12453	0.0604815	-18.593	3.65843e-77	2.47099e-74
ENSG00000026025.16	VIM	749.658	1.45861	0.080393	18.1435	1.4445e-73	9.46953e-71
ENSG00000203857.10	HSD3B1	172.682	4.28168	0.237739	18.01	1.62676e-72	1.03597e-69
ENSG00000167992.13	VWCE	225.918	-2.65777	0.14909	-17.8266	4.39223e-71	2.7194e-68
ENSG00000175329.13	ISX	758.367	1.36519	0.0771928	17.6855	5.42269e-70	3.26666e-67
ENSG00000163739.5	CXCL1	250.986	2.4306	0.139286	17.4505	3.41528e-68	2.00324e-65
ENSG00000171766.16	GATM	469.799	-1.83923	0.105956	-17.3584	1.7029e-67	9.73228e-65
ENSG00000204740.11	MALRD1	768.275	1.43669	0.0842719	17.0483	3.59992e-65	2.00597e-62
ENSG00000111799.21	COL12A1	750.306	1.34905	0.0791574	17.0426	3.96884e-65	2.1576e-62
ENSG00000115380.20	EFEMP1	5685.21	0.779776	0.0472586	16.5002	3.65666e-61	1.94055e-58
ENSG00000007952.18	NOX1	437.404	1.73012	0.105357	16.4215	1.34146e-60	6.95343e-58
ENSG00000135744.8	AGT	3691.31	-1.02069	0.0628582	-16.238	2.7181e-59	1.3769e-56
ENSG00000168955.4	TM4SF20	225.914	2.65294	0.164243	16.1525	1.08991e-58	5.39844e-56
ENSG00000003096.14	KLHL13	1536.51	0.956639	0.059288	16.1355	1.43735e-58	6.96458e-56
ENSG00000152127.9	MGAT5	3275.58	-0.872393	0.054531	-15.9981	1.31733e-57	6.24721e-55
ENSG00000077782.20	FGFR1	1780.64	-1.0753	0.0682762	-15.7492	6.95583e-56	3.22997e-53
ENSG00000144802.11	NFKBIZ	1623.27	1.06421	0.0686255	15.5075	3.08525e-54	1.40341e-51
ENSG00000188338.15	SLC38A3	747.769	-1.30475	0.0844972	-15.4413	8.62899e-54	3.84663e-51
ENSG00000179403.12	VWA1	1882.73	-0.95775	0.0620615	-15.4323	9.92973e-54	4.33968e-51
ENSG00000091138.12	SLC26A3	580.763	1.57393	0.102402	15.3701	2.59708e-53	1.1132e-50
ENSG00000133169.6	BEX1	204.014	-2.44179	0.159168	-15.3409	4.07519e-53	1.71381e-50
ENSG00000138798.13	EGF	314.236	1.80859	0.118989	15.1996	3.55604e-52	1.46779e-49
ENSG00000170608.3	FOXA3	997.135	-1.04566	0.0690228	-15.1494	7.64144e-52	3.09673e-49
ENSG00000135069.14	PSAT1	9790.8	-0.606416	0.040217	-15.0786	2.23922e-51	8.91248e-49
ENSG00000181104.7	F2R	819.85	1.09707	0.0731191	15.0039	6.9222e-51	2.70682e-48
ENSG00000196975.16	ANXA4	6863.38	0.690919	0.0460852	14.9922	8.25481e-51	3.17227e-48
ENSG00000228278.4	ORM2	634.819	-1.41949	0.0953185	-14.8921	3.71001e-50	1.40157e-47
ENSG00000116852.14	KIF21B	1206.1	-1.03397	0.0695142	-14.8742	4.8483e-50	1.80106e-47
ENSG00000169851.15	PCDH7	201.515	-2.32673	0.156657	-14.8524	6.71292e-50	2.45286e-47
ENSG00000060982.15	BCAT1	4902.45	-0.800657	0.0539625	-14.8373	8.40812e-50	3.02272e-47
ENSG00000006534.16	ALDH3B1	731.673	1.17785	0.0802166	14.6834	8.23727e-49	2.91429e-46
ENSG00000138119.17	MYOF	1006.6	1.11007	0.0757069	14.6627	1.11774e-48	3.89269e-46
ENSG00000101349.16	PAK5	154.363	2.6656	0.181894	14.6547	1.25684e-48	4.30981e-46
ENSG00000106236.4	NPTX2	170.231	-2.51668	0.173164	-14.5335	7.42833e-48	2.50864e-45
ENSG00000167244.21	IGF2	1230.77	-0.91544	0.063051	-14.519	9.17819e-48	3.05332e-45
ENSG00000249948.6	GBA3	2266.61	0.85193	0.0587736	14.4951	1.30076e-47	4.26363e-45
ENSG00000154162.15	CDH12	122.831	-2.98561	0.206148	-14.4828	1.55547e-47	5.02463e-45
ENSG00000163131.11	CTSS	146.23	2.61662	0.181196	14.4408	2.86568e-47	9.12472e-45
ENSG00000160180.15	TFF3	367.477	1.67825	0.117165	14.3237	1.55508e-46	4.88184e-44
ENSG00000160211.19	G6PD	1609.72	-1.04793	0.0731969	-14.3166	1.72475e-46	5.33931e-44
ENSG00000106804.7	C5	5295.87	0.805375	0.0562659	14.3137	1.79616e-46	5.48421e-44
ENSG00000150782.12	IL18	924.128	1.01084	0.0713869	14.1601	1.6187e-45	4.87557e-43
ENSG00000135373.12	EHF	329.779	1.54326	0.109259	14.1247	2.67488e-45	7.94939e-43
ENSG00000164251.5	F2RL1	564.019	1.31864	0.093442	14.1119	3.20953e-45	9.41279e-43
ENSG00000113249.13	HAVCR1	2364.49	0.799469	0.0566611	14.1096	3.31229e-45	9.58799e-43
ENSG00000048052.21	HDAC9	143.324	2.58331	0.183333	14.0908	4.32467e-45	1.2358e-42
ENSG00000110013.13	SIAE	2155.09	0.792697	0.0564616	14.0396	8.92343e-45	2.51765e-42
ENSG00000079385.22	CEACAM1	1404.24	-0.910469	0.0650231	-14.0022	1.51047e-44	4.20835e-42
ENSG00000120708.17	TGFBI	785.341	-1.18251	0.0849242	-13.9242	4.51309e-44	1.24188e-41
ENSG00000093134.14	VNN3	234.608	1.93784	0.139318	13.9094	5.5513e-44	1.50894e-41
ENSG00000272405.1	AL365181.3	547.518	1.2959	0.0932285	13.9003	6.31108e-44	1.69479e-41
ENSG00000196586.16	MYO6	2385.86	0.725015	0.0525026	13.8091	2.24501e-43	5.95703e-41
ENSG00000148200.17	NR6A1	1942.77	-0.817128	0.0593636	-13.7648	4.15045e-43	1.08834e-40
ENSG00000163347.6	CLDN1	13788	0.604803	0.0439529	13.7603	4.41903e-43	1.1453e-40
ENSG00000225968.7	ELFN1	778.629	1.12053	0.0816528	13.7231	7.38243e-43	1.89134e-40
ENSG00000145246.14	ATP10D	2331.3	-0.746511	0.0545326	-13.6893	1.17694e-42	2.981e-40
ENSG00000133816.15	MICAL2	467.644	1.42613	0.104885	13.5971	4.16906e-42	1.04409e-39
ENSG00000154122.14	ANKH	1381.79	0.860803	0.0634284	13.5713	5.9295e-42	1.46847e-39
ENSG00000173762.8	CD7	228.508	-1.77306	0.130663	-13.5697	6.05764e-42	1.48372e-39
ENSG00000198734.11	F5	4570.59	-0.707953	0.0521822	-13.5669	6.28854e-42	1.52354e-39
ENSG00000076641.4	PAG1	878.262	1.107	0.0818458	13.5254	1.10772e-41	2.65482e-39
ENSG00000103257.9	SLC7A5	7275.51	-0.69661	0.0515766	-13.5063	1.43529e-41	3.40332e-39
ENSG00000106078.19	COBL	681.864	1.04691	0.0780853	13.4073	5.47808e-41	1.28527e-38
ENSG00000096088.16	PGC	211.084	-1.82735	0.136446	-13.3924	6.69435e-41	1.55428e-38
ENSG00000166326.7	TRIM44	837.819	0.99394	0.0743419	13.3698	9.07287e-41	2.0848e-38
ENSG00000109654.15	TRIM2	2314.3	0.747291	0.0560338	13.3364	1.42097e-40	3.23184e-38
ENSG00000175029.17	CTBP2	589.14	1.11722	0.0838234	13.3282	1.58652e-40	3.57191e-38
ENSG00000130234.10	ACE2	92.5463	4.35634	0.327119	13.3173	1.83695e-40	4.09437e-38
ENSG00000173530.6	TNFRSF10D	1895.87	-0.761106	0.0577911	-13.17	1.30678e-39	2.88384e-37
ENSG00000110245.12	APOC3	921.076	1.05443	0.0801229	13.1602	1.48712e-39	3.24964e-37
ENSG00000102554.14	KLF5	5646.62	0.606374	0.0461409	13.1418	1.89671e-39	4.10444e-37
ENSG00000132182.12	NUP210	7109.21	-0.674113	0.0514415	-13.1045	3.10469e-39	6.65389e-37
ENSG00000085491.17	SLC25A24	163.93	2.19021	0.167296	13.0918	3.66793e-39	7.78615e-37
ENSG00000187772.8	LIN28B	2361.71	-0.797611	0.0609975	-13.0761	4.50864e-39	9.48048e-37
ENSG00000146039.11	SLC17A4	165.868	2.11134	0.162134	13.0222	9.15162e-39	1.90636e-36
ENSG00000100557.9	CCDC198	224.799	1.78167	0.136858	13.0184	9.61604e-39	1.98456e-36
ENSG00000151715.8	TMEM45B	538.112	1.15979	0.0891337	13.0118	1.04906e-38	2.14518e-36
ENSG00000142089.16	IFITM3	505.929	1.29609	0.0997954	12.9875	1.44031e-38	2.91846e-36
ENSG00000123983.14	ACSL3	4511.09	-0.602331	0.0464297	-12.973	1.74126e-38	3.49648e-36
ENSG00000110169.11	HPX	696.717	-1.12253	0.0869599	-12.9086	4.02657e-38	8.01323e-36
ENSG00000078401.7	EDN1	538.634	1.30871	0.101817	12.8535	8.21915e-38	1.62121e-35
ENSG00000159674.12	SPON2	221.097	-1.8314	0.14318	-12.7909	1.84342e-37	3.6042e-35
ENSG00000070019.5	GUCY2C	2921.27	0.70709	0.0555803	12.722	4.46548e-37	8.65487e-35
ENSG00000160190.14	SLC37A1	228.739	1.65471	0.130856	12.6453	1.18759e-36	2.28191e-34
ENSG00000159166.15	LAD1	576.381	1.22747	0.0970967	12.6417	1.24306e-36	2.36808e-34
ENSG00000006747.15	SCIN	326.577	1.4347	0.113736	12.6143	1.76116e-36	3.32664e-34
ENSG00000157514.16	TSC22D3	264.128	-1.62318	0.128866	-12.5959	2.22465e-36	4.16683e-34
ENSG00000178573.7	MAF	421.038	1.28889	0.102834	12.5337	4.88248e-36	9.0688e-34
ENSG00000068078.18	FGFR3	5861.68	-0.636432	0.0508788	-12.5088	6.68486e-36	1.2314e-33
ENSG00000131238.17	PPT1	1652.92	-0.76619	0.0612618	-12.5068	6.85231e-36	1.25189e-33
ENSG00000163624.6	CDS1	962.027	0.853084	0.0687044	12.4167	2.1204e-35	3.84241e-33
ENSG00000160182.3	TFF1	353.242	1.33544	0.107648	12.4056	2.4357e-35	4.37817e-33
ENSG00000119535.17	CSF3R	195.456	-1.91574	0.154757	-12.379	3.39446e-35	6.05272e-33
ENSG00000174498.14	IGDCC3	165.109	-1.97494	0.160295	-12.3207	7.0089e-35	1.23985e-32
ENSG00000145321.13	GC	11941.4	-0.589508	0.0479393	-12.297	9.40402e-35	1.65044e-32
ENSG00000135048.14	CEMIP2	4789.63	-0.610184	0.049647	-12.2905	1.01924e-34	1.76519e-32
ENSG00000112379.9	ARFGEF3	472.135	-1.23094	0.100156	-12.2903	1.02163e-34	1.76519e-32
ENSG00000189067.12	LITAF	435.463	-1.14577	0.0934299	-12.2634	1.42436e-34	2.44212e-32
ENSG00000189221.9	MAOA	2051.84	0.692712	0.0566352	12.2311	2.12002e-34	3.60711e-32
ENSG00000141753.7	IGFBP4	210.26	-1.69296	0.138521	-12.2216	2.38205e-34	4.02224e-32
ENSG00000167080.8	B4GALNT2	283.902	1.42201	0.116448	12.2116	2.69537e-34	4.51707e-32
ENSG00000153993.13	SEMA3D	1053.32	-0.871776	0.0714011	-12.2096	2.76382e-34	4.59723e-32
ENSG00000167434.10	CA4	488.798	1.08516	0.0893024	12.1515	5.63144e-34	9.29771e-32
ENSG00000139055.7	ERP27	118.05	2.3252	0.192532	12.077	1.39791e-33	2.29102e-31
ENSG00000089472.16	HEPH	111.215	2.722	0.225532	12.0693	1.53515e-33	2.49759e-31
ENSG00000082438.17	COBLL1	4152.04	-0.716215	0.0595208	-12.033	2.38249e-33	3.84806e-31
ENSG00000125772.13	GPCPD1	557.168	-1.10404	0.0919362	-12.0088	3.19593e-33	5.12476e-31
ENSG00000121552.4	CSTA	532.168	-1.22237	0.102487	-11.9271	8.55063e-33	1.36132e-30
ENSG00000107186.16	MPDZ	175.433	-1.86529	0.156663	-11.9064	1.0964e-32	1.73316e-30
ENSG00000115718.17	PROC	732.922	-0.96443	0.0812122	-11.8754	1.58804e-32	2.49267e-30
ENSG00000168036.18	CTNNB1	15655.5	-0.499781	0.0424113	-11.7841	4.71203e-32	7.34451e-30
ENSG00000119655.10	NPC2	961.898	0.873498	0.0743557	11.7476	7.26825e-32	1.12501e-29
ENSG00000132688.11	NES	3234.17	-0.751833	0.0640402	-11.74	7.94689e-32	1.22157e-29
ENSG00000089057.15	SLC23A2	1271.86	-0.735629	0.0627212	-11.7286	9.10039e-32	1.38931e-29
ENSG00000118507.17	AKAP7	380.615	1.23797	0.105755	11.706	1.1877e-31	1.80087e-29
ENSG00000169994.18	MYO7B	84.0386	2.97732	0.254695	11.6897	1.43849e-31	2.16638e-29
ENSG00000235122.4	AL121974.1	118.074	2.23564	0.192323	11.6244	3.09737e-31	4.60248e-29
ENSG00000163581.14	SLC2A2	1627.02	0.740068	0.063663	11.6248	3.0842e-31	4.60248e-29
ENSG00000197408.10	CYP2B6	251.619	1.43683	0.124176	11.5709	5.78399e-31	8.5377e-29
ENSG00000160181.9	TFF2	208.43	1.6275	0.141384	11.5112	1.15813e-30	1.69826e-28
ENSG00000107819.13	SFXN3	722.132	0.915152	0.0796635	11.4877	1.52072e-30	2.21538e-28
ENSG00000196365.12	LONP1	7628.19	-0.534438	0.0465555	-11.4796	1.67094e-30	2.41841e-28
ENSG00000067141.17	NEO1	1731.96	0.691656	0.0607225	11.3904	4.66592e-30	6.7096e-28
ENSG00000071054.16	MAP4K4	2912.58	-0.63701	0.0559672	-11.3818	5.15013e-30	7.35842e-28
ENSG00000114113.6	RBP2	7580.98	0.681416	0.0599271	11.3708	5.84784e-30	8.30207e-28
ENSG00000185950.9	IRS2	101.466	2.43408	0.214134	11.3671	6.10021e-30	8.60554e-28
ENSG00000092010.15	PSME1	2640.69	0.64813	0.0571066	11.3495	7.46016e-30	1.04578e-27
ENSG00000105281.12	SLC1A5	5465.92	-0.597699	0.0526944	-11.3427	8.05873e-30	1.12263e-27
ENSG00000158435.8	CNOT11	2555.95	-0.682105	0.0605234	-11.2701	1.8436e-29	2.55229e-27
ENSG00000115738.10	ID2	2392.67	0.638527	0.0567009	11.2613	2.0366e-29	2.80208e-27
ENSG00000112992.18	NNT	1670.4	0.662937	0.0588786	11.2594	2.08216e-29	2.82983e-27
ENSG00000156096.14	UGT2B4	262.103	-1.35878	0.120678	-11.2595	2.07881e-29	2.82983e-27
ENSG00000185215.9	TNFAIP2	646.338	1.01756	0.0904771	11.2465	2.40843e-29	3.25343e-27
ENSG00000221869.5	CEBPD	1248.04	0.873682	0.0777652	11.2349	2.74914e-29	3.6913e-27
ENSG00000287093.1	AC003093.1	437.048	1.22581	0.10923	11.2223	3.16815e-29	4.22844e-27
ENSG00000108219.15	TSPAN14	1612.5	-0.664959	0.0592739	-11.2184	3.3118e-29	4.39385e-27
ENSG00000106348.18	IMPDH1	845.921	-0.939364	0.0838395	-11.2043	3.88381e-29	5.12226e-27
ENSG00000100219.16	XBP1	14493.9	-0.452259	0.0403691	-11.2031	3.93689e-29	5.16173e-27
ENSG00000196177.12	ACADSB	4266.39	-0.553184	0.0493833	-11.2018	3.99357e-29	5.20542e-27
ENSG00000139219.19	COL2A1	386.859	-1.23537	0.110512	-11.1786	5.19291e-29	6.72935e-27
ENSG00000189057.11	FAM111B	623.149	1.00118	0.0895944	11.1746	5.42744e-29	6.99261e-27
ENSG00000182795.13	C1orf116	205.231	1.54614	0.138792	11.14	8.00746e-29	1.02574e-26
ENSG00000147041.12	SYTL5	583.267	1.01056	0.090872	11.1206	9.9548e-29	1.2679e-26
ENSG00000165556.10	CDX2	3549.81	0.530077	0.0477933	11.091	1.38682e-28	1.7563e-26
ENSG00000141505.12	ASGR1	2234.84	-0.690667	0.0625034	-11.0501	2.19046e-28	2.75837e-26
ENSG00000163993.7	S100P	868.933	-0.833167	0.0758943	-10.978	4.87616e-28	6.10589e-26
ENSG00000112303.14	VNN2	229.819	1.45871	0.132885	10.9772	4.91766e-28	6.12345e-26
ENSG00000100079.7	LGALS2	726.683	0.829755	0.0759117	10.9305	8.23674e-28	1.01994e-25
ENSG00000065534.18	MYLK	660.783	0.895967	0.0820488	10.9199	9.25782e-28	1.14004e-25
ENSG00000106688.12	SLC1A1	573.09	0.933721	0.0855489	10.9145	9.83073e-28	1.20394e-25
ENSG00000204444.11	APOM	355.258	-1.11454	0.102151	-10.9107	1.02453e-27	1.24785e-25
ENSG00000164749.12	HNF4G	1132.88	0.705502	0.0648981	10.8709	1.58609e-27	1.92133e-25
ENSG00000099219.14	ERMP1	1211.03	-0.731416	0.0673504	-10.8599	1.79013e-27	2.15677e-25
ENSG00000175899.14	A2M	6854.31	-2.6147	0.2408	-10.8584	1.81878e-27	2.17951e-25
ENSG00000088992.18	TESC	173.826	-1.58777	0.146279	-10.8544	1.89995e-27	2.2646e-25
ENSG00000165655.17	ZNF503	89.5356	2.47927	0.228532	10.8486	2.02404e-27	2.39967e-25
ENSG00000173898.13	SPTBN2	3230.95	-0.650936	0.0601064	-10.8297	2.48855e-27	2.93478e-25
ENSG00000179292.5	TMEM151A	90.7216	-2.36611	0.218661	-10.8209	2.73983e-27	3.21411e-25
ENSG00000143036.17	SLC44A3	582.265	0.900265	0.083212	10.8189	2.80019e-27	3.26772e-25
ENSG00000113889.14	KNG1	2402.67	0.577051	0.0533458	10.8172	2.85421e-27	3.31341e-25
ENSG00000171004.18	HS6ST2	785.809	-0.820412	0.0760811	-10.7834	4.12402e-27	4.76271e-25
ENSG00000134824.14	FADS2	14816.9	-0.514237	0.0477001	-10.7806	4.2504e-27	4.88336e-25
ENSG00000050405.13	LIMA1	1967.39	0.598191	0.0557123	10.7371	6.81286e-27	7.78728e-25
ENSG00000169562.12	GJB1	1986.21	0.669237	0.0628215	10.653	1.6882e-26	1.91981e-24
ENSG00000169347.16	GP2	76.2069	-2.60941	0.245157	-10.6438	1.86314e-26	2.10799e-24
ENSG00000197457.10	STMN3	183.874	-1.50216	0.141161	-10.6414	1.91158e-26	2.15188e-24
ENSG00000101849.17	TBL1X	3537.1	-0.535048	0.0503042	-10.6363	2.02089e-26	2.2635e-24
ENSG00000164484.11	TMEM200A	893.343	0.825201	0.0777712	10.6106	2.65986e-26	2.96429e-24
ENSG00000166035.11	LIPC	3476.39	0.533345	0.0503288	10.5972	3.0701e-26	3.40445e-24
ENSG00000057294.14	PKP2	3292.8	0.524119	0.0494874	10.591	3.28222e-26	3.62166e-24
ENSG00000137834.15	SMAD6	903.766	0.72456	0.0687059	10.5458	5.31055e-26	5.83088e-24
ENSG00000064393.16	HIPK2	825.432	-0.803627	0.0763429	-10.5266	6.5179e-26	7.12144e-24
ENSG00000166866.13	MYO1A	778.483	0.827118	0.0787241	10.5065	8.05975e-26	8.76311e-24
ENSG00000059378.12	PARP12	723.912	0.785306	0.0749579	10.4766	1.1062e-25	1.1969e-23
ENSG00000092445.12	TYRO3	1999.54	-0.63063	0.0602456	-10.4677	1.21611e-25	1.30947e-23
ENSG00000183431.12	SF3A3	3893.49	-0.48206	0.0460555	-10.4669	1.22531e-25	1.31303e-23
ENSG00000157625.15	TAB3	2172.33	0.550405	0.0526008	10.4638	1.26648e-25	1.35065e-23
ENSG00000122194.18	PLG	3624.99	-0.652827	0.0623931	-10.4631	1.27557e-25	1.35387e-23
ENSG00000187210.14	GCNT1	1417.88	0.68409	0.0654956	10.4448	1.54749e-25	1.63469e-23
ENSG00000176597.12	B3GNT5	438.85	0.964997	0.0924881	10.4337	1.73906e-25	1.8284e-23
ENSG00000101577.9	LPIN2	3279.42	-0.528137	0.0506468	-10.4278	1.85041e-25	1.93633e-23
ENSG00000107742.13	SPOCK2	196.402	-1.49414	0.143306	-10.4262	1.8824e-25	1.9606e-23
ENSG00000197043.14	ANXA6	3774.77	-0.604015	0.0581449	-10.3881	2.80873e-25	2.9118e-23
ENSG00000119888.10	EPCAM	3955.66	0.543114	0.0523525	10.3742	3.25054e-25	3.35423e-23
ENSG00000139163.16	ETNK1	5190.88	0.484661	0.0467679	10.3631	3.64874e-25	3.74778e-23
ENSG00000182158.15	CREB3L2	3572.26	-0.495233	0.0478794	-10.3433	4.48683e-25	4.58747e-23
ENSG00000138764.15	CCNG2	656.64	0.845717	0.0818472	10.3329	5.00422e-25	5.0931e-23
ENSG00000101294.17	HM13	11717.1	-0.557484	0.053956	-10.3322	5.03956e-25	5.10576e-23
ENSG00000088367.23	EPB41L1	495.162	1.02485	0.0992103	10.33	5.1544e-25	5.19848e-23
ENSG00000174992.8	ZG16	812.102	0.813203	0.0787653	10.3244	5.46717e-25	5.48908e-23
ENSG00000173020.11	GRK2	5231.8	-0.599571	0.0581617	-10.3087	6.43719e-25	6.43401e-23
ENSG00000173482.16	PTPRM	528.435	0.888375	0.086228	10.3026	6.85603e-25	6.82205e-23
ENSG00000154080.14	CHST9	734.681	0.773756	0.0751549	10.2955	7.38458e-25	7.31533e-23
ENSG00000054793.14	ATP9A	3024.14	0.505378	0.0491055	10.2917	7.68329e-25	7.57756e-23
ENSG00000138821.13	SLC39A8	996.093	0.696262	0.067683	10.2871	8.05675e-25	7.91088e-23
ENSG00000168758.11	SEMA4C	2268.59	-0.55613	0.0542326	-10.2545	1.12907e-24	1.10377e-22
ENSG00000167508.12	MVD	2832.85	-0.582547	0.0568248	-10.2516	1.16366e-24	1.13261e-22
ENSG00000081479.15	LRP2	1185.85	0.827924	0.0807753	10.2497	1.18686e-24	1.15017e-22
ENSG00000025039.15	RRAGD	1163.73	0.722709	0.0706228	10.2334	1.40544e-24	1.35609e-22
ENSG00000128298.17	BAIAP2L2	490.159	0.930532	0.0911136	10.2129	1.7364e-24	1.66822e-22
ENSG00000101310.17	SEC23B	2003.15	-0.647321	0.0634648	-10.1997	1.98906e-24	1.90276e-22
ENSG00000137819.14	PAQR5	560.866	0.85895	0.0843536	10.1827	2.36803e-24	2.24663e-22
ENSG00000165905.18	LARGE2	506.708	-1.02106	0.100274	-10.1827	2.36869e-24	2.24663e-22
ENSG00000083444.17	PLOD1	3579.43	-0.503884	0.0495118	-10.1771	2.51032e-24	2.36087e-22
ENSG00000000971.15	CFH	1102.83	-0.818032	0.0803769	-10.1775	2.50025e-24	2.36087e-22
ENSG00000074842.7	MYDGF	2858.93	-0.551184	0.0543977	-10.1325	3.96425e-24	3.71257e-22
ENSG00000140092.14	FBLN5	342.061	1.05596	0.104408	10.1138	4.79672e-24	4.47339e-22
ENSG00000109501.13	WFS1	1412.68	-0.713954	0.0707322	-10.0938	5.88724e-24	5.46753e-22
ENSG00000166340.17	TPP1	2684.61	0.538412	0.0534344	10.0761	7.04469e-24	6.51532e-22
ENSG00000257017.9	HP	757.326	-0.863028	0.085875	-10.0498	9.20353e-24	8.47676e-22
ENSG00000101856.10	PGRMC1	6107.92	-0.567178	0.0566158	-10.018	1.2704e-23	1.16526e-21
ENSG00000173801.17	JUP	3240.28	0.609489	0.0610275	9.98712	1.73557e-23	1.58541e-21
ENSG00000115884.11	SDC1	5768.9	-0.43493	0.0435681	-9.98274	1.81378e-23	1.6501e-21
ENSG00000079215.14	SLC1A3	2896.88	0.53219	0.053331	9.979	1.88362e-23	1.70666e-21
ENSG00000068366.20	ACSL4	16578.8	-0.417919	0.0418884	-9.97697	1.92246e-23	1.73481e-21
ENSG00000106327.13	TFR2	856.918	-0.793702	0.0795989	-9.97127	2.03616e-23	1.83e-21
ENSG00000069702.11	TGFBR3	1904.66	-0.548114	0.0549773	-9.96982	2.06611e-23	1.84946e-21
ENSG00000184304.15	PRKD1	141.726	-1.63232	0.163734	-9.96932	2.07639e-23	1.85123e-21
ENSG00000132744.8	ACY3	374.81	0.986022	0.098955	9.96434	2.18321e-23	1.93871e-21
ENSG00000197969.14	VPS13A	1749.38	0.599897	0.0602633	9.95459	2.40821e-23	2.13002e-21
ENSG00000008323.15	PLEKHG6	1159.15	0.665615	0.0669063	9.94846	2.56108e-23	2.25628e-21
ENSG00000171604.12	CXXC5	930.046	-0.692634	0.0696321	-9.94705	2.59778e-23	2.2796e-21
ENSG00000162909.18	CAPN2	159.754	1.62486	0.163369	9.94596	2.62617e-23	2.29548e-21
ENSG00000163586.10	FABP1	13678	0.498387	0.0501671	9.93453	2.94549e-23	2.56453e-21
ENSG00000087076.9	HSD17B14	477.784	0.969111	0.0975586	9.93363	2.97243e-23	2.57792e-21
ENSG00000075420.13	FNDC3B	3690.38	-0.528944	0.0533362	-9.91716	3.50575e-23	3.02866e-21
ENSG00000116661.11	FBXO2	298.855	-1.13877	0.115016	-9.90098	4.12225e-23	3.54752e-21
ENSG00000138640.15	FAM13A	1117.92	0.684103	0.0691587	9.89179	4.51877e-23	3.8738e-21
ENSG00000111424.11	VDR	591.44	0.846134	0.0856856	9.87487	5.35037e-23	4.56913e-21
ENSG00000188130.14	MAPK12	1013.55	-0.704638	0.0714151	-9.86679	5.79911e-23	4.93345e-21
ENSG00000159399.9	HK2	2738.82	-0.585627	0.0593695	-9.8641	5.95675e-23	5.04829e-21
ENSG00000161249.21	DMKN	398.669	0.997795	0.101503	9.83025	8.34153e-23	7.04259e-21
ENSG00000007062.11	PROM1	5694.71	0.443025	0.0451185	9.81914	9.31357e-23	7.83359e-21
ENSG00000139746.15	RBM26	1960.67	-0.572781	0.058363	-9.81412	9.78917e-23	8.20266e-21
ENSG00000091129.20	NRCAM	1027.83	-0.763254	0.0777759	-9.8135	9.84964e-23	8.22242e-21
ENSG00000136854.21	STXBP1	190.197	-1.37768	0.140496	-9.80582	1.06285e-22	8.83948e-21
ENSG00000125651.14	GTF2F1	3716.28	-0.529068	0.0539647	-9.80397	1.0825e-22	8.9695e-21
ENSG00000101361.17	NOP56	7312.39	-0.42867	0.0437261	-9.80353	1.0872e-22	8.975e-21
ENSG00000070061.15	ELP1	2548.6	-0.567225	0.0578694	-9.80181	1.10583e-22	9.0951e-21
ENSG00000114771.14	AADAC	3015	0.548913	0.0561436	9.77693	1.41433e-22	1.15897e-20
ENSG00000184434.8	LRRC19	63.2176	2.76783	0.283158	9.77486	1.44361e-22	1.17863e-20
ENSG00000104537.17	ANXA13	100.706	2.01348	0.20612	9.7685	1.53707e-22	1.25036e-20
ENSG00000101255.11	TRIB3	2727	-0.599717	0.0615493	-9.74369	1.96288e-22	1.59093e-20
ENSG00000075426.12	FOSL2	678.991	0.777805	0.0799617	9.72722	2.30816e-22	1.86401e-20
ENSG00000119125.16	GDA	1474.07	0.618382	0.0636757	9.71143	2.69528e-22	2.16877e-20
ENSG00000133636.11	NTS	1970.77	0.59575	0.0615466	9.67966	3.67945e-22	2.95004e-20
ENSG00000064692.19	SNCAIP	574.544	0.878621	0.0908124	9.67512	3.8463e-22	3.07276e-20
ENSG00000170364.12	SETMAR	733.252	0.779933	0.080633	9.67262	3.94149e-22	3.13757e-20
ENSG00000156006.5	NAT2	76.796	2.37648	0.245885	9.66501	4.24582e-22	3.3678e-20
ENSG00000157851.17	DPYSL5	369.174	-1.06085	0.110162	-9.62992	5.9777e-22	4.72471e-20
ENSG00000079931.15	MOXD1	358.409	1.05468	0.109784	9.60691	7.47561e-22	5.88777e-20
ENSG00000129003.18	VPS13C	1315.43	0.616274	0.0641998	9.59931	8.04778e-22	6.31609e-20
ENSG00000111802.14	TDP2	2896.42	0.54771	0.0570793	9.5956	8.34343e-22	6.52515e-20
ENSG00000197747.9	S100A10	8350.57	0.546822	0.0570928	9.57777	9.91591e-22	7.72782e-20
ENSG00000146409.12	SLC18B1	3790.76	0.542457	0.0566698	9.57224	1.04616e-21	8.12468e-20
ENSG00000259803.7	SLC22A31	128.225	-1.66553	0.174656	-9.53609	1.48321e-21	1.14789e-19
ENSG00000171488.15	LRRC8C	188.418	-1.33417	0.139924	-9.53499	1.49902e-21	1.15611e-19
ENSG00000150403.18	TMCO3	1282.94	-0.60071	0.0630525	-9.52714	1.61675e-21	1.24261e-19
ENSG00000112096.18	SOD2	3174.39	0.52073	0.0547313	9.51431	1.82922e-21	1.40108e-19
ENSG00000163697.17	APBB2	752.939	0.774652	0.0814244	9.51375	1.83907e-21	1.4038e-19
ENSG00000196935.9	SRGAP1	718.896	0.783092	0.0823632	9.50779	1.94759e-21	1.48042e-19
ENSG00000123989.14	CHPF	1809.86	-0.584093	0.0614349	-9.50751	1.95272e-21	1.48042e-19
ENSG00000085662.14	AKR1B1	57.0868	-2.93978	0.309928	-9.48537	2.4153e-21	1.8249e-19
ENSG00000125844.16	RRBP1	19151.7	-0.46411	0.0489778	-9.47593	2.64397e-21	1.99092e-19
ENSG00000250508.1	LINC02701	122.654	1.65119	0.17444	9.46566	2.91725e-21	2.18931e-19
ENSG00000039068.19	CDH1	5187.24	0.445048	0.0470378	9.46148	3.03603e-21	2.27081e-19
ENSG00000198885.9	ITPRIPL1	386.294	-0.96041	0.101892	-9.42579	4.26897e-21	3.18231e-19
ENSG00000136699.19	SMPD4	2447.6	-0.608673	0.0645831	-9.42465	4.31555e-21	3.20631e-19
ENSG00000107249.23	GLIS3	558.195	0.825303	0.0877236	9.408	5.05666e-21	3.74445e-19
ENSG00000046889.19	PREX2	108.936	1.74925	0.185976	9.40578	5.16446e-21	3.81161e-19
ENSG00000127324.9	TSPAN8	6688.11	0.571168	0.0607341	9.4044	5.23258e-21	3.84914e-19
ENSG00000087266.17	SH3BP2	333.552	-1.12081	0.11984	-9.3525	8.56034e-21	6.27636e-19
ENSG00000182871.16	COL18A1	2922.19	-0.497142	0.0532899	-9.32901	1.06865e-20	7.80953e-19
ENSG00000100360.15	IFT27	242.026	1.15207	0.123537	9.32571	1.10247e-20	8.03035e-19
ENSG00000122863.6	CHST3	859.852	0.732789	0.0786188	9.32078	1.15488e-20	8.38473e-19
ENSG00000179820.16	MYADM	1890.3	-0.534581	0.0573686	-9.31835	1.18163e-20	8.55108e-19
ENSG00000111885.7	MAN1A1	7184.99	-0.444548	0.0477372	-9.31241	1.24967e-20	9.01418e-19
ENSG00000166450.13	PRTG	1118.53	-0.677651	0.0728198	-9.30586	1.32907e-20	9.556e-19
ENSG00000084207.17	GSTP1	31077.2	0.407048	0.0437702	9.29966	1.40899e-20	1.00981e-18
ENSG00000145287.10	PLAC8	1647.57	0.602183	0.0647896	9.29444	1.47981e-20	1.05717e-18
ENSG00000036473.8	OTC	353.465	0.959015	0.103303	9.28353	1.63955e-20	1.16753e-18
ENSG00000263528.8	IKBKE	388.458	1.01917	0.109804	9.28168	1.6682e-20	1.18416e-18
ENSG00000171346.16	KRT15	287.931	1.07873	0.116241	9.28014	1.69256e-20	1.19763e-18
ENSG00000118508.5	RAB32	444.103	0.883663	0.0952279	9.27945	1.70348e-20	1.20155e-18
ENSG00000151834.15	GABRA2	829.927	0.887173	0.095626	9.27753	1.73459e-20	1.21963e-18
ENSG00000189056.14	RELN	609.702	-2.51941	0.271605	-9.27601	1.75939e-20	1.23318e-18
ENSG00000079459.13	FDFT1	1459.87	-0.543328	0.0585894	-9.27349	1.80146e-20	1.25871e-18
ENSG00000139737.22	SLAIN1	166.815	-1.4518	0.156626	-9.26925	1.87454e-20	1.30567e-18
ENSG00000136111.14	TBC1D4	1599.64	-0.645061	0.0697412	-9.24936	2.2585e-20	1.56821e-18
ENSG00000257743.8	MGAM2	128.664	1.66646	0.180422	9.23645	2.54822e-20	1.76389e-18
ENSG00000096433.11	ITPR3	2343.68	0.568947	0.0617505	9.21364	3.15236e-20	2.16908e-18
ENSG00000121390.19	PSPC1	2109.08	-0.52621	0.0571122	-9.21362	3.15305e-20	2.16908e-18
ENSG00000015520.14	NPC1L1	367.129	-2.02917	0.220387	-9.2073	3.34425e-20	2.29354e-18
ENSG00000120875.9	DUSP4	999.663	-0.619129	0.0672632	-9.20457	3.43043e-20	2.34542e-18
ENSG00000149970.16	CNKSR2	451.124	-0.82764	0.0899295	-9.2032	3.47433e-20	2.36818e-18
ENSG00000182511.12	FES	131.207	-1.72855	0.187984	-9.1952	3.74291e-20	2.54347e-18
ENSG00000152689.18	RASGRP3	489.121	0.881793	0.0960287	9.1826	4.20801e-20	2.85083e-18
ENSG00000119946.11	CNNM1	1053.46	-0.732534	0.0799154	-9.16637	4.89219e-20	3.3043e-18
ENSG00000141504.11	SAT2	888.717	0.691802	0.0756181	9.14862	5.76629e-20	3.88293e-18
ENSG00000183207.14	RUVBL2	3938.36	-0.438819	0.0479987	-9.14231	6.11341e-20	4.10427e-18
ENSG00000100994.12	PYGB	1685.75	-0.574353	0.062949	-9.12411	7.23269e-20	4.84112e-18
ENSG00000013364.19	MVP	719.366	0.804322	0.0881864	9.12071	7.46364e-20	4.98075e-18
ENSG00000106460.19	TMEM106B	2255.17	0.551044	0.060421	9.12008	7.5072e-20	4.99486e-18
ENSG00000101474.12	APMAP	1767.46	-0.524466	0.0576112	-9.10354	8.74306e-20	5.79982e-18
ENSG00000137251.16	TINAG	157.118	1.58509	0.174235	9.09747	9.24615e-20	6.11536e-18
ENSG00000140391.15	TSPAN3	4812.36	0.441191	0.0485309	9.09093	9.81944e-20	6.47531e-18
ENSG00000117226.12	GBP3	58.3583	2.67102	0.294172	9.0798	1.08774e-19	7.15183e-18
ENSG00000163956.13	LRPAP1	3672.07	-0.472146	0.0521321	-9.05672	1.3443e-19	8.81268e-18
ENSG00000188993.3	LRRC66	57.4897	2.60953	0.288318	9.05088	1.41826e-19	9.27026e-18
ENSG00000158417.11	EIF5B	7085.23	-0.480513	0.0531558	-9.03971	1.5709e-19	1.0238e-17
ENSG00000155463.14	OXA1L	4073.96	0.537555	0.0595375	9.02886	1.73474e-19	1.12728e-17
ENSG00000180616.9	SSTR2	798.37	-0.68273	0.0756635	-9.02325	1.82594e-19	1.18309e-17
ENSG00000235162.8	C12orf75	1500.18	0.532877	0.0590938	9.01749	1.92453e-19	1.24336e-17
ENSG00000185049.16	NELFA	1606.37	-0.542698	0.0604347	-8.97992	2.70966e-19	1.74554e-17
ENSG00000080618.16	CPB2	901.991	-0.636222	0.0708925	-8.97446	2.84741e-19	1.82899e-17
ENSG00000123684.13	LPGAT1	6575.73	0.410117	0.0457185	8.97047	2.95253e-19	1.89106e-17
ENSG00000143198.13	MGST3	1217.06	0.598868	0.0668458	8.95894	3.27804e-19	2.09353e-17
ENSG00000186951.16	PPARA	2081.36	0.483734	0.0540423	8.95102	3.52223e-19	2.24306e-17
ENSG00000127463.15	EMC1	3032.76	-0.478128	0.0534501	-8.94531	3.70903e-19	2.35529e-17
ENSG00000130726.12	TRIM28	16211.8	-0.403091	0.0451899	-8.91992	4.66619e-19	2.95468e-17
ENSG00000172260.15	NEGR1	122.314	-1.53577	0.172266	-8.91512	4.8731e-19	3.07696e-17
ENSG00000128165.9	ADM2	1147.45	-0.682477	0.0766278	-8.90639	5.27235e-19	3.31964e-17
ENSG00000162613.16	FUBP1	2142.25	0.468517	0.0526609	8.89688	5.74402e-19	3.60644e-17
ENSG00000163840.10	DTX3L	790.19	0.706408	0.079405	8.89627	5.77529e-19	3.61588e-17
ENSG00000164176.13	EDIL3	634.868	0.705724	0.0793426	8.89464	5.86066e-19	3.65906e-17
ENSG00000115839.17	RAB3GAP1	1961.93	-0.512727	0.0576479	-8.89411	5.88884e-19	3.66638e-17
ENSG00000074590.13	NUAK1	461.717	0.804444	0.0905452	8.88444	6.42417e-19	3.98854e-17
ENSG00000005471.17	ABCB4	246.319	-1.08419	0.122448	-8.85422	8.4271e-19	5.21755e-17
ENSG00000144852.17	NR1I2	88.3929	1.89174	0.214014	8.8393	9.63193e-19	5.94698e-17
ENSG00000065150.21	IPO5	8754.11	-0.381942	0.0432132	-8.83856	9.696e-19	5.96208e-17
ENSG00000134684.10	YARS	6871.58	-0.410132	0.0464035	-8.8384	9.70988e-19	5.96208e-17
ENSG00000142002.17	DPP9	3223.84	-0.531298	0.0601953	-8.82625	1.08246e-18	6.61564e-17
ENSG00000066248.15	NGEF	407.646	-0.849105	0.0962033	-8.82615	1.08336e-18	6.61564e-17
ENSG00000135404.11	CD63	7008.56	0.409113	0.0463637	8.82399	1.1045e-18	6.72627e-17
ENSG00000272068.1	AL365181.2	164.371	1.38717	0.157378	8.81428	1.20459e-18	7.31582e-17
ENSG00000129521.14	EGLN3	135.599	-1.50771	0.171209	-8.80628	1.29366e-18	7.83542e-17
ENSG00000130881.14	LRP3	2783.71	-0.442227	0.0502322	-8.80367	1.32418e-18	7.99854e-17
ENSG00000171603.17	CLSTN1	6274.87	-0.396436	0.045047	-8.80049	1.36215e-18	8.20566e-17
ENSG00000139540.12	SLC39A5	1763.25	0.509339	0.0579007	8.79677	1.40812e-18	8.4597e-17
ENSG00000185624.15	P4HB	18548.2	-0.399798	0.0454939	-8.78797	1.52293e-18	9.12487e-17
ENSG00000103034.14	NDRG4	251.476	-2.04659	0.233018	-8.78297	1.59215e-18	9.51407e-17
ENSG00000116741.8	RGS2	615.618	-0.863225	0.0982996	-8.78157	1.6121e-18	9.60751e-17
ENSG00000104765.16	BNIP3L	1394.58	0.626254	0.0713712	8.7746	1.71505e-18	1.01938e-16
ENSG00000111331.13	OAS3	45.7239	3.02833	0.345149	8.77396	1.72495e-18	1.02254e-16
ENSG00000164307.13	ERAP1	1120.61	0.579619	0.0660797	8.77151	1.76291e-18	1.04227e-16
ENSG00000143537.13	ADAM15	1486.46	-0.602571	0.0687366	-8.76637	1.84524e-18	1.08806e-16
ENSG00000139915.20	MDGA2	804.106	-0.67665	0.0772078	-8.76401	1.8842e-18	1.1081e-16
ENSG00000149823.9	VPS51	2627.62	0.526519	0.0601154	8.75846	1.97932e-18	1.16032e-16
ENSG00000115159.16	GPD2	3450.23	-0.442575	0.0505325	-8.75823	1.98341e-18	1.16032e-16
ENSG00000185338.5	SOCS1	298.766	-0.966293	0.110383	-8.75397	2.05975e-18	1.20182e-16
ENSG00000084710.14	EFR3B	225.428	1.15284	0.131796	8.74714	2.18822e-18	1.27346e-16
ENSG00000188976.11	NOC2L	4173.02	-0.467941	0.0535332	-8.74115	2.30757e-18	1.33941e-16
ENSG00000119630.14	PGF	273.673	-1.21029	0.138517	-8.73749	2.38353e-18	1.37991e-16
ENSG00000127241.16	MASP1	2229.82	-0.472097	0.0542045	-8.70955	3.05091e-18	1.7617e-16
ENSG00000276644.5	DACH1	130.963	-1.50489	0.172798	-8.70895	3.06691e-18	1.76637e-16
ENSG00000088247.17	KHSRP	16627.9	-0.441819	0.0509128	-8.67797	4.029e-18	2.3145e-16
ENSG00000144028.15	SNRNP200	17337.6	-0.41336	0.0477355	-8.65939	4.74313e-18	2.71773e-16
ENSG00000138604.10	GLCE	1049.51	0.604784	0.0701201	8.62497	6.41068e-18	3.66378e-16
ENSG00000138772.13	ANXA3	324.093	1.02385	0.11878	8.61976	6.70937e-18	3.82468e-16
ENSG00000120885.22	CLU	24327.3	-0.386926	0.0449586	-8.60628	7.54671e-18	4.29103e-16
ENSG00000130517.14	PGPEP1	3599.7	0.453486	0.052736	8.59917	8.02917e-18	4.55374e-16
ENSG00000116120.11	FARSB	1681.31	-0.541287	0.0632771	-8.55424	1.18651e-17	6.71219e-16
ENSG00000115963.13	RND3	656.308	-0.683988	0.0799675	-8.55333	1.19591e-17	6.74824e-16
ENSG00000167798.17	C3P1	521.258	1.59972	0.187087	8.55063	1.22415e-17	6.89016e-16
ENSG00000171444.18	MCC	1453.17	-0.523113	0.0612365	-8.54251	1.31333e-17	7.37352e-16
ENSG00000173193.15	PARP14	851.881	0.635508	0.0744532	8.53566	1.39354e-17	7.80415e-16
ENSG00000166986.15	MARS	7429.73	-0.392687	0.0460479	-8.5278	1.49153e-17	8.33186e-16
ENSG00000163638.13	ADAMTS9	539.368	-0.74469	0.0873279	-8.52752	1.49524e-17	8.33186e-16
ENSG00000079950.14	STX7	1958.98	0.463042	0.0543051	8.52669	1.50598e-17	8.37078e-16
ENSG00000151150.22	ANK3	406.054	0.821124	0.0963709	8.52046	1.58918e-17	8.81123e-16
ENSG00000113272.14	THG1L	200.243	1.25758	0.148001	8.49714	1.94311e-17	1.07469e-15
ENSG00000163295.5	ALPI	102.485	1.62	0.190717	8.49428	1.99157e-17	1.09876e-15
ENSG00000146070.17	PLA2G7	592.797	-0.780464	0.0920838	-8.47558	2.33906e-17	1.28729e-15
ENSG00000127418.15	FGFRL1	2039.87	-0.480495	0.0567031	-8.47388	2.37345e-17	1.303e-15
ENSG00000160072.20	ATAD3B	2284.64	-0.536321	0.0633514	-8.46581	2.54385e-17	1.39312e-15
ENSG00000102174.9	PHEX	900.737	0.602803	0.071224	8.46349	2.59502e-17	1.41766e-15
ENSG00000172270.19	BSG	17430.1	-0.372489	0.0440592	-8.45428	2.80803e-17	1.53027e-15
ENSG00000136048.14	DRAM1	2135.81	-0.448399	0.053113	-8.44236	3.10987e-17	1.69063e-15
ENSG00000169432.16	SCN9A	435.809	-0.787552	0.0932923	-8.44177	3.12576e-17	1.69513e-15
ENSG00000109667.12	SLC2A9	95.6317	1.70982	0.202553	8.44134	3.13707e-17	1.69714e-15
ENSG00000241935.9	HOGA1	89.5792	1.73641	0.205909	8.43293	3.37125e-17	1.81941e-15
ENSG00000128595.17	CALU	8338.65	-0.40059	0.0475895	-8.41762	3.84225e-17	2.0686e-15
ENSG00000143013.13	LMO4	1607.09	0.52214	0.0620696	8.41216	4.02531e-17	2.16193e-15
ENSG00000125753.14	VASP	3832.36	-0.443909	0.0527876	-8.40936	4.12267e-17	2.2089e-15
ENSG00000181163.13	NPM1	21671	-0.364927	0.0434628	-8.39631	4.60737e-17	2.46268e-15
ENSG00000178623.12	GPR35	290.466	-0.919285	0.109603	-8.38743	4.96903e-17	2.64964e-15
ENSG00000134853.12	PDGFRA	117.81	-1.4535	0.173476	-8.37869	5.35185e-17	2.84696e-15
ENSG00000130202.10	NECTIN2	4959.75	-0.388691	0.0465919	-8.34246	7.2763e-17	3.86146e-15
ENSG00000148154.10	UGCG	791.591	0.625599	0.0752668	8.31175	9.43037e-17	4.99272e-15
ENSG00000054654.16	SYNE2	579.855	0.774917	0.0932877	8.30674	9.83664e-17	5.19547e-15
ENSG00000149273.15	RPS3	36761	0.50141	0.0603745	8.30499	9.98274e-17	5.26017e-15
ENSG00000160963.14	COL26A1	2012.73	-0.495816	0.0597249	-8.30167	1.02657e-16	5.39653e-15
ENSG00000088826.18	SMOX	825.956	-0.618221	0.0746643	-8.28001	1.23167e-16	6.45943e-15
ENSG00000113739.10	STC2	4712.89	-0.470316	0.0568261	-8.2764	1.26954e-16	6.64245e-15
ENSG00000105063.19	PPP6R1	4235.19	-0.46084	0.0557201	-8.27062	1.33265e-16	6.95629e-15
ENSG00000178919.9	FOXE1	97.8424	1.69561	0.205076	8.2682	1.35998e-16	7.08238e-15
ENSG00000169894.18	MUC3A	346.563	0.862123	0.104392	8.25855	1.47452e-16	7.66098e-15
ENSG00000077232.18	DNAJC10	1900.75	-0.469386	0.0568721	-8.25336	1.54008e-16	7.98299e-15
ENSG00000174607.11	UGT8	470.71	0.78071	0.0946175	8.25122	1.56785e-16	8.10807e-15
ENSG00000159176.14	CSRP1	234.459	-1.08091	0.131007	-8.25077	1.57383e-16	8.12017e-15
ENSG00000100296.13	THOC5	2932.06	-0.438667	0.0531714	-8.25006	1.5832e-16	8.14963e-15
ENSG00000065911.12	MTHFD2	1866.56	-0.482945	0.0586243	-8.23796	1.75172e-16	8.99635e-15
ENSG00000002549.12	LAP3	3023.38	-0.423225	0.0513908	-8.23544	1.78904e-16	9.1669e-15
ENSG00000157020.18	SEC13	4869.79	-0.375922	0.0456648	-8.23222	1.8378e-16	9.39514e-15
ENSG00000102024.18	PLS3	7395.69	0.383367	0.0466327	8.22099	2.01831e-16	1.02943e-14
ENSG00000113273.17	ARSB	532.562	-0.707536	0.0861055	-8.21709	2.08509e-16	1.06106e-14
ENSG00000106384.12	MOGAT3	416.257	0.778067	0.0947173	8.21463	2.12821e-16	1.08054e-14
ENSG00000055332.18	EIF2AK2	593.827	0.690253	0.0840666	8.21078	2.19749e-16	1.11318e-14
ENSG00000081041.9	CXCL2	73.9715	1.89592	0.230936	8.20973	2.21692e-16	1.12048e-14
ENSG00000152518.8	ZFP36L2	4637.26	0.49438	0.0602308	8.20809	2.24733e-16	1.13327e-14
ENSG00000170558.9	CDH2	1549.25	0.503589	0.0614574	8.19412	2.52424e-16	1.27004e-14
ENSG00000090273.14	NUDC	5434.96	-0.435025	0.0531051	-8.19176	2.57428e-16	1.2923e-14
ENSG00000164855.16	TMEM184A	318.519	-0.88308	0.107829	-8.18966	2.6197e-16	1.31214e-14
ENSG00000163435.16	ELF3	747.39	0.622661	0.0760385	8.18875	2.63949e-16	1.31909e-14
ENSG00000132854.19	KANK4	833.272	-0.62709	0.0767201	-8.17374	2.98967e-16	1.49076e-14
ENSG00000118898.16	PPL	268.475	0.984795	0.120541	8.16979	3.0893e-16	1.53699e-14
ENSG00000162738.6	VANGL2	426.274	0.771857	0.0945242	8.16571	3.19538e-16	1.58623e-14
ENSG00000260027.5	HOXB7	220.162	1.04141	0.127556	8.16433	3.23237e-16	1.60103e-14
ENSG00000268104.3	SLC6A14	2183.99	-0.620943	0.0760817	-8.16152	3.30824e-16	1.63498e-14
ENSG00000184840.12	TMED9	9006.2	-0.404645	0.0496475	-8.15036	3.6283e-16	1.78919e-14
ENSG00000123388.4	HOXC11	213.929	1.07362	0.131863	8.14195	3.88955e-16	1.91378e-14
ENSG00000072657.9	TRHDE	281.036	0.990982	0.12182	8.13479	4.12639e-16	2.02139e-14
ENSG00000091583.11	APOH	2820.92	-0.418069	0.0513925	-8.13484	4.12492e-16	2.02139e-14
ENSG00000090376.11	IRAK3	50.473	2.38843	0.293679	8.13281	4.1945e-16	2.05025e-14
ENSG00000175906.5	ARL4D	1167.38	-0.600075	0.0737899	-8.13221	4.21527e-16	2.05589e-14
ENSG00000144560.15	VGLL4	927.748	0.631721	0.0777575	8.12424	4.50156e-16	2.19073e-14
ENSG00000123561.15	SERPINA7	165.311	1.23613	0.152363	8.11311	4.93398e-16	2.39593e-14
ENSG00000165475.15	CRYL1	254.76	0.996402	0.122885	8.1084	5.12906e-16	2.48525e-14
ENSG00000013810.19	TACC3	5038.96	-0.493673	0.0609783	-8.09588	5.6852e-16	2.74875e-14
ENSG00000168143.9	FAM83B	35.118	3.36781	0.416229	8.09124	5.90606e-16	2.84936e-14
ENSG00000117385.15	P3H1	1584.16	-0.562123	0.0695979	-8.07671	6.65357e-16	3.20305e-14
ENSG00000140416.21	TPM1	1196.85	0.536097	0.0663923	8.0747	6.76453e-16	3.24945e-14
ENSG00000245532.9	NEAT1	1489.17	0.5574	0.0691938	8.05564	7.90663e-16	3.78189e-14
ENSG00000174718.12	RESF1	1705.65	0.460596	0.0571769	8.05563	7.90686e-16	3.78189e-14
ENSG00000244128.7	LINC01322	34.3797	3.5208	0.437188	8.05328	8.06044e-16	3.84709e-14
ENSG00000104805.16	NUCB1	4483	-0.428503	0.0532335	-8.0495	8.31327e-16	3.95928e-14
ENSG00000114021.12	NIT2	956.948	0.555766	0.0690466	8.04915	8.33742e-16	3.96232e-14
ENSG00000118785.14	SPP1	35.7456	-3.193	0.396733	-8.04823	8.39996e-16	3.98354e-14
ENSG00000092439.16	TRPM7	3085.33	0.401187	0.0499124	8.03782	9.14514e-16	4.32773e-14
ENSG00000125354.23	SEPTIN6	693.394	-0.617457	0.0768304	-8.03662	9.23499e-16	4.36099e-14
ENSG00000125818.18	PSMF1	2070.69	-0.448243	0.0558366	-8.02776	9.92664e-16	4.67769e-14
ENSG00000139514.13	SLC7A1	2602.21	-0.429784	0.0535391	-8.02749	9.94848e-16	4.67809e-14
ENSG00000141431.12	ASXL3	142.959	1.33911	0.166898	8.02352	1.02755e-15	4.82171e-14
ENSG00000196323.14	ZBTB44	552.828	0.716914	0.0894088	8.01838	1.0715e-15	5.01737e-14
ENSG00000079689.14	SCGN	5822.81	0.433822	0.0541125	8.01703	1.08331e-15	5.06203e-14
ENSG00000156711.17	MAPK13	561.435	0.660642	0.0825509	8.00285	1.21576e-15	5.66906e-14
ENSG00000164181.14	ELOVL7	430.891	0.768554	0.0961014	7.99732	1.27154e-15	5.91051e-14
ENSG00000129474.16	AJUBA	6382.66	0.398802	0.0498677	7.9972	1.27284e-15	5.91051e-14
ENSG00000163162.9	RNF149	863.785	-0.561516	0.0704487	-7.97057	1.57947e-15	7.3191e-14
ENSG00000171992.13	SYNPO	509.728	0.680167	0.0853548	7.9687	1.60348e-15	7.41495e-14
ENSG00000172116.23	CD8B	416.569	0.739023	0.0928214	7.96177	1.69591e-15	7.82612e-14
ENSG00000197594.13	ENPP1	1348.11	-0.512949	0.0644838	-7.95469	1.79582e-15	8.236e-14
ENSG00000114988.11	LMAN2L	1141.83	-0.537194	0.0675278	-7.95516	1.78906e-15	8.236e-14
ENSG00000146540.15	C7orf50	1117.98	-0.540461	0.0679416	-7.95479	1.79438e-15	8.236e-14
ENSG00000087086.15	FTL	63764.9	-0.383644	0.0482845	-7.94548	1.93441e-15	8.85339e-14
ENSG00000172197.11	MBOAT1	266.539	0.915381	0.115388	7.93309	2.13763e-15	9.76345e-14
ENSG00000080573.7	COL5A3	281.693	0.948711	0.119628	7.9305	2.18273e-15	9.94905e-14
ENSG00000087269.16	NOP14	3042.49	-0.414575	0.0523169	-7.92431	2.29419e-15	1.04357e-13
ENSG00000078081.8	LAMP3	105.432	1.49876	0.189178	7.92247	2.32838e-15	1.05697e-13
ENSG00000057704.13	TMCC3	417.842	0.768779	0.0971928	7.90984	2.57725e-15	1.16757e-13
ENSG00000137710.16	RDX	4321.68	0.3573	0.0452011	7.90468	2.68629e-15	1.2145e-13
ENSG00000172794.20	RAB37	1122.28	0.548514	0.0695768	7.88358	3.18124e-15	1.43536e-13
ENSG00000166123.14	GPT2	2553.67	-0.464867	0.0589776	-7.88209	3.21948e-15	1.44968e-13
ENSG00000106772.18	PRUNE2	74.2328	1.8425	0.234119	7.86993	3.54826e-15	1.5945e-13
ENSG00000115183.15	TANC1	1416	-0.492051	0.0625252	-7.86965	3.55646e-15	1.59497e-13
ENSG00000131979.19	GCH1	1089.24	-0.549496	0.0698782	-7.86363	3.73147e-15	1.6701e-13
ENSG00000109072.14	VTN	21621.1	0.340674	0.0433447	7.85965	3.85202e-15	1.7206e-13
ENSG00000141458.13	NPC1	1860.92	-0.498682	0.063515	-7.8514	4.1141e-15	1.83398e-13
ENSG00000106823.12	ECM2	293.758	0.904383	0.115205	7.85023	4.1526e-15	1.84745e-13
ENSG00000006015.17	REX1BD	1092.42	0.50644	0.0645631	7.84412	4.36e-15	1.93586e-13
ENSG00000173230.15	GOLGB1	3124.26	0.470158	0.0599433	7.84338	4.38565e-15	1.94337e-13
ENSG00000265763.4	ZNF488	44.9897	2.46685	0.314684	7.83911	4.53738e-15	2.00662e-13
ENSG00000100911.16	PSME2	1509.71	0.4634	0.0591581	7.83324	4.75451e-15	2.09848e-13
ENSG00000147592.9	LACTB2	1403.76	0.527076	0.067323	7.82905	4.91565e-15	2.16531e-13
ENSG00000089199.10	CHGB	54.6735	-2.08905	0.266869	-7.82801	4.9565e-15	2.179e-13
ENSG00000069535.14	MAOB	1667.15	0.451981	0.0577466	7.82697	4.99753e-15	2.19184e-13
ENSG00000176658.17	MYO1D	4043.18	0.357935	0.0457321	7.82678	5.00538e-15	2.19184e-13
ENSG00000085224.22	ATRX	2521.67	0.408081	0.0521694	7.82224	5.1891e-15	2.26784e-13
ENSG00000213626.13	LBH	38.653	2.80915	0.359612	7.81161	5.64634e-15	2.46284e-13
ENSG00000184985.16	SORCS2	99.7115	3.11263	0.398512	7.81062	5.69073e-15	2.47736e-13
ENSG00000105810.9	CDK6	824.022	-0.625725	0.080234	-7.79875	6.25251e-15	2.71661e-13
ENSG00000137171.15	KLC4	756.194	0.58502	0.0750278	7.79737	6.32086e-15	2.74097e-13
ENSG00000166037.11	CEP57	1765.81	0.458408	0.0587958	7.79661	6.35908e-15	2.75218e-13
ENSG00000244187.8	TMEM141	3659.71	0.498949	0.0640888	7.78529	6.9554e-15	3.00444e-13
ENSG00000196557.13	CACNA1H	101.464	-1.43617	0.184634	-7.77846	7.34116e-15	3.16493e-13
ENSG00000165379.13	LRFN5	182.144	1.08312	0.139268	7.77723	7.41294e-15	3.18971e-13
ENSG00000118985.16	ELL2	1688.97	-0.441128	0.0567657	-7.77103	7.78516e-15	3.34342e-13
ENSG00000139842.15	CUL4A	1716.83	-0.488909	0.0629841	-7.76241	8.33292e-15	3.57178e-13
ENSG00000287064.1	AL606500.1	2268.11	-0.412201	0.0531071	-7.7617	8.37959e-15	3.58489e-13
ENSG00000124570.20	SERPINB6	1328.41	0.467117	0.0601965	7.75986	8.50206e-15	3.63032e-13
ENSG00000187288.10	CIDEC	495.201	0.696058	0.0897263	7.75757	8.6571e-15	3.68945e-13
ENSG00000137491.15	SLCO2B1	3574.88	0.444492	0.0573235	7.7541	8.89752e-15	3.78467e-13
ENSG00000039523.20	RIPOR1	445.789	-0.717438	0.0926358	-7.74471	9.57989e-15	4.06717e-13
ENSG00000027697.14	IFNGR1	1038.24	0.522315	0.0674767	7.74067	9.88921e-15	4.1905e-13
ENSG00000155660.11	PDIA4	11106.4	-0.40693	0.0525779	-7.73956	9.97624e-15	4.21936e-13
ENSG00000088832.17	FKBP1A	1893.51	-0.439512	0.0571372	-7.69221	1.44611e-14	6.1046e-13
ENSG00000151914.20	DST	1798.91	0.524137	0.0681454	7.69144	1.45484e-14	6.12985e-13
ENSG00000164406.8	LEAP2	77.1464	1.7262	0.224643	7.6842	1.53953e-14	6.47444e-13
ENSG00000128311.14	TST	2649.21	0.459163	0.0597823	7.68058	1.58367e-14	6.64752e-13
ENSG00000151151.6	IPMK	687.552	0.637201	0.0832794	7.65137	1.98851e-14	8.33117e-13
ENSG00000196517.11	SLC6A9	689.16	-0.6291	0.082254	-7.64825	2.03731e-14	8.51964e-13
ENSG00000083720.13	OXCT1	971.507	-0.5231	0.0684039	-7.64723	2.0536e-14	8.57167e-13
ENSG00000266714.9	MYO15B	139.644	1.32889	0.173853	7.6438	2.10906e-14	8.78672e-13
ENSG00000132669.13	RIN2	394.359	0.795674	0.104156	7.63928	2.18443e-14	9.07379e-13
ENSG00000013583.10	HEBP1	958.169	0.525533	0.0687944	7.63918	2.18611e-14	9.07379e-13
ENSG00000126457.21	PRMT1	10934.2	-0.341688	0.0447411	-7.637	2.22334e-14	9.21117e-13
ENSG00000105186.16	ANKRD27	1837.77	-0.426873	0.0559461	-7.63008	2.3461e-14	9.7017e-13
ENSG00000102934.10	PLLP	804.095	0.557859	0.0731949	7.62156	2.50635e-14	1.03452e-12
ENSG00000108830.10	RND2	51.2774	-2.14921	0.282272	-7.61396	2.65826e-14	1.0952e-12
ENSG00000106003.13	LFNG	92.0835	-1.55821	0.205185	-7.59418	3.09749e-14	1.2738e-12
ENSG00000162344.4	FGF19	682.257	-0.622763	0.0820559	-7.58949	3.21164e-14	1.31831e-12
ENSG00000181350.12	LRRC75A	67.5822	1.87597	0.247397	7.58285	3.38048e-14	1.38507e-12
ENSG00000172890.13	NADSYN1	703.854	0.611902	0.080744	7.5783	3.50118e-14	1.43189e-12
ENSG00000142230.13	SAE1	6311.9	-0.384413	0.0507853	-7.56939	3.74987e-14	1.53079e-12
ENSG00000143850.16	PLEKHA6	579.142	0.642228	0.0848519	7.56881	3.76653e-14	1.53477e-12
ENSG00000105671.12	DDX49	3460.7	-0.376386	0.0497314	-7.56837	3.77927e-14	1.53716e-12
ENSG00000106351.13	AGFG2	2018.2	-0.442129	0.0584304	-7.56676	3.82646e-14	1.55352e-12
ENSG00000185269.12	NOTUM	87.1565	-1.50346	0.198734	-7.56516	3.87392e-14	1.56992e-12
ENSG00000125656.11	CLPP	1403.85	-0.485344	0.0641729	-7.56307	3.93675e-14	1.59249e-12
ENSG00000156510.13	HKDC1	60.9808	1.94373	0.257087	7.56058	4.0129e-14	1.6188e-12
ENSG00000109519.13	GRPEL1	1838.91	-0.472126	0.0624467	-7.56047	4.0163e-14	1.6188e-12
ENSG00000095321.17	CRAT	1609.24	0.472724	0.062577	7.55427	4.21229e-14	1.69473e-12
ENSG00000090861.15	AARS	16548	-0.352615	0.0467095	-7.54912	4.38224e-14	1.75992e-12
ENSG00000198203.10	SULT1C2	107.469	1.3701	0.181703	7.54031	4.68853e-14	1.87954e-12
ENSG00000105438.9	KDELR1	7057.78	-0.348612	0.0464054	-7.51231	5.80942e-14	2.32471e-12
ENSG00000128791.12	TWSG1	463.35	0.672625	0.0896394	7.50368	6.20505e-14	2.47857e-12
ENSG00000139508.14	SLC46A3	35.1862	2.84193	0.379024	7.49801	6.47917e-14	2.58344e-12
ENSG00000143515.18	ATP8B2	3349.3	-0.382623	0.0510642	-7.49298	6.73249e-14	2.67965e-12
ENSG00000157764.13	BRAF	897.355	0.534327	0.0713452	7.48932	6.92325e-14	2.75066e-12
ENSG00000115486.12	GGCX	2846.79	-0.391214	0.0523455	-7.47368	7.79811e-14	3.09274e-12
ENSG00000163050.17	COQ8A	2943.24	-0.368658	0.049405	-7.46196	8.52455e-14	3.37484e-12
ENSG00000100242.15	SUN2	2471	-0.432106	0.0579361	-7.45832	8.76304e-14	3.46311e-12
ENSG00000197872.11	FAM49A	71.8586	-1.71695	0.230264	-7.45643	8.88988e-14	3.50702e-12
ENSG00000088305.18	DNMT3B	614.421	-0.605647	0.0813629	-7.44377	9.78545e-14	3.8535e-12
ENSG00000170275.14	CRTAP	5443.68	0.410931	0.0552107	7.44295	9.84581e-14	3.87043e-12
ENSG00000145220.14	LYAR	1578.27	-0.586564	0.0788569	-7.43833	1.01967e-13	4.00129e-12
ENSG00000080493.17	SLC4A4	332.463	0.794246	0.106801	7.43672	1.03215e-13	4.04318e-12
ENSG00000075568.17	TMEM131	1786.41	-0.431228	0.0580717	-7.42578	1.12117e-13	4.38418e-12
ENSG00000166562.9	SEC11C	585.717	-0.611616	0.08245	-7.41802	1.18884e-13	4.64064e-12
ENSG00000168924.15	LETM1	4209.95	-0.426384	0.0575739	-7.40586	1.30305e-13	5.07757e-12
ENSG00000130813.18	SHFL	1106.95	-0.561906	0.0758955	-7.40368	1.32459e-13	5.15249e-12
ENSG00000126218.12	F10	446.855	-0.740569	0.100054	-7.40172	1.34432e-13	5.22013e-12
ENSG00000174233.11	ADCY6	1407.51	0.450419	0.0608641	7.4004	1.3577e-13	5.26294e-12
ENSG00000203999.9	LINC01270	52.7646	-1.97079	0.266483	-7.39556	1.4081e-13	5.44879e-12
ENSG00000240498.9	CDKN2B-AS1	87.8673	1.51941	0.205505	7.39351	1.42999e-13	5.52391e-12
ENSG00000165138.18	ANKS6	1207.75	0.481233	0.0651003	7.39218	1.44443e-13	5.57004e-12
ENSG00000057252.13	SOAT1	2151.94	-0.410946	0.0556802	-7.38047	1.57733e-13	6.06525e-12
ENSG00000115468.12	EFHD1	541.281	-0.624424	0.0846058	-7.38039	1.57829e-13	6.06525e-12
ENSG00000113448.19	PDE4D	567.488	-0.638596	0.0865431	-7.37894	1.59559e-13	6.12119e-12
ENSG00000182963.10	GJC1	849.385	0.545169	0.0739197	7.37515	1.64159e-13	6.28684e-12
ENSG00000198561.13	CTNND1	8075.76	0.317558	0.0430686	7.37331	1.66445e-13	6.36347e-12
ENSG00000099341.11	PSMD8	3896.99	-0.370626	0.050299	-7.36846	1.72612e-13	6.58793e-12
ENSG00000165895.19	ARHGAP42	393.043	0.709039	0.0962648	7.36551	1.76466e-13	6.72349e-12
ENSG00000141873.11	SLC39A3	756.782	-0.589756	0.0800744	-7.3651	1.77012e-13	6.73279e-12
ENSG00000164403.14	SHROOM1	651.323	0.620345	0.0842305	7.36486	1.77334e-13	6.73355e-12
ENSG00000143344.15	RGL1	416.248	0.750091	0.101861	7.36385	1.78686e-13	6.77335e-12
ENSG00000188175.10	HEPACAM2	468.359	0.708523	0.096256	7.36082	1.8279e-13	6.91716e-12
ENSG00000197442.10	MAP3K5	156.093	1.09404	0.148639	7.36038	1.83381e-13	6.92775e-12
ENSG00000143061.17	IGSF3	2313.82	0.407994	0.0554486	7.35805	1.86623e-13	7.0383e-12
ENSG00000154229.12	PRKCA	2225.07	-0.403654	0.0548797	-7.35525	1.90568e-13	7.17494e-12
ENSG00000140564.12	FURIN	6094.04	-0.357645	0.0486618	-7.3496	1.98801e-13	7.47229e-12
ENSG00000135083.15	CCNJL	364.228	0.722085	0.0983895	7.33905	2.15121e-13	8.06937e-12
ENSG00000144381.17	HSPD1	26563.6	-0.315287	0.0429612	-7.33887	2.1541e-13	8.06937e-12
ENSG00000176153.12	GPX2	4015.72	0.411632	0.0562239	7.3213	2.45576e-13	9.18398e-12
ENSG00000089048.14	ESF1	1211	-0.457311	0.0624759	-7.3198	2.48336e-13	9.27162e-12
ENSG00000130876.11	SLC7A10	491.831	-0.652904	0.0892369	-7.31652	2.54478e-13	9.48505e-12
ENSG00000112394.17	SLC16A10	572.917	0.605221	0.0827266	7.31592	2.55628e-13	9.512e-12
ENSG00000176907.5	TCIM	1466.06	0.49278	0.0674156	7.30958	2.67976e-13	9.95487e-12
ENSG00000165752.17	STK32C	256.73	-0.860282	0.117736	-7.30688	2.73412e-13	1.01399e-11
ENSG00000113494.17	PRLR	2002.14	0.407678	0.055804	7.30553	2.76177e-13	1.02254e-11
ENSG00000255774.2	LINC02747	194.093	1.04396	0.142995	7.30069	2.86296e-13	1.05825e-11
ENSG00000105447.13	GRWD1	2710.75	-0.439351	0.0601877	-7.29969	2.88439e-13	1.06441e-11
ENSG00000133112.16	TPT1	26319.5	0.41101	0.0563081	7.29931	2.89237e-13	1.06559e-11
ENSG00000097021.19	ACOT7	557.183	-0.629272	0.0862239	-7.29811	2.91837e-13	1.07339e-11
ENSG00000170322.14	NFRKB	1926.17	0.41511	0.0568912	7.29657	2.95204e-13	1.08399e-11
ENSG00000128965.13	CHAC1	278.987	-0.868916	0.11909	-7.29628	2.95834e-13	1.08451e-11
ENSG00000120054.12	CPN1	640.812	0.642389	0.0881307	7.28906	3.1213e-13	1.141e-11
ENSG00000134363.12	FST	171.947	-1.11845	0.153443	-7.289	3.12266e-13	1.141e-11
ENSG00000075223.14	SEMA3C	83.6413	1.51286	0.207602	7.2873	3.16238e-13	1.15362e-11
ENSG00000182718.16	ANXA2	12768.3	0.329275	0.0451889	7.28663	3.17814e-13	1.15748e-11
ENSG00000154553.15	PDLIM3	62.3379	-1.77492	0.244236	-7.26724	3.66906e-13	1.33409e-11
ENSG00000166848.7	TERF2IP	1388.58	-0.473256	0.0651557	-7.26346	3.77302e-13	1.36966e-11
ENSG00000177380.14	PPFIA3	393.326	-0.699123	0.0962804	-7.26133	3.83304e-13	1.38918e-11
ENSG00000116478.12	HDAC1	6058.41	-0.313358	0.0431601	-7.26037	3.86034e-13	1.3968e-11
ENSG00000049089.15	COL9A2	309.168	-0.810363	0.111647	-7.25829	3.92028e-13	1.41619e-11
ENSG00000136628.18	EPRS	11025	-0.326799	0.0450519	-7.25383	4.0516e-13	1.46126e-11
ENSG00000136731.13	UGGT1	5246.86	-0.34059	0.0470332	-7.24147	4.43845e-13	1.5982e-11
ENSG00000155760.2	FZD7	1497.32	0.434878	0.0600578	7.24098	4.45448e-13	1.60139e-11
ENSG00000150459.12	SAP18	2443.59	-0.416835	0.057606	-7.23596	4.62238e-13	1.65907e-11
ENSG00000156675.16	RAB11FIP1	2218.71	0.381519	0.0527305	7.23525	4.64672e-13	1.66512e-11
ENSG00000138061.12	CYP1B1	105.246	1.32924	0.183733	7.23463	4.66798e-13	1.67006e-11
ENSG00000114573.10	ATP6V1A	3525.17	0.355267	0.0492361	7.21558	5.37043e-13	1.91829e-11
ENSG00000108924.14	HLF	740.219	-0.546084	0.0757498	-7.20904	5.63468e-13	2.00946e-11
ENSG00000132846.6	ZBED3	1219.34	0.469418	0.0651204	7.20847	5.65829e-13	2.01466e-11
ENSG00000113492.14	AGXT2	787.084	0.5255	0.072906	7.20791	5.68184e-13	2.01982e-11
ENSG00000177614.11	PGBD5	275.581	0.836935	0.116179	7.20383	5.85447e-13	2.07787e-11
ENSG00000166415.15	WDR72	4868.88	0.410113	0.0569913	7.19605	6.19806e-13	2.19632e-11
ENSG00000147140.16	NONO	10215.2	0.328994	0.045773	7.18752	6.59803e-13	2.33434e-11
ENSG00000179218.13	CALR	27604.7	-0.377892	0.0525793	-7.18709	6.61845e-13	2.33785e-11
ENSG00000180745.5	CLRN3	1221.49	0.475137	0.0661136	7.18667	6.63902e-13	2.34141e-11
ENSG00000117834.12	SLC5A9	174.566	1.01143	0.140784	7.18425	6.75757e-13	2.37946e-11
ENSG00000131269.19	ABCB7	455.664	0.688149	0.0958004	7.18316	6.81206e-13	2.39486e-11
ENSG00000127334.10	DYRK2	1386.36	0.448746	0.0624948	7.18054	6.94371e-13	2.4373e-11
ENSG00000115109.14	EPB41L5	1491.74	-0.436221	0.0607615	-7.17923	7.01055e-13	2.45689e-11
ENSG00000177189.14	RPS6KA3	23491.7	-0.292128	0.0407036	-7.17695	7.12855e-13	2.49432e-11
ENSG00000125827.9	TMX4	689.803	-0.557091	0.0777615	-7.1641	7.82998e-13	2.73546e-11
ENSG00000102572.14	STK24	976.056	-0.496169	0.0693134	-7.15835	8.16561e-13	2.84825e-11
ENSG00000076555.15	ACACB	465.087	-0.754774	0.105471	-7.15625	8.29166e-13	2.8877e-11
ENSG00000179010.14	MRFAP1	11781.5	-0.3791	0.0530083	-7.1517	8.57067e-13	2.98021e-11
ENSG00000141198.16	TOM1L1	750.762	0.526452	0.0736383	7.14916	8.7308e-13	3.03117e-11
ENSG00000084090.13	STARD7	6615.63	-0.347922	0.048685	-7.14639	8.90908e-13	3.08825e-11
ENSG00000213468.7	FIRRE	109.567	-1.27583	0.17873	-7.13829	9.4501e-13	3.2707e-11
ENSG00000172037.14	LAMB2	2119.4	0.491829	0.0689765	7.13038	1.00092e-12	3.45882e-11
ENSG00000105223.20	PLD3	2988.48	-0.365334	0.0512397	-7.1299	1.00439e-12	3.46547e-11
ENSG00000124766.7	SOX4	6239.02	0.351524	0.0493268	7.12644	1.03001e-12	3.54838e-11
ENSG00000127084.19	FGD3	47.7683	2.08053	0.292013	7.12478	1.04248e-12	3.58579e-11
ENSG00000127837.9	AAMP	4492.48	-0.385775	0.0541863	-7.11943	1.08376e-12	3.72201e-11
ENSG00000259956.2	RBM15B	2137.85	-0.378917	0.0532622	-7.11419	1.12575e-12	3.86029e-11
ENSG00000125304.10	TM9SF2	3288.09	-0.373144	0.0524636	-7.11243	1.14021e-12	3.90388e-11
ENSG00000130204.13	TOMM40	4951.6	-0.435795	0.0613482	-7.10362	1.21527e-12	4.15446e-11
ENSG00000176102.13	CSTF3	1470.53	-0.434654	0.0612351	-7.09811	1.26473e-12	4.31693e-11
ENSG00000141985.9	SH3GL1	2433.47	-0.460524	0.0649259	-7.09308	1.31157e-12	4.46997e-11
ENSG00000111058.8	ACSS3	1197.76	-0.454633	0.0641397	-7.08817	1.35894e-12	4.62433e-11
ENSG00000008853.16	RHOBTB2	281.659	0.806326	0.11382	7.08423	1.39816e-12	4.75054e-11
ENSG00000138385.16	SSB	3356.87	-0.383553	0.0541619	-7.08159	1.42513e-12	4.83482e-11
ENSG00000142945.13	KIF2C	2196.69	-0.399251	0.0564029	-7.07856	1.45659e-12	4.93403e-11
ENSG00000115053.16	NCL	41460.6	-0.343414	0.0485179	-7.0781	1.46142e-12	4.94288e-11
ENSG00000261371.6	PECAM1	1431.34	-0.424191	0.0599813	-7.07205	1.52666e-12	5.15572e-11
ENSG00000135821.18	GLUL	11206	-0.292883	0.0414246	-7.07027	1.54638e-12	5.21441e-11
ENSG00000169679.15	BUB1	1930.1	-0.408858	0.0578804	-7.06384	1.61958e-12	5.453e-11
ENSG00000119801.13	YPEL5	707.269	0.596285	0.0844217	7.06317	1.62747e-12	5.4713e-11
ENSG00000258441.1	LINC00641	346.092	-0.788038	0.111714	-7.0541	1.73727e-12	5.83162e-11
ENSG00000072110.13	ACTN1	3412.1	-0.364581	0.051695	-7.05254	1.75675e-12	5.88817e-11
ENSG00000139116.18	KIF21A	3747.23	-0.356152	0.0505567	-7.04459	1.86004e-12	6.22498e-11
ENSG00000198113.3	TOR4A	348.043	-0.781676	0.111011	-7.0414	1.9032e-12	6.35987e-11
ENSG00000119772.16	DNMT3A	2182.92	0.370917	0.0526917	7.03938	1.93091e-12	6.44283e-11
ENSG00000163898.10	LIPH	351.296	0.702953	0.100056	7.02557	2.13188e-12	7.10277e-11
ENSG00000077585.14	GPR137B	122.968	1.20544	0.17159	7.0251	2.13915e-12	7.11635e-11
ENSG00000147010.18	SH3KBP1	1961.79	-0.385019	0.0548496	-7.01954	2.22596e-12	7.39411e-11
ENSG00000106105.14	GARS	7599.62	-0.298789	0.0425931	-7.01497	2.30002e-12	7.62873e-11
ENSG00000156475.18	PPP2R2B	59.4162	1.75081	0.249632	7.01358	2.32291e-12	7.69321e-11
ENSG00000169429.11	CXCL8	53.5067	1.88936	0.269414	7.01285	2.33511e-12	7.72214e-11
ENSG00000120437.9	ACAT2	4071.24	-0.31775	0.0453146	-7.01209	2.34783e-12	7.75272e-11
ENSG00000136960.12	ENPP2	732.631	-0.567757	0.0810902	-7.00156	2.53133e-12	8.34626e-11
ENSG00000136709.12	WDR33	2577.62	-0.392378	0.0560449	-7.00112	2.53918e-12	8.3598e-11
ENSG00000128833.13	MYO5C	1149.33	0.470744	0.067243	7.00063	2.5481e-12	8.37679e-11
ENSG00000127914.16	AKAP9	1889.87	0.426578	0.0609981	6.99329	2.68512e-12	8.81422e-11
ENSG00000174444.15	RPL4	53872.1	0.33566	0.0480008	6.9928	2.69458e-12	8.83229e-11
ENSG00000164049.14	FBXW12	58.9905	1.76165	0.251993	6.99088	2.73169e-12	8.94077e-11
ENSG00000086696.11	HSD17B2	999.649	0.548338	0.0784533	6.98936	2.7615e-12	9.02509e-11
ENSG00000154760.14	SLFN13	1105.21	0.521429	0.0746236	6.98745	2.79932e-12	9.13528e-11
ENSG00000149218.5	ENDOD1	125.372	1.15979	0.165999	6.98674	2.81349e-12	9.16812e-11
ENSG00000051128.19	HOMER3	201.597	-0.922552	0.132174	-6.97985	2.95504e-12	9.61532e-11
ENSG00000134339.8	SAA2	27.7041	3.17865	0.455532	6.97789	2.99647e-12	9.7359e-11
ENSG00000115677.17	HDLBP	17649	-0.335591	0.0480987	-6.97714	3.01259e-12	9.74972e-11
ENSG00000196141.14	SPATS2L	2949	-0.362627	0.0519741	-6.97708	3.01384e-12	9.74972e-11
ENSG00000169174.10	PCSK9	8611.34	-0.394632	0.0565583	-6.97744	3.00597e-12	9.74972e-11
ENSG00000151012.13	SLC7A11	1385.55	-0.484143	0.0694003	-6.9761	3.03495e-12	9.80377e-11
ENSG00000126602.11	TRAP1	2570.89	-0.361096	0.0517928	-6.97193	3.12625e-12	1.00841e-10
ENSG00000178537.10	SLC25A20	1591.55	0.415565	0.0596247	6.96968	3.17669e-12	1.0232e-10
ENSG00000144791.10	LIMD1	1496.25	0.405903	0.0582678	6.96616	3.25704e-12	1.04756e-10
ENSG00000135916.16	ITM2C	3033.92	-0.355065	0.0509869	-6.96384	3.31112e-12	1.06342e-10
ENSG00000147862.17	NFIB	130.428	1.11657	0.160486	6.95746	3.46457e-12	1.1107e-10
ENSG00000247556.6	OIP5-AS1	1962.95	-0.384304	0.055238	-6.95723	3.47033e-12	1.1107e-10
ENSG00000198176.13	TFDP1	2659.94	-0.439296	0.0631434	-6.95711	3.47328e-12	1.1107e-10
ENSG00000101224.17	CDC25B	1546.93	-0.428872	0.061654	-6.95612	3.49778e-12	1.11694e-10
ENSG00000065618.21	COL17A1	25.9404	3.52886	0.507703	6.95063	3.63651e-12	1.15957e-10
ENSG00000145675.15	PIK3R1	1581.7	0.407506	0.0586393	6.94936	3.6695e-12	1.16842e-10
ENSG00000137831.15	UACA	1663.82	0.406357	0.0584846	6.9481	3.70241e-12	1.17722e-10
ENSG00000110619.17	CARS	760.574	-0.513945	0.0740895	-6.93682	4.01038e-12	1.27332e-10
ENSG00000228630.5	HOTAIR	120.438	1.20065	0.173113	6.93565	4.04363e-12	1.28206e-10
ENSG00000163584.18	RPL22L1	1615.24	0.553174	0.0797955	6.93239	4.13781e-12	1.31005e-10
ENSG00000158470.5	B4GALT5	1508.54	0.4289	0.0619196	6.92672	4.307e-12	1.36169e-10
ENSG00000166341.8	DCHS1	128.25	-1.19222	0.172221	-6.92263	4.43339e-12	1.39966e-10
ENSG00000122545.20	SEPTIN7	3867.48	-0.333451	0.0481833	-6.92047	4.50148e-12	1.41915e-10
ENSG00000104833.12	TUBB4A	69.9955	-1.57242	0.227224	-6.92014	4.51199e-12	1.42045e-10
ENSG00000079246.16	XRCC5	13210.2	-0.302433	0.0437073	-6.91951	4.53219e-12	1.42479e-10
ENSG00000197785.14	ATAD3A	1874.73	-0.451854	0.0653208	-6.91747	4.59794e-12	1.44343e-10
ENSG00000185896.11	LAMP1	4185.46	-0.447856	0.0648054	-6.91078	4.81999e-12	1.51101e-10
ENSG00000158545.15	ZC3H18	2831.77	-0.371938	0.053829	-6.90962	4.85968e-12	1.52131e-10
ENSG00000120053.12	GOT1	3513.84	-0.343974	0.0497896	-6.90855	4.89624e-12	1.53061e-10
ENSG00000117479.15	SLC19A2	1214.55	-0.45141	0.0654148	-6.90073	5.17365e-12	1.61506e-10
ENSG00000261236.8	BOP1	2601.75	-0.459476	0.0666281	-6.89614	5.34353e-12	1.66576e-10
ENSG00000173653.8	RCE1	1735.77	-0.412666	0.0598555	-6.89436	5.41071e-12	1.68435e-10
ENSG00000089876.12	DHX32	386.165	0.684402	0.0993266	6.89042	5.56263e-12	1.72922e-10
ENSG00000011105.14	TSPAN9	850.863	-0.482767	0.0702044	-6.87659	6.13004e-12	1.90296e-10
ENSG00000096696.14	DSP	6122.77	0.399401	0.058127	6.87119	6.36681e-12	1.97371e-10
ENSG00000117586.11	TNFSF4	496.782	0.757063	0.110256	6.86642	6.58325e-12	2.03797e-10
ENSG00000150995.19	ITPR1	320.957	-0.754286	0.109879	-6.86472	6.66234e-12	2.05959e-10
ENSG00000112319.19	EYA4	372.556	-0.716139	0.104473	-6.85479	7.1416e-12	2.2047e-10
ENSG00000196924.17	FLNA	2137.9	-0.451276	0.0658401	-6.85411	7.17564e-12	2.21214e-10
ENSG00000120693.13	SMAD9	58.3592	-1.80135	0.262931	-6.85103	7.33212e-12	2.25726e-10
ENSG00000162636.16	FAM102B	175.978	0.952812	0.139144	6.84769	7.50517e-12	2.30735e-10
ENSG00000187840.5	EIF4EBP1	3209.89	-0.342412	0.0500485	-6.84159	7.83169e-12	2.40441e-10
ENSG00000133265.11	HSPBP1	1856.84	-0.458042	0.0669697	-6.83954	7.94471e-12	2.43576e-10
ENSG00000196504.16	PRPF40A	4285.54	-0.347821	0.0508924	-6.83445	8.23199e-12	2.52037e-10
ENSG00000149212.12	SESN3	1172	0.495161	0.0725107	6.8288	8.56279e-12	2.61805e-10
ENSG00000139292.13	LGR5	84.1548	-1.47352	0.215821	-6.82751	8.64025e-12	2.63812e-10
ENSG00000148834.13	GSTO1	5154.23	0.366425	0.0536718	6.82716	8.66141e-12	2.64096e-10
ENSG00000180113.16	TDRD6	187.141	-0.938615	0.137554	-6.8236	8.87871e-12	2.70352e-10
ENSG00000142156.14	COL6A1	661.369	0.539429	0.0791019	6.81942	9.14077e-12	2.77952e-10
ENSG00000102098.19	SCML2	763.79	-0.492949	0.0723681	-6.81169	9.64593e-12	2.92913e-10
ENSG00000123358.20	NR4A1	218.685	-0.871829	0.128042	-6.80893	9.83269e-12	2.98178e-10
ENSG00000114439.19	BBX	1156.8	0.52761	0.0774968	6.80815	9.88634e-12	2.99398e-10
ENSG00000146072.6	TNFRSF21	1187.35	-0.452708	0.0665006	-6.80758	9.92512e-12	3.00164e-10
ENSG00000152661.9	GJA1	5387.48	0.373614	0.054892	6.80635	1.00106e-11	3.0234e-10
ENSG00000099817.12	POLR2E	5384.81	-0.333543	0.0490115	-6.8054	1.00768e-11	3.03926e-10
ENSG00000168675.18	LDLRAD4	261.984	-0.795305	0.117057	-6.79415	1.08951e-11	3.28162e-10
ENSG00000151748.15	SAV1	350.715	0.681141	0.100383	6.78545	1.15728e-11	3.48107e-10
ENSG00000121858.11	TNFSF10	275.872	0.809066	0.119257	6.78424	1.16701e-11	3.50559e-10
ENSG00000105398.4	SULT2A1	1079.6	-0.451784	0.0666165	-6.78185	1.18645e-11	3.55918e-10
ENSG00000109906.14	ZBTB16	400.559	-0.65486	0.0965898	-6.77981	1.20335e-11	3.60504e-10
ENSG00000147255.19	IGSF1	3567.06	-0.371246	0.0548167	-6.7725	1.26577e-11	3.78696e-10
ENSG00000115271.11	GCA	48.2118	2.03355	0.300351	6.7706	1.28253e-11	3.83195e-10
ENSG00000130203.10	APOE	26827.7	-0.262888	0.0388498	-6.76677	1.31689e-11	3.92933e-10
ENSG00000138442.9	WDR12	1915.51	-0.40435	0.0597734	-6.76472	1.33567e-11	3.98003e-10
ENSG00000101220.17	C20orf27	1227.09	-0.5195	0.0768012	-6.76422	1.34029e-11	3.98847e-10
ENSG00000104853.16	CLPTM1	4229.62	-0.373393	0.0552323	-6.7604	1.37608e-11	4.08952e-10
ENSG00000152291.14	TGOLN2	5852.69	-0.299382	0.0442869	-6.76005	1.37941e-11	4.09397e-10
ENSG00000120549.18	KIAA1217	1350.26	0.453956	0.0672159	6.75369	1.44127e-11	4.27187e-10
ENSG00000110492.15	MDK	8507.01	-0.333198	0.0493428	-6.75272	1.45102e-11	4.29506e-10
ENSG00000182621.18	PLCB1	1021.24	-0.465881	0.0690038	-6.75153	1.46298e-11	4.32472e-10
ENSG00000114391.13	RPL24	13121	0.389767	0.0578035	6.74297	1.55181e-11	4.58123e-10
ENSG00000109685.18	NSD2	6883.23	-0.291034	0.0431935	-6.73791	1.60678e-11	4.73725e-10
ENSG00000102879.15	CORO1A	59.8769	-1.6377	0.243139	-6.73565	1.63203e-11	4.80532e-10
ENSG00000167674.15	HDGFL2	3131.09	-0.353772	0.0525761	-6.72876	1.71116e-11	5.03168e-10
ENSG00000101266.19	CSNK2A1	3502.19	-0.364136	0.054123	-6.72793	1.72096e-11	5.05381e-10
ENSG00000118777.12	ABCG2	1238.8	0.468773	0.0696942	6.72614	1.7422e-11	5.10945e-10
ENSG00000111181.12	SLC6A12	63.5383	-1.61149	0.239627	-6.725	1.75588e-11	5.14281e-10
ENSG00000014216.15	CAPN1	4551.84	0.327086	0.0487864	6.70445	2.02162e-11	5.91338e-10
ENSG00000112294.13	ALDH5A1	744.324	0.506608	0.0755944	6.70166	2.06072e-11	6.01983e-10
ENSG00000237505.8	PKN2-AS1	31.6923	2.53971	0.379348	6.69494	2.1576e-11	6.29336e-10
ENSG00000130702.15	LAMA5	5750.31	0.444874	0.0664509	6.69478	2.16e-11	6.29336e-10
ENSG00000137818.12	RPLP1	38065.7	0.361512	0.0540443	6.68917	2.24445e-11	6.53089e-10
ENSG00000108187.16	PBLD	150.088	1.07214	0.160307	6.68802	2.26213e-11	6.57375e-10
ENSG00000101940.18	WDR13	843.114	0.513993	0.0768787	6.68576	2.29733e-11	6.66733e-10
ENSG00000125826.20	RBCK1	1255.57	-0.454766	0.0681687	-6.67118	2.53747e-11	7.35469e-10
ENSG00000149177.13	PTPRJ	1274.54	0.431124	0.0646524	6.66835	2.58698e-11	7.48847e-10
ENSG00000114796.16	KLHL24	441.962	0.708984	0.106375	6.66493	2.64797e-11	7.65507e-10
ENSG00000125733.18	TRIP10	2753.63	-0.343021	0.0514739	-6.66398	2.66512e-11	7.69467e-10
ENSG00000121064.12	SCPEP1	406.482	-0.648648	0.0973986	-6.65972	2.74342e-11	7.91048e-10
ENSG00000117601.13	SERPINC1	2205.14	-0.376577	0.0565991	-6.65341	2.86387e-11	8.24712e-10
ENSG00000131016.17	AKAP12	420.833	-0.617306	0.0929926	-6.63823	3.17482e-11	9.13078e-10
ENSG00000101096.20	NFATC2	338.658	0.728967	0.109883	6.63402	3.26675e-11	9.38308e-10
ENSG00000058262.10	SEC61A1	10471.4	-0.329044	0.0496067	-6.63305	3.2881e-11	9.43225e-10
ENSG00000003137.8	CYP26B1	616.866	-0.522487	0.0788245	-6.62849	3.39149e-11	9.71633e-10
ENSG00000092421.16	SEMA6A	947.388	0.500678	0.0755596	6.62627	3.44282e-11	9.85072e-10
ENSG00000144591.18	GMPPA	1244.66	-0.426274	0.064339	-6.62543	3.46243e-11	9.89411e-10
ENSG00000067208.14	EVI5	894.51	0.49322	0.0744896	6.62132	3.55996e-11	1.01598e-09
ENSG00000211445.12	GPX3	2848.03	0.402941	0.0608604	6.62075	3.5739e-11	1.01865e-09
ENSG00000198774.5	RASSF9	394.654	0.679091	0.102754	6.60889	3.8722e-11	1.10227e-09
ENSG00000163812.15	ZDHHC3	1356.68	-0.458274	0.0693536	-6.6078	3.90085e-11	1.10901e-09
ENSG00000108846.16	ABCC3	607.583	0.561033	0.0849321	6.60566	3.95739e-11	1.12365e-09
ENSG00000160014.17	CALM3	13894.4	-0.321654	0.0487015	-6.6046	3.98604e-11	1.13034e-09
ENSG00000117399.14	CDC20	3794.1	-0.413454	0.0626034	-6.60435	3.99273e-11	1.1308e-09
ENSG00000100938.17	GMPR2	875.924	0.566345	0.0858663	6.59567	4.23352e-11	1.19747e-09
ENSG00000173153.14	ESRRA	1567.65	0.397295	0.0602381	6.59541	4.24074e-11	1.19785e-09
ENSG00000105429.13	MEGF8	2292.17	-0.419035	0.0635359	-6.59524	4.24559e-11	1.19785e-09
ENSG00000064545.15	TMEM161A	2870.23	-0.365775	0.0554959	-6.59103	4.36788e-11	1.23079e-09
ENSG00000064666.15	CNN2	3323.95	-0.344082	0.0522206	-6.58901	4.42768e-11	1.24607e-09
ENSG00000117569.18	PTBP2	299.494	-0.72037	0.109395	-6.58505	4.54745e-11	1.27816e-09
ENSG00000166503.9	HDGFL3	105.647	-2.25331	0.342235	-6.58411	4.57624e-11	1.28463e-09
ENSG00000183579.16	ZNRF3	1767.4	-0.391041	0.0594594	-6.57661	4.81307e-11	1.34941e-09
ENSG00000197892.13	KIF13B	2317.46	0.3691	0.0561386	6.57479	4.87235e-11	1.36432e-09
ENSG00000126453.9	BCL2L12	1442.43	-0.417856	0.0635675	-6.57342	4.91735e-11	1.37519e-09
ENSG00000115306.16	SPTBN1	34314.7	0.323089	0.0491733	6.57043	5.01715e-11	1.40134e-09
ENSG00000280287.1	AC131212.3	192.897	-0.917396	0.139652	-6.56917	5.05965e-11	1.41145e-09
ENSG00000116649.10	SRM	2545.93	-0.455917	0.0694047	-6.56897	5.06659e-11	1.41162e-09
ENSG00000100129.18	EIF3L	6421.49	0.380812	0.0579914	6.5667	5.1443e-11	1.42969e-09
ENSG00000101365.21	IDH3B	1841.05	-0.360228	0.0548554	-6.56687	5.13841e-11	1.42969e-09
ENSG00000075914.13	EXOSC7	883.121	-0.47494	0.0723735	-6.56235	5.29675e-11	1.47023e-09
ENSG00000176542.10	USF3	825.475	0.506613	0.0772212	6.56054	5.3615e-11	1.48635e-09
ENSG00000123485.12	HJURP	1438.16	-0.408535	0.0622915	-6.55845	5.43711e-11	1.50544e-09
ENSG00000031823.14	RANBP3	1954.32	-0.401327	0.0611987	-6.55778	5.46141e-11	1.51029e-09
ENSG00000243955.6	GSTA1	1613.28	-0.399531	0.0609544	-6.55458	5.57976e-11	1.54111e-09
ENSG00000166851.15	PLK1	3079.71	-0.394138	0.0601568	-6.55184	5.68316e-11	1.56772e-09
ENSG00000148175.13	STOM	3626.67	0.346837	0.0529542	6.54976	5.76291e-11	1.5858e-09
ENSG00000187546.14	AGMO	60.4978	-1.63996	0.250382	-6.54981	5.76092e-11	1.5858e-09
ENSG00000244067.3	GSTA2	269.234	0.825012	0.126025	6.54641	5.89378e-11	1.61981e-09
ENSG00000155629.15	PIK3AP1	1450.86	0.43236	0.0661298	6.53805	6.23267e-11	1.71084e-09
ENSG00000146166.17	LGSN	2726.57	0.356421	0.0545207	6.53735	6.26175e-11	1.71671e-09
ENSG00000090402.8	SI	573.925	0.597103	0.0913435	6.53689	6.28099e-11	1.71987e-09
ENSG00000143575.14	HAX1	2332.43	-0.3571	0.0546305	-6.53664	6.29154e-11	1.72064e-09
ENSG00000154274.15	C4orf19	349.888	0.65497	0.100272	6.53193	6.49289e-11	1.77353e-09
ENSG00000171612.7	SLC25A33	567.902	-0.558118	0.0854579	-6.53091	6.53697e-11	1.78339e-09
ENSG00000235142.10	LINC02532	246.313	0.829404	0.127034	6.52897	6.62246e-11	1.8045e-09
ENSG00000157502.13	PWWP3B	638.909	0.539979	0.0827115	6.52846	6.64502e-11	1.80843e-09
ENSG00000145934.16	TENM2	1016.74	-0.528768	0.0810366	-6.52505	6.79783e-11	1.84777e-09
ENSG00000140297.13	GCNT3	513.226	0.566631	0.0868566	6.52375	6.85706e-11	1.8616e-09
ENSG00000196739.15	COL27A1	1293.4	-0.442535	0.0678397	-6.52325	6.87994e-11	1.86553e-09
ENSG00000146386.8	ABRACL	833.309	0.622365	0.095462	6.51951	7.05388e-11	1.91037e-09
ENSG00000143621.17	ILF2	11387.4	-0.293113	0.0449689	-6.51814	7.1186e-11	1.92556e-09
ENSG00000167645.17	YIF1B	1231.89	-0.409995	0.0629299	-6.51511	7.26368e-11	1.96243e-09
ENSG00000166012.17	TAF1D	1403.55	0.477768	0.0734058	6.50859	7.58593e-11	2.04701e-09
ENSG00000064607.17	SUGP2	4624.19	-0.354573	0.0544881	-6.50734	7.64934e-11	2.06162e-09
ENSG00000020922.12	MRE11	905.841	0.477473	0.073387	6.50623	7.70597e-11	2.07438e-09
ENSG00000175634.15	RPS6KB2	2735.59	-0.335885	0.0516528	-6.50274	7.88689e-11	2.12052e-09
ENSG00000115524.16	SF3B1	9481.81	-0.28199	0.0433728	-6.50153	7.95081e-11	2.13513e-09
ENSG00000072135.13	PTPN18	371.338	0.675391	0.103921	6.49906	8.0826e-11	2.16791e-09
ENSG00000163902.12	RPN1	9351.42	-0.281986	0.0434014	-6.49716	8.18501e-11	2.19274e-09
ENSG00000092847.12	AGO1	2876.98	-0.336102	0.0517432	-6.49557	8.272e-11	2.21338e-09
ENSG00000170017.12	ALCAM	2050.89	-0.45863	0.0706256	-6.49382	8.36857e-11	2.23654e-09
ENSG00000095539.15	SEMA4G	5073.63	0.336483	0.0518558	6.48882	8.65118e-11	2.3093e-09
ENSG00000170959.14	DCDC1	161.912	-0.946661	0.145937	-6.48678	8.76913e-11	2.33798e-09
ENSG00000138593.9	SECISBP2L	1556.16	0.378115	0.0583756	6.47727	9.33956e-11	2.48709e-09
ENSG00000174574.16	AKIRIN1	4795.14	-0.312425	0.0482751	-6.47176	9.68695e-11	2.57652e-09
ENSG00000100883.12	SRP54	2248.73	-0.343156	0.0530334	-6.47056	9.76406e-11	2.59394e-09
ENSG00000144524.17	COPS7B	1193.76	-0.472694	0.0731489	-6.46208	1.03273e-10	2.74029e-09
ENSG00000170775.3	GPR37	171.403	-0.908337	0.140571	-6.46175	1.03499e-10	2.74304e-09
ENSG00000104408.10	EIF3E	7743.06	0.383427	0.0593429	6.46122	1.03863e-10	2.7494e-09
ENSG00000068650.18	ATP11A	2203.01	-0.410656	0.0635597	-6.46095	1.04047e-10	2.75101e-09
ENSG00000066855.16	MTFR1	2109.09	-0.359607	0.0556612	-6.46065	1.04255e-10	2.75324e-09
ENSG00000186660.15	ZFP91	1501.38	0.424439	0.0657002	6.46024	1.04534e-10	2.75734e-09
ENSG00000157240.4	FZD1	565.69	0.563786	0.0872733	6.46001	1.04698e-10	2.75842e-09
ENSG00000135272.10	MDFIC	391.67	-0.627608	0.0971695	-6.4589	1.05468e-10	2.77542e-09
ENSG00000163710.9	PCOLCE2	714.12	-0.52441	0.0812138	-6.45715	1.06694e-10	2.80436e-09
ENSG00000141424.13	SLC39A6	800.389	-0.458209	0.0709869	-6.45484	1.08331e-10	2.84405e-09
ENSG00000088205.13	DDX18	2910.05	-0.342711	0.0531035	-6.45365	1.09189e-10	2.86319e-09
ENSG00000171492.14	LRRC8D	1208.91	-0.412179	0.0638908	-6.4513	1.10893e-10	2.90445e-09
ENSG00000134755.17	DSC2	943.137	0.480096	0.0744599	6.44771	1.13552e-10	2.97061e-09
ENSG00000137628.17	DDX60	42.3591	1.93454	0.300081	6.44673	1.14289e-10	2.98638e-09
ENSG00000166025.18	AMOTL1	582.156	0.536218	0.0832085	6.44427	1.16159e-10	3.03169e-09
ENSG00000104852.15	SNRNP70	6638.66	-0.329369	0.0511434	-6.44011	1.19385e-10	3.11225e-09
ENSG00000008441.16	NFIX	492.215	-0.571217	0.0887476	-6.43642	1.22322e-10	3.18508e-09
ENSG00000110367.13	DDX6	3004.39	0.328249	0.051039	6.43133	1.26489e-10	3.28974e-09
ENSG00000073921.18	PICALM	3809.99	0.329885	0.0513018	6.43029	1.27362e-10	3.3086e-09
ENSG00000120162.10	MOB3B	64.983	1.55145	0.241288	6.42986	1.27723e-10	3.31411e-09
ENSG00000171631.14	P2RY6	68.7354	-1.45008	0.225784	-6.42244	1.34107e-10	3.47572e-09
ENSG00000178772.7	CPN2	282.796	-2.33447	0.363704	-6.41858	1.37553e-10	3.56089e-09
ENSG00000149573.9	MPZL2	1383.19	0.395659	0.0616479	6.41804	1.38036e-10	3.56925e-09
ENSG00000113645.14	WWC1	1872.38	0.406574	0.0634198	6.41084	1.44716e-10	3.73763e-09
ENSG00000101882.10	NKAP	1145.14	-0.422371	0.0658901	-6.41024	1.45295e-10	3.74825e-09
ENSG00000172893.15	DHCR7	6304.42	-0.285102	0.0444802	-6.40965	1.45855e-10	3.75833e-09
ENSG00000176490.5	DIRAS1	326.94	-0.674153	0.105189	-6.40895	1.46523e-10	3.77119e-09
ENSG00000138600.10	SPPL2A	1126.1	0.413853	0.0646412	6.40231	1.53044e-10	3.93449e-09
ENSG00000005810.18	MYCBP2	1133.5	-0.521711	0.0814924	-6.40196	1.53398e-10	3.93905e-09
ENSG00000165238.16	WNK2	739.643	-0.51463	0.0804188	-6.39938	1.56012e-10	4.00156e-09
ENSG00000221923.9	ZNF880	25.4755	-2.87689	0.449664	-6.39788	1.57551e-10	4.03639e-09
ENSG00000153234.14	NR4A2	439.437	-0.640581	0.10025	-6.38983	1.66072e-10	4.24981e-09
ENSG00000145242.13	EPHA5	560.134	-0.651315	0.101951	-6.38851	1.67504e-10	4.28154e-09
ENSG00000090372.15	STRN4	2896.21	-0.335697	0.0525567	-6.38733	1.6881e-10	4.30996e-09
ENSG00000065154.11	OAT	1843	0.358517	0.0561496	6.38502	1.71374e-10	4.37042e-09
ENSG00000125834.13	STK35	1387.2	-0.419151	0.0656665	-6.38303	1.73622e-10	4.4227e-09
ENSG00000197586.13	ENTPD6	544.481	-0.575353	0.0901649	-6.38112	1.75798e-10	4.47302e-09
ENSG00000250742.4	LINC02381	394.877	-0.642862	0.100754	-6.38049	1.76524e-10	4.48636e-09
ENSG00000125835.18	SNRPB	6576.19	-0.404437	0.0633893	-6.38021	1.76847e-10	4.48947e-09
ENSG00000198142.5	SOWAHC	880.533	-0.467034	0.0732201	-6.3785	1.7883e-10	4.53463e-09
ENSG00000130956.14	HABP4	262.427	-0.749558	0.117529	-6.37767	1.79802e-10	4.5541e-09
ENSG00000112769.20	LAMA4	24.9171	-2.84668	0.446631	-6.37368	1.84545e-10	4.66892e-09
ENSG00000128487.16	SPECC1	1100.28	0.419307	0.065794	6.37304	1.8532e-10	4.67791e-09
ENSG00000116688.16	MFN2	3599.34	-0.342958	0.0538132	-6.37312	1.8522e-10	4.67791e-09
ENSG00000115944.15	COX7A2L	1760.85	0.457236	0.0717972	6.36844	1.90962e-10	4.81488e-09
ENSG00000010438.16	PRSS3	337.054	0.657769	0.103325	6.36604	1.93973e-10	4.87975e-09
ENSG00000078808.17	SDF4	5313.42	-0.300188	0.0471535	-6.36618	1.93789e-10	4.87975e-09
ENSG00000134323.12	MYCN	2866.7	-0.422753	0.0664437	-6.36258	1.98393e-10	4.98533e-09
ENSG00000104760.17	FGL1	2328.05	-0.355638	0.0559085	-6.36107	2.0035e-10	5.02884e-09
ENSG00000224660.2	SH3BP5-AS1	107.003	1.1499	0.18079	6.36042	2.01209e-10	5.04472e-09
ENSG00000127863.15	TNFRSF19	42.6068	-1.93707	0.304588	-6.35965	2.02219e-10	5.06433e-09
ENSG00000181381.13	DDX60L	210.129	0.825613	0.12993	6.35431	2.09361e-10	5.2373e-09
ENSG00000106333.13	PCOLCE	26.766	-2.57598	0.405689	-6.34964	2.15825e-10	5.39296e-09
ENSG00000167283.8	ATP5MG	1728.34	0.367537	0.0579476	6.34257	2.25965e-10	5.64001e-09
ENSG00000063978.16	RNF4	3162.96	-0.358384	0.0565112	-6.34181	2.27075e-10	5.66137e-09
ENSG00000196182.10	STK40	2076.07	-0.406843	0.0641841	-6.33868	2.31738e-10	5.77118e-09
ENSG00000165688.12	PMPCA	3511.96	-0.318354	0.0502276	-6.33823	2.32421e-10	5.78173e-09
ENSG00000139410.15	SDSL	448.296	0.577603	0.0911478	6.33699	2.34292e-10	5.82178e-09
ENSG00000196187.12	TMEM63A	2770.99	0.362881	0.0572877	6.33436	2.38323e-10	5.91535e-09
ENSG00000107897.19	ACBD5	3781.82	0.295603	0.0466723	6.3336	2.3951e-10	5.9382e-09
ENSG00000158158.12	CNNM4	643.814	-0.506105	0.079914	-6.33312	2.40257e-10	5.94397e-09
ENSG00000057593.13	F7	306.609	-0.734366	0.115957	-6.3331	2.40276e-10	5.94397e-09
ENSG00000092036.18	HAUS4	676.406	0.558769	0.0883406	6.32516	2.52963e-10	6.25087e-09
ENSG00000064651.14	SLC12A2	891.598	0.458107	0.0724504	6.32304	2.56465e-10	6.33041e-09
ENSG00000160867.15	FGFR4	15691.6	-0.301184	0.0476366	-6.32253	2.57317e-10	6.34439e-09
ENSG00000185924.7	RTN4RL1	96.755	-1.1713	0.185345	-6.31955	2.6233e-10	6.46087e-09
ENSG00000019144.19	PHLDB1	320.603	0.690313	0.109273	6.31735	2.66079e-10	6.54595e-09
ENSG00000108679.13	LGALS3BP	43.189	1.86587	0.295466	6.31502	2.70133e-10	6.63836e-09
ENSG00000013275.8	PSMC4	2957.95	-0.378479	0.0600084	-6.3071	2.84317e-10	6.97924e-09
ENSG00000169499.15	PLEKHA2	470.876	0.603415	0.0957069	6.30482	2.88536e-10	7.07499e-09
ENSG00000206538.9	VGLL3	20.8709	3.82267	0.606355	6.30434	2.89423e-10	7.08896e-09
ENSG00000168763.16	CNNM3	1326.17	-0.411177	0.0652263	-6.30384	2.90352e-10	7.1039e-09
ENSG00000106624.11	AEBP1	333.157	-0.691995	0.1098	-6.3023	2.93261e-10	7.1672e-09
ENSG00000132481.7	TRIM47	326.287	-0.702176	0.111423	-6.30192	2.93985e-10	7.17704e-09
ENSG00000159314.11	ARHGAP27	217.571	0.818715	0.129941	6.30065	2.96391e-10	7.22787e-09
ENSG00000151348.14	EXT2	569.493	0.550711	0.0875264	6.29194	3.13521e-10	7.63724e-09
ENSG00000120738.8	EGR1	673.915	1.10826	0.176165	6.29106	3.15299e-10	7.67216e-09
ENSG00000160888.7	IER2	924.635	0.434334	0.069156	6.2805	3.37488e-10	8.19448e-09
ENSG00000131236.17	CAP1	4806.16	-0.312563	0.0497673	-6.28049	3.375e-10	8.19448e-09
ENSG00000169738.8	DCXR	1594.02	-0.377484	0.0601165	-6.27922	3.40284e-10	8.2531e-09
ENSG00000076242.14	MLH1	2180	-0.359659	0.0572826	-6.27868	3.41463e-10	8.27268e-09
ENSG00000120093.11	HOXB3	47.6607	1.82396	0.290543	6.27775	3.435e-10	8.313e-09
ENSG00000117707.16	PROX1	1905.1	0.382788	0.0609921	6.27602	3.47339e-10	8.39679e-09
ENSG00000137962.13	ARHGAP29	1559.62	-0.373344	0.0595623	-6.26813	3.65421e-10	8.82433e-09
ENSG00000048991.16	R3HDM1	1062.95	-0.44512	0.0710318	-6.26649	3.69287e-10	8.90805e-09
ENSG00000115902.11	SLC1A4	460.82	-0.588687	0.0939572	-6.26548	3.7167e-10	8.95584e-09
ENSG00000196950.14	SLC39A10	2696.76	0.375958	0.06003	6.26284	3.7803e-10	9.09926e-09
ENSG00000205277.9	MUC12	22.1588	3.28266	0.524309	6.26093	3.82677e-10	9.20117e-09
ENSG00000075142.13	SRI	1552.87	0.379928	0.0607049	6.25861	3.88434e-10	9.32953e-09
ENSG00000226900.2	AL451069.1	58.1818	1.61874	0.258668	6.25797	3.9003e-10	9.35777e-09
ENSG00000118004.17	COLEC11	19.2204	-4.52759	0.724536	-6.24895	4.13226e-10	9.90364e-09
ENSG00000138109.11	CYP2C9	49.5002	1.74751	0.279672	6.24842	4.14624e-10	9.92647e-09
ENSG00000100479.13	POLE2	654.486	-0.516963	0.0828289	-6.24134	4.33847e-10	1.03756e-08
ENSG00000128654.14	MTX2	1365.15	-0.38294	0.0614559	-6.23113	4.63081e-10	1.10628e-08
ENSG00000172216.6	CEBPB	1699.09	-0.409188	0.06571	-6.22717	4.74931e-10	1.13338e-08
ENSG00000205403.13	CFI	216.627	0.778916	0.125087	6.22699	4.75472e-10	1.13346e-08
ENSG00000150764.14	DIXDC1	279.384	-0.693249	0.111442	-6.22073	4.94838e-10	1.17836e-08
ENSG00000182919.14	C11orf54	1023.99	0.438911	0.0705632	6.2201	4.96823e-10	1.18182e-08
ENSG00000012171.20	SEMA3B	151.601	0.965428	0.155269	6.21778	5.0425e-10	1.19821e-08
ENSG00000216775.3	AL109918.1	806.357	-0.469349	0.0754974	-6.21676	5.07512e-10	1.20468e-08
ENSG00000080824.18	HSP90AA1	45061.7	-0.35918	0.0577943	-6.2148	5.13911e-10	1.21857e-08
ENSG00000109472.14	CPE	577.312	0.51817	0.0833808	6.2145	5.14887e-10	1.21959e-08
ENSG00000138443.16	ABI2	1163.38	-0.440405	0.0708977	-6.21183	5.23698e-10	1.23914e-08
ENSG00000127527.14	EPS15L1	1358.17	-0.41603	0.066984	-6.21088	5.26871e-10	1.24533e-08
ENSG00000149269.9	PAK1	942.75	0.44257	0.0712648	6.21022	5.29092e-10	1.24925e-08
ENSG00000156990.14	RPUSD3	1948.32	-0.364731	0.0587604	-6.20708	5.39765e-10	1.2731e-08
ENSG00000157227.13	MMP14	3586.8	0.322354	0.0519962	6.19957	5.66185e-10	1.33401e-08
ENSG00000198720.13	ANKRD13B	119.859	-1.03942	0.167721	-6.19731	5.74354e-10	1.35182e-08
ENSG00000125746.16	EML2	615.868	-0.49503	0.0799117	-6.19472	5.83899e-10	1.37284e-08
ENSG00000186074.19	CD300LF	188.948	0.840813	0.135787	6.19216	5.93464e-10	1.39386e-08
ENSG00000056736.10	IL17RB	791.397	-0.466331	0.075379	-6.18648	6.15213e-10	1.44342e-08
ENSG00000186635.14	ARAP1	1550.92	0.360987	0.0583571	6.18583	6.17759e-10	1.44787e-08
ENSG00000129103.18	SUMF2	1832.08	0.413178	0.0668082	6.18454	6.22854e-10	1.45826e-08
ENSG00000247315.4	ZCCHC3	1328.22	-0.381129	0.0616278	-6.18437	6.23501e-10	1.45826e-08
ENSG00000100836.10	PABPN1	2162.49	0.334253	0.0540703	6.18182	6.33666e-10	1.48048e-08
ENSG00000115541.11	HSPE1	3651.3	-0.314839	0.0509723	-6.17667	6.54665e-10	1.52794e-08
ENSG00000126216.15	TUBGCP3	582.357	-0.533444	0.0865738	-6.16172	7.19587e-10	1.67771e-08
ENSG00000141485.16	SLC13A5	2496.44	-0.340088	0.055237	-6.15689	7.41864e-10	1.72784e-08
ENSG00000005007.12	UPF1	7278.13	-0.301818	0.0490229	-6.15666	7.42949e-10	1.72856e-08
ENSG00000013588.8	GPRC5A	83.2942	1.41247	0.229478	6.15514	7.50122e-10	1.74343e-08
ENSG00000139835.14	GRTP1	367.719	-0.620407	0.100818	-6.15371	7.56894e-10	1.75733e-08
ENSG00000056972.20	TRAF3IP2	226.549	0.780659	0.126902	6.15165	7.66818e-10	1.77852e-08
ENSG00000100814.18	CCNB1IP1	1567.79	0.508266	0.0826285	6.15122	7.68871e-10	1.78143e-08
ENSG00000168610.14	STAT3	2200.81	0.327399	0.0532379	6.14974	7.76106e-10	1.79633e-08
ENSG00000196235.14	SUPT5H	6301.46	-0.310726	0.0505343	-6.14883	7.80588e-10	1.80483e-08
ENSG00000175220.12	ARHGAP1	1746.45	-0.369908	0.0602375	-6.14083	8.20912e-10	1.89536e-08
ENSG00000197121.15	PGAP1	244.259	-0.757671	0.123385	-6.14073	8.21445e-10	1.89536e-08
ENSG00000139132.14	FGD4	476.663	0.622447	0.101376	6.13998	8.25294e-10	1.90227e-08
ENSG00000137767.14	SQOR	221.055	0.762146	0.124229	6.13501	8.51543e-10	1.96075e-08
ENSG00000172164.15	SNTB1	2770.43	-0.308204	0.0502488	-6.13355	8.59374e-10	1.97674e-08
ENSG00000072954.7	TMEM38A	276.215	-0.686325	0.111915	-6.13256	8.64764e-10	1.98709e-08
ENSG00000092621.12	PHGDH	14226.2	-0.331917	0.0541546	-6.12905	8.84031e-10	2.02926e-08
ENSG00000118705.17	RPN2	13681	-0.266254	0.043452	-6.12755	8.92414e-10	2.0464e-08
ENSG00000161981.10	SNRNP25	830.388	-0.482722	0.0788697	-6.1205	9.3282e-10	2.13524e-08
ENSG00000116678.19	LEPR	212.866	-0.825408	0.134861	-6.12046	9.33072e-10	2.13524e-08
ENSG00000140612.14	SEC11A	3437.48	0.393027	0.0642263	6.11942	9.39184e-10	2.14702e-08
ENSG00000147852.16	VLDLR	255.448	-0.720756	0.117822	-6.11733	9.51582e-10	2.17314e-08
ENSG00000088325.16	TPX2	13069	-0.284881	0.0465824	-6.11564	9.61696e-10	2.19399e-08
ENSG00000075239.14	ACAT1	1065.81	0.442121	0.0723396	6.11175	9.85474e-10	2.24593e-08
ENSG00000142798.20	HSPG2	4403.89	0.688785	0.112817	6.10533	1.02585e-09	2.33557e-08
ENSG00000105726.17	ATP13A1	5805.46	-0.340513	0.0558033	-6.10202	1.04736e-09	2.3821e-08
ENSG00000171067.11	C11orf24	3055.69	-0.322718	0.0529031	-6.10017	1.05958e-09	2.40745e-08
ENSG00000144647.6	POMGNT2	271.478	-0.686511	0.112581	-6.09791	1.07464e-09	2.43669e-08
ENSG00000139209.16	SLC38A4	170.198	-0.847204	0.138932	-6.09798	1.07415e-09	2.43669e-08
ENSG00000166532.16	RIMKLB	151.9	0.91192	0.14958	6.09653	1.08399e-09	2.45538e-08
ENSG00000125534.10	PPDPF	1339.2	-0.506131	0.0830404	-6.095	1.09441e-09	2.47647e-08
ENSG00000088833.17	NSFL1C	1785.03	-0.379459	0.0622807	-6.09272	1.11009e-09	2.50941e-08
ENSG00000183283.16	DAZAP2	3799.27	0.291752	0.0479741	6.08144	1.19107e-09	2.68974e-08
ENSG00000169242.12	EFNA1	908.531	-0.47178	0.0776121	-6.0787	1.21164e-09	2.73343e-08
ENSG00000159423.17	ALDH4A1	533.833	-0.566512	0.0932583	-6.07466	1.24253e-09	2.80029e-08
ENSG00000108262.15	GIT1	993.036	-0.451017	0.07427	-6.07266	1.25809e-09	2.83247e-08
ENSG00000113732.9	ATP6V0E1	2306.04	0.340454	0.0560677	6.07219	1.26177e-09	2.83789e-08
ENSG00000165458.14	INPPL1	2993.4	0.367219	0.0604961	6.07013	1.27809e-09	2.87171e-08
ENSG00000197134.13	ZNF257	18.0321	-4.148	0.683644	-6.06749	1.29926e-09	2.91632e-08
ENSG00000263465.4	SRSF8	633.211	0.497244	0.0819967	6.0642	1.32616e-09	2.97371e-08
ENSG00000103811.16	CTSH	1245.42	0.438687	0.0723613	6.06245	1.34066e-09	3.00322e-08
ENSG00000104290.11	FZD3	580.061	0.51224	0.0845385	6.05926	1.36753e-09	3.06032e-08
ENSG00000170638.9	TRABD	3222.6	-0.331953	0.0548116	-6.05625	1.39329e-09	3.11485e-08
ENSG00000259974.3	LINC00261	1998.15	-0.337473	0.0557288	-6.05562	1.39875e-09	3.12392e-08
ENSG00000100823.12	APEX1	9695.23	0.314439	0.0520175	6.04486	1.49544e-09	3.33652e-08
ENSG00000136051.14	WASHC4	1726.17	0.365696	0.0605215	6.04242	1.51823e-09	3.38399e-08
ENSG00000099995.19	SF3A1	5024.2	-0.339055	0.0561543	-6.03792	1.56113e-09	3.47612e-08
ENSG00000149311.18	ATM	1408	0.386576	0.0640909	6.03168	1.62265e-09	3.60949e-08
ENSG00000077312.9	SNRPA	2517.21	-0.323307	0.0536099	-6.03073	1.63225e-09	3.62724e-08
ENSG00000150687.12	PRSS23	124.632	1.0462	0.173649	6.02479	1.69333e-09	3.75923e-08
ENSG00000187446.12	CHP1	3461.08	-0.31345	0.0520433	-6.02286	1.7136e-09	3.80045e-08
ENSG00000101003.10	GINS1	1728.12	-0.361738	0.060076	-6.02134	1.72983e-09	3.83261e-08
ENSG00000242498.8	ARPIN	479.043	0.534311	0.0887816	6.01826	1.76303e-09	3.9023e-08
ENSG00000172986.13	GXYLT2	212.938	0.754979	0.125558	6.01299	1.82132e-09	4.02733e-08
ENSG00000112297.15	CRYBG1	316.613	0.641299	0.106718	6.00929	1.86342e-09	4.11633e-08
ENSG00000090339.9	ICAM1	1964.53	-0.349129	0.0581615	-6.00276	1.93988e-09	4.27995e-08
ENSG00000142655.13	PEX14	612.821	-0.4923	0.0820139	-6.00264	1.94133e-09	4.27995e-08
ENSG00000063245.14	EPN1	3707.7	-0.384822	0.0641535	-5.99845	1.99208e-09	4.3875e-08
ENSG00000080200.10	CRYBG3	594.064	0.487285	0.0812526	5.99716	2.008e-09	4.41819e-08
ENSG00000105298.14	CACTIN	1020.84	-0.397131	0.0662364	-5.99566	2.02662e-09	4.45478e-08
ENSG00000106608.16	URGCP	668.746	0.487891	0.0814665	5.98885	2.11325e-09	4.63694e-08
ENSG00000118680.13	MYL12B	8163.44	0.261007	0.0435824	5.98882	2.11366e-09	4.63694e-08
ENSG00000140105.18	WARS	1425.78	-0.394164	0.0658227	-5.98827	2.12087e-09	4.64819e-08
ENSG00000166446.15	CDYL2	855.611	0.426551	0.0712405	5.98748	2.13113e-09	4.66609e-08
ENSG00000127329.15	PTPRB	104.027	1.09085	0.182213	5.98669	2.1415e-09	4.68418e-08
ENSG00000130005.13	GAMT	3192.43	-0.308709	0.0515837	-5.98463	2.16882e-09	4.73931e-08
ENSG00000198246.9	SLC29A3	218.065	-0.761806	0.127298	-5.98444	2.1713e-09	4.74008e-08
ENSG00000023697.13	DERA	1799.46	0.344399	0.0575798	5.98125	2.21435e-09	4.82931e-08
ENSG00000106070.19	GRB10	1183.73	-0.389174	0.0650984	-5.97824	2.25558e-09	4.91442e-08
ENSG00000168397.17	ATG4B	1319.37	-0.375498	0.0629016	-5.9696	2.37833e-09	5.17682e-08
ENSG00000197386.12	HTT	4907.46	-0.345093	0.0578848	-5.96172	2.49597e-09	5.42758e-08
ENSG00000085982.13	USP40	1354.01	-0.365968	0.061406	-5.95981	2.52529e-09	5.48598e-08
ENSG00000065183.16	WDR3	2005.37	-0.343764	0.057694	-5.95839	2.54729e-09	5.52839e-08
ENSG00000117643.14	MAN1C1	185.019	0.805315	0.135172	5.95769	2.55825e-09	5.54677e-08
ENSG00000163249.12	CCNYL1	1222.32	-0.404926	0.0679759	-5.95691	2.57052e-09	5.56797e-08
ENSG00000047457.14	CP	3027.35	0.797552	0.133973	5.95308	2.63145e-09	5.6944e-08
ENSG00000181222.16	POLR2A	2462.54	-0.355454	0.059712	-5.9528	2.63589e-09	5.69847e-08
ENSG00000106546.14	AHR	1631.2	0.34157	0.0573925	5.95147	2.65753e-09	5.73969e-08
ENSG00000034510.6	TMSB10	8174.26	0.328372	0.0552222	5.94637	2.74151e-09	5.91534e-08
ENSG00000100934.15	SEC23A	9440.92	-0.251134	0.0422524	-5.94367	2.78718e-09	6.00807e-08
ENSG00000134900.12	TPP2	1386.5	-0.372949	0.0627777	-5.94078	2.83661e-09	6.10871e-08
ENSG00000145901.15	TNIP1	1670.39	0.386992	0.0651544	5.93962	2.85689e-09	6.14645e-08
ENSG00000106049.9	HIBADH	2362.45	0.306616	0.0516757	5.93347	2.96597e-09	6.37497e-08
ENSG00000159173.19	TNNI1	58.5053	1.55917	0.262802	5.93288	2.97665e-09	6.39177e-08
ENSG00000135124.14	P2RX4	860.784	0.495132	0.0834753	5.93148	3.00217e-09	6.44036e-08
ENSG00000102531.16	FNDC3A	3230.66	0.290917	0.0490841	5.92691	3.0869e-09	6.61575e-08
ENSG00000128641.19	MYO1B	3924.96	0.303066	0.0511518	5.92484	3.12599e-09	6.69311e-08
ENSG00000135929.9	CYP27A1	648.957	0.4663	0.0787342	5.92246	3.17158e-09	6.77602e-08
ENSG00000050426.16	LETMD1	1330.99	0.461753	0.0779645	5.92261	3.16879e-09	6.77602e-08
ENSG00000162694.14	EXTL2	622.991	-0.495746	0.0837078	-5.92234	3.17383e-09	6.77602e-08
ENSG00000151948.12	GLT1D1	50.6916	-1.56544	0.26436	-5.92163	3.18771e-09	6.79912e-08
ENSG00000167711.13	SERPINF2	1166.65	-0.40712	0.0688033	-5.91716	3.27544e-09	6.97957e-08
ENSG00000169607.13	CKAP2L	600.267	-0.470793	0.079594	-5.91493	3.32018e-09	7.06815e-08
ENSG00000088926.13	F11	60.7813	1.50559	0.254638	5.91269	3.36558e-09	7.15795e-08
ENSG00000137267.6	TUBB2A	566.381	-0.485541	0.0821393	-5.9112	3.39629e-09	7.2164e-08
ENSG00000009765.14	IYD	75.145	1.31756	0.222944	5.90981	3.42495e-09	7.27036e-08
ENSG00000176871.8	WSB2	2140.75	0.323718	0.0547848	5.9089	3.4439e-09	7.30363e-08
ENSG00000175455.15	CCDC14	897.459	0.416236	0.0704516	5.90811	3.46055e-09	7.33197e-08
ENSG00000074071.14	MRPS34	2016.59	-0.36576	0.0619136	-5.90759	3.47155e-09	7.34131e-08
ENSG00000161921.15	CXCL16	1077.08	-0.38161	0.0645958	-5.90765	3.47014e-09	7.34131e-08
ENSG00000062822.14	POLD1	2252.42	-0.327338	0.0554141	-5.90712	3.48141e-09	7.35519e-08
ENSG00000164951.16	PDP1	141.221	0.915786	0.155102	5.9044	3.53931e-09	7.47043e-08
ENSG00000105197.11	TIMM50	2476.68	-0.310309	0.0525761	-5.90209	3.58924e-09	7.56865e-08
ENSG00000163536.12	SERPINI1	114.538	-1.03532	0.175428	-5.90171	3.59748e-09	7.57886e-08
ENSG00000092758.18	COL9A3	193.118	-0.817879	0.138598	-5.90107	3.61156e-09	7.60132e-08
ENSG00000164039.15	BDH2	504.263	0.545217	0.0924831	5.89532	3.73962e-09	7.85602e-08
ENSG00000118058.22	KMT2A	1184.73	0.454729	0.0771339	5.89532	3.73948e-09	7.85602e-08
ENSG00000187109.14	NAP1L1	20490.7	0.311101	0.0528131	5.8906	3.84791e-09	8.07591e-08
ENSG00000076928.17	ARHGEF1	3168.96	-0.331782	0.0563759	-5.88518	3.97621e-09	8.33733e-08
ENSG00000126562.17	WNK4	1485.75	0.390801	0.0664335	5.88259	4.03905e-09	8.45319e-08
ENSG00000121152.10	NCAPH	2193.05	-0.336314	0.0571705	-5.88265	4.03748e-09	8.45319e-08
ENSG00000175567.10	UCP2	507.485	0.536313	0.0911766	5.88214	4.05e-09	8.46814e-08
ENSG00000197635.10	DPP4	5103.68	0.259991	0.0442435	5.87638	4.19345e-09	8.75986e-08
ENSG00000151422.13	FER	239.841	0.702684	0.119601	5.87524	4.22232e-09	8.81192e-08
ENSG00000168300.14	PCMTD1	327.309	0.639273	0.108866	5.87208	4.30349e-09	8.96454e-08
ENSG00000100116.16	GCAT	1525.96	-0.341537	0.0581624	-5.87212	4.30252e-09	8.96454e-08
ENSG00000125734.15	GPR108	2071.17	-0.364161	0.0620465	-5.86915	4.38023e-09	9.11587e-08
ENSG00000134769.21	DTNA	78.6485	-1.22793	0.209294	-5.86701	4.43737e-09	9.22616e-08
ENSG00000183010.17	PYCR1	4556.44	-0.286565	0.0488837	-5.86219	4.56809e-09	9.48911e-08
ENSG00000143162.9	CREG1	364.774	0.604616	0.103157	5.86111	4.59786e-09	9.54029e-08
ENSG00000103342.13	GSPT1	6915.43	-0.339188	0.0578721	-5.86099	4.60129e-09	9.54029e-08
ENSG00000157570.12	TSPAN18	1976.2	0.343459	0.0586056	5.86051	4.6144e-09	9.55858e-08
ENSG00000158156.7	XKR8	395.93	-0.569492	0.0972049	-5.85868	4.66571e-09	9.65589e-08
ENSG00000164104.12	HMGB2	12229.4	-0.241266	0.0411836	-5.85831	4.67613e-09	9.66848e-08
ENSG00000106211.9	HSPB1	2209.86	-0.342864	0.0585283	-5.85809	4.68218e-09	9.67203e-08
ENSG00000241399.7	CD302	486.036	-0.540689	0.0923856	-5.85252	4.84168e-09	9.99224e-08
ENSG00000038427.16	VCAN	367.082	-0.591032	0.101047	-5.84907	4.94335e-09	1.01926e-07
ENSG00000167117.9	ANKRD40CL	84.0295	1.18513	0.202716	5.84628	5.02698e-09	1.03555e-07
ENSG00000090382.6	LYZ	3460.35	-0.670206	0.114673	-5.84451	5.08067e-09	1.04564e-07
ENSG00000161791.14	FMNL3	223.647	-0.729954	0.124903	-5.84416	5.09118e-09	1.04684e-07
ENSG00000158555.15	GDPD5	143.011	0.896952	0.153514	5.84279	5.13352e-09	1.05457e-07
ENSG00000054965.10	FAM168A	1234.26	0.37313	0.0638772	5.84137	5.17735e-09	1.0626e-07
ENSG00000163950.13	SLBP	3122.04	-0.311776	0.0533889	-5.83972	5.22895e-09	1.0722e-07
ENSG00000044574.8	HSPA5	21417.7	-0.344219	0.0589682	-5.83736	5.30349e-09	1.08606e-07
ENSG00000196923.14	PDLIM7	681.176	-0.462239	0.0791875	-5.83727	5.30629e-09	1.08606e-07
ENSG00000010932.17	FMO1	48.4766	1.73479	0.297265	5.83584	5.35207e-09	1.09443e-07
ENSG00000188153.13	COL4A5	139.455	0.912387	0.156499	5.82999	5.54303e-09	1.13243e-07
ENSG00000060688.13	SNRNP40	2067.34	-0.306322	0.0525772	-5.82613	5.67287e-09	1.1579e-07
ENSG00000154864.12	PIEZO2	697.525	0.436084	0.0748674	5.82475	5.71986e-09	1.16642e-07
ENSG00000163714.18	U2SURP	4809.39	-0.271625	0.0466719	-5.81988	5.88889e-09	1.19979e-07
ENSG00000126261.13	UBA2	6337.39	-0.277853	0.0477475	-5.81921	5.91272e-09	1.20355e-07
ENSG00000106397.12	PLOD3	3221.38	-0.308165	0.0530121	-5.81311	6.1321e-09	1.24707e-07
ENSG00000104219.13	ZDHHC2	691.856	0.505621	0.0869972	5.81193	6.17567e-09	1.25478e-07
ENSG00000197757.8	HOXC6	220.147	0.78557	0.135299	5.80617	6.39199e-09	1.29755e-07
ENSG00000148158.17	SNX30	1240.36	0.372775	0.064221	5.80457	6.45308e-09	1.30876e-07
ENSG00000144021.3	CIAO1	3644.51	-0.278471	0.0479763	-5.80434	6.46201e-09	1.30938e-07
ENSG00000258867.6	LINC01146	267.353	0.746247	0.128676	5.79941	6.65478e-09	1.34722e-07
ENSG00000131263.13	RLIM	713.046	0.437976	0.0755469	5.7974	6.73493e-09	1.3622e-07
ENSG00000197324.9	LRP10	6494.82	0.262932	0.0453677	5.79557	6.80892e-09	1.37592e-07
ENSG00000188488.14	SERPINA5	2139.2	-0.304454	0.0525428	-5.7944	6.85664e-09	1.38431e-07
ENSG00000165271.17	NOL6	2736.92	-0.406688	0.0701927	-5.79388	6.87777e-09	1.38732e-07
ENSG00000165702.14	GFI1B	37.7858	1.87532	0.323762	5.79229	6.9435e-09	1.39931e-07
ENSG00000143845.15	ETNK2	226.981	-0.720265	0.124382	-5.79074	7.00752e-09	1.41094e-07
ENSG00000178999.13	AURKB	2524.47	-0.310783	0.0536742	-5.79018	7.03107e-09	1.4144e-07
ENSG00000005889.15	ZFX	761.274	0.420242	0.0725994	5.7885	7.10168e-09	1.42603e-07
ENSG00000110104.13	CCDC86	3214.19	-0.415979	0.0718619	-5.78858	7.09831e-09	1.42603e-07
ENSG00000171428.14	NAT1	268.258	0.682271	0.117893	5.78722	7.15607e-09	1.43566e-07
ENSG00000166801.15	FAM111A	759.262	0.444415	0.0768782	5.78077	7.4359e-09	1.49046e-07
ENSG00000125875.14	TBC1D20	648.495	-0.449508	0.0777997	-5.77776	7.56999e-09	1.51597e-07
ENSG00000163605.15	PPP4R2	1843.68	0.327	0.0566105	5.77632	7.63509e-09	1.52763e-07
ENSG00000131981.16	LGALS3	3782.27	0.300857	0.0520996	5.77464	7.71168e-09	1.54157e-07
ENSG00000117298.16	ECE1	2514.09	-0.345748	0.0598893	-5.77311	7.78201e-09	1.55424e-07
ENSG00000197562.10	RAB40C	380.837	-0.583744	0.101117	-5.77294	7.79006e-09	1.55446e-07
ENSG00000116455.14	WDR77	1074.68	-0.405438	0.0702513	-5.77125	7.8687e-09	1.56874e-07
ENSG00000148843.15	PDCD11	5798.12	-0.277475	0.0481296	-5.76517	8.15757e-09	1.62488e-07
ENSG00000106025.9	TSPAN12	89.7644	1.14863	0.199301	5.76331	8.24798e-09	1.64142e-07
ENSG00000105928.16	GSDME	746.706	0.436176	0.0757404	5.75882	8.47032e-09	1.68416e-07
ENSG00000006756.16	ARSD	503.631	0.518745	0.0900858	5.75834	8.49429e-09	1.68743e-07
ENSG00000160746.13	ANO10	502.302	-0.503927	0.0875162	-5.7581	8.50642e-09	1.68833e-07
ENSG00000213983.12	AP1G2	268.931	0.672124	0.116827	5.75316	8.75911e-09	1.73694e-07
ENSG00000108439.10	PNPO	894.425	0.422797	0.0735054	5.75191	8.82398e-09	1.74825e-07
ENSG00000151224.13	MAT1A	400.268	-0.553297	0.0962066	-5.75114	8.86441e-09	1.7547e-07
ENSG00000116729.14	WLS	22.057	2.70865	0.47115	5.74901	8.97684e-09	1.77538e-07
ENSG00000134240.11	HMGCS2	849.69	0.558764	0.0972467	5.74584	9.14646e-09	1.80732e-07
ENSG00000100239.16	PPP6R2	5852.38	-0.275275	0.0479239	-5.74401	9.24605e-09	1.82538e-07
ENSG00000169750.9	RAC3	667.996	-0.47919	0.0834765	-5.74042	9.44444e-09	1.8629e-07
ENSG00000136147.18	PHF11	191.158	0.793756	0.138351	5.73726	9.62201e-09	1.89624e-07
ENSG00000021355.13	SERPINB1	3050.27	0.300812	0.0524375	5.73657	9.66115e-09	1.90227e-07
ENSG00000100889.12	PCK2	1288.09	0.440407	0.0767964	5.73473	9.76669e-09	1.92136e-07
ENSG00000116670.15	MAD2L2	538.009	-0.492632	0.0859271	-5.73313	9.85919e-09	1.93784e-07
ENSG00000135052.16	GOLM1	10766.4	0.256352	0.0447305	5.73103	9.98223e-09	1.9603e-07
ENSG00000153107.13	ANAPC1	1113.51	-0.368244	0.0642821	-5.72856	1.01288e-08	1.98734e-07
ENSG00000104946.13	TBC1D17	999.224	-0.435139	0.0759678	-5.72794	1.01658e-08	1.99283e-07
ENSG00000172053.18	QARS	9023.01	0.323826	0.0565493	5.72643	1.02566e-08	2.00866e-07
ENSG00000159217.10	IGF2BP1	14220.1	-0.253597	0.0442864	-5.7263	1.02645e-08	2.00866e-07
ENSG00000136237.19	RAPGEF5	680.464	0.440535	0.0769482	5.72509	1.03381e-08	2.02127e-07
ENSG00000039560.14	RAI14	2571.83	-0.30375	0.053072	-5.72335	1.04446e-08	2.04032e-07
ENSG00000140950.16	MEAK7	72.3894	1.28933	0.225306	5.72257	1.04923e-08	2.04733e-07
ENSG00000168264.10	IRF2BP2	2593.43	0.311596	0.0544513	5.72247	1.04989e-08	2.04733e-07
ENSG00000167635.11	ZNF146	3052.06	-0.300512	0.0525203	-5.72182	1.05387e-08	2.05329e-07
ENSG00000156398.13	SFXN2	384.283	0.597037	0.104467	5.7151	1.09641e-08	2.13431e-07
ENSG00000114631.11	PODXL2	1183.85	-0.370678	0.0648614	-5.71493	1.09751e-08	2.1346e-07
ENSG00000106484.16	MEST	742.862	0.469824	0.0822643	5.71116	1.1221e-08	2.18051e-07
ENSG00000107821.14	KAZALD1	354.124	0.577477	0.101131	5.71018	1.12855e-08	2.19113e-07
ENSG00000213614.9	HEXA	917.01	0.442358	0.0775328	5.70543	1.1605e-08	2.25121e-07
ENSG00000110811.20	P3H3	1043.82	-0.377573	0.0662803	-5.69661	1.22213e-08	2.36871e-07
ENSG00000177565.16	TBL1XR1	1553.31	0.324862	0.0570664	5.69269	1.2505e-08	2.42158e-07
ENSG00000104812.15	GYS1	1922.9	-0.365692	0.0643396	-5.68379	1.31744e-08	2.54489e-07
ENSG00000175283.7	DOLK	753.548	-0.416993	0.0733632	-5.68396	1.31613e-08	2.54489e-07
ENSG00000185483.12	ROR1	539.559	-0.477673	0.0840416	-5.68377	1.3176e-08	2.54489e-07
ENSG00000115806.13	GORASP2	2630.84	-0.305608	0.0537781	-5.68276	1.32535e-08	2.55765e-07
ENSG00000128645.15	HOXD1	111.683	-1.02078	0.179668	-5.68146	1.33547e-08	2.57493e-07
ENSG00000126226.22	PCID2	781.835	-0.410182	0.0722033	-5.68093	1.33963e-08	2.58073e-07
ENSG00000117266.15	CDK18	175.827	0.833424	0.146735	5.67979	1.34861e-08	2.59578e-07
ENSG00000105552.15	BCAT2	1343.5	-0.38036	0.0670292	-5.67454	1.39058e-08	2.67426e-07
ENSG00000198825.15	INPP5F	208.73	0.82092	0.144684	5.67389	1.3959e-08	2.68218e-07
ENSG00000071073.13	MGAT4A	6174.1	-0.277825	0.0489673	-5.67369	1.39751e-08	2.68296e-07
ENSG00000197261.11	C6orf141	250.948	0.66298	0.116883	5.67215	1.41015e-08	2.70489e-07
ENSG00000105877.18	DNAH11	69.6714	1.24483	0.219481	5.67167	1.41413e-08	2.71019e-07
ENSG00000162817.7	C1orf115	1810.35	0.336017	0.0592479	5.67138	1.41653e-08	2.71246e-07
ENSG00000006652.14	IFRD1	1361.35	-0.373853	0.0659217	-5.67117	1.41826e-08	2.71345e-07
ENSG00000131381.12	RBSN	1174.52	-0.36583	0.0645253	-5.66956	1.43165e-08	2.73671e-07
ENSG00000114999.8	TTL	1096.55	-0.374628	0.0660895	-5.6685	1.44054e-08	2.75135e-07
ENSG00000135372.9	NAT10	2684.42	-0.319151	0.0563245	-5.66628	1.45928e-08	2.78474e-07
ENSG00000166797.11	CIAO2A	1850.12	0.351439	0.0620318	5.66547	1.46623e-08	2.79563e-07
ENSG00000089063.15	TMEM230	1561.08	-0.347801	0.0613969	-5.6648	1.47192e-08	2.80407e-07
ENSG00000179933.6	C14orf119	1567.34	0.37999	0.0670889	5.66397	1.4791e-08	2.81293e-07
ENSG00000113369.9	ARRDC3	529.403	-0.487395	0.0860497	-5.66411	1.47787e-08	2.81293e-07
ENSG00000148346.12	LCN2	27.1067	2.20724	0.389971	5.66002	1.51359e-08	2.87607e-07
ENSG00000174748.21	RPL15	25577.7	0.298787	0.0527986	5.65899	1.52263e-08	2.89079e-07
ENSG00000077044.10	DGKD	903.248	-0.428615	0.0758046	-5.65421	1.56565e-08	2.96993e-07
ENSG00000173597.9	SULT1B1	61.5259	1.3831	0.244683	5.65261	1.58029e-08	2.99324e-07
ENSG00000111412.6	C12orf49	1823.11	0.336254	0.0594868	5.65257	1.58062e-08	2.99324e-07
ENSG00000147231.14	RADX	242.922	-0.679662	0.12025	-5.65206	1.58536e-08	2.99967e-07
ENSG00000031698.13	SARS	2382.9	-0.385407	0.0682064	-5.65061	1.59883e-08	3.02151e-07
ENSG00000174099.11	MSRB3	130.13	-0.916642	0.162223	-5.65052	1.59961e-08	3.02151e-07
ENSG00000170100.13	ZNF778	359.563	-0.58979	0.104394	-5.64967	1.60757e-08	3.03396e-07
ENSG00000104267.10	CA2	2275.13	-0.320662	0.0567714	-5.64829	1.62052e-08	3.05385e-07
ENSG00000145990.11	GFOD1	47.3245	-1.52978	0.270841	-5.64826	1.62084e-08	3.05385e-07
ENSG00000204899.6	MZT1	834.131	-0.413651	0.0732525	-5.64692	1.63345e-08	3.07499e-07
ENSG00000137575.12	SDCBP	801.179	0.468171	0.0830221	5.63912	1.70925e-08	3.21497e-07
ENSG00000011566.15	MAP4K3	843.589	0.398016	0.070605	5.63722	1.72818e-08	3.24784e-07
ENSG00000132613.15	MTSS2	235.633	-0.753215	0.133625	-5.63679	1.73245e-08	3.25313e-07
ENSG00000126934.13	MAP2K2	4046.33	-0.290784	0.0516343	-5.6316	1.78547e-08	3.34987e-07
ENSG00000129932.9	DOHH	674.505	-0.475868	0.0845637	-5.62733	1.83021e-08	3.43091e-07
ENSG00000089195.15	TRMT6	895.877	-0.436411	0.0776061	-5.62341	1.87227e-08	3.50682e-07
ENSG00000125648.15	SLC25A23	2302.58	-0.309132	0.0550163	-5.61891	1.92166e-08	3.5963e-07
ENSG00000167930.17	FAM234A	1700.82	-0.330264	0.0588189	-5.61492	1.96653e-08	3.67717e-07
ENSG00000132109.10	TRIM21	70.6538	1.29003	0.229844	5.61265	1.99255e-08	3.72271e-07
ENSG00000151208.17	DLG5	682.685	-0.453889	0.0808898	-5.6112	2.00924e-08	3.75074e-07
ENSG00000185222.10	TCEAL9	2306.47	0.356984	0.0636354	5.60984	2.02518e-08	3.77734e-07
ENSG00000198873.12	GRK5	254.633	-0.658058	0.117325	-5.60886	2.03659e-08	3.79545e-07
ENSG00000008517.16	IL32	53.1786	1.41974	0.253169	5.60789	2.04809e-08	3.81369e-07
ENSG00000148735.15	PLEKHS1	45.3695	1.58152	0.282156	5.60512	2.08111e-08	3.87194e-07
ENSG00000115525.18	ST3GAL5	157.738	-0.8167	0.145755	-5.60322	2.10406e-08	3.91138e-07
ENSG00000139269.3	INHBE	345.991	-0.639851	0.114237	-5.60108	2.13015e-08	3.95659e-07
ENSG00000106799.13	TGFBR1	627.58	0.452841	0.0808656	5.59992	2.14452e-08	3.97996e-07
ENSG00000168883.20	USP39	3122.49	-0.273488	0.0488946	-5.59341	2.22646e-08	4.12859e-07
ENSG00000154310.17	TNIK	2042.96	-0.299201	0.0535197	-5.5905	2.26423e-08	4.19512e-07
ENSG00000131149.19	GSE1	2793.25	-0.301659	0.0539737	-5.589	2.28376e-08	4.22779e-07
ENSG00000136720.7	HS6ST1	386.27	-0.566099	0.101304	-5.58814	2.29521e-08	4.24547e-07
ENSG00000198168.9	SVIP	906.083	-0.421589	0.0755422	-5.58084	2.39361e-08	4.42381e-07
ENSG00000076706.17	MCAM	78.2248	-1.13457	0.203351	-5.57935	2.41418e-08	4.45813e-07
ENSG00000105618.14	PRPF31	721.063	-0.448149	0.0803658	-5.57636	2.45604e-08	4.53169e-07
ENSG00000178462.12	TUBAL3	17.364	3.18364	0.571116	5.57442	2.48353e-08	4.57862e-07
ENSG00000139445.18	FOXN4	29.3688	-2.08568	0.374332	-5.57174	2.52211e-08	4.64589e-07
ENSG00000135127.11	BICDL1	1554.93	-0.355843	0.0638689	-5.57146	2.52619e-08	4.64957e-07
ENSG00000116337.18	AMPD2	1633.98	-0.382314	0.0686788	-5.5667	2.59611e-08	4.77432e-07
ENSG00000166348.18	USP54	755.849	0.425583	0.0765146	5.56212	2.66519e-08	4.89732e-07
ENSG00000149541.10	B3GAT3	937.833	-0.381554	0.0686186	-5.5605	2.68998e-08	4.9388e-07
ENSG00000153201.16	RANBP2	3992.04	-0.270287	0.0486983	-5.55023	2.85293e-08	5.23365e-07
ENSG00000079308.19	TNS1	136.648	0.987541	0.177946	5.54966	2.86227e-08	5.24647e-07
ENSG00000166377.20	ATP9B	497.283	0.493079	0.0888641	5.54868	2.87836e-08	5.27164e-07
ENSG00000115825.10	PRKD3	1116.18	0.367813	0.0663004	5.54767	2.89496e-08	5.29768e-07
ENSG00000184012.12	TMPRSS2	23.2639	2.44153	0.440225	5.54609	2.92126e-08	5.34142e-07
ENSG00000131781.13	FMO5	326.025	0.675561	0.121818	5.54564	2.92881e-08	5.35084e-07
ENSG00000181789.14	COPG1	6050.26	-0.261947	0.0472541	-5.54336	2.96718e-08	5.4165e-07
ENSG00000125798.14	FOXA2	1578.97	-0.340553	0.061457	-5.54132	3.00202e-08	5.47562e-07
ENSG00000246705.4	H2AFJ	1512.23	0.319542	0.0576819	5.53974	3.02929e-08	5.52084e-07
ENSG00000168785.8	TSPAN5	247.928	-0.662016	0.119513	-5.53929	3.03692e-08	5.53022e-07
ENSG00000118046.15	STK11	1926.64	-0.310073	0.0559988	-5.53714	3.07447e-08	5.59403e-07
ENSG00000175063.17	UBE2C	2265.82	-0.344563	0.0622391	-5.53612	3.09237e-08	5.62201e-07
ENSG00000178202.13	POGLUT3	1381.85	0.327125	0.0591912	5.52658	3.26525e-08	5.93147e-07
ENSG00000177669.4	MBOAT4	50.9428	-1.43676	0.259988	-5.52625	3.27146e-08	5.93791e-07
ENSG00000134222.16	PSRC1	536.396	-0.476542	0.0862356	-5.52604	3.27531e-08	5.94006e-07
ENSG00000205517.12	RGL3	213.844	0.744719	0.134936	5.51907	3.40804e-08	6.17576e-07
ENSG00000162878.13	PKDCC	3273.8	0.320043	0.0579912	5.51882	3.41282e-08	6.1794e-07
ENSG00000118322.14	ATP10B	48.3941	1.51004	0.27363	5.51853	3.41843e-08	6.18453e-07
ENSG00000130768.15	SMPDL3B	45.636	-1.59243	0.2886	-5.51779	3.43298e-08	6.20581e-07
ENSG00000117528.14	ABCD3	3110.56	-0.307882	0.0558205	-5.51557	3.47657e-08	6.27952e-07
ENSG00000140299.12	BNIP2	1484.71	0.356497	0.0646688	5.51266	3.53449e-08	6.37897e-07
ENSG00000259867.6	AC105411.1	257.471	0.71077	0.128939	5.51244	3.53897e-08	6.38189e-07
ENSG00000092969.12	TGFB2	96.5202	-1.03009	0.18696	-5.50967	3.59512e-08	6.4779e-07
ENSG00000103512.15	NOMO1	467.035	-0.488412	0.0886764	-5.5078	3.63336e-08	6.54152e-07
ENSG00000175224.16	ATG13	2105.65	-0.322325	0.0585268	-5.50731	3.64362e-08	6.55469e-07
ENSG00000149131.15	SERPING1	62.2851	-1.35852	0.246747	-5.50573	3.6765e-08	6.6085e-07
ENSG00000167081.18	PBX3	330.933	-0.614866	0.111759	-5.50172	3.76114e-08	6.75521e-07
ENSG00000066933.16	MYO9A	494.964	0.519188	0.0944078	5.49942	3.81052e-08	6.83838e-07
ENSG00000139865.16	TTC6	185.776	0.774407	0.140822	5.49918	3.81569e-08	6.84215e-07
ENSG00000092200.12	RPGRIP1	103.049	1.04918	0.190845	5.49755	3.8511e-08	6.90009e-07
ENSG00000113282.13	CLINT1	3899.72	0.263399	0.0479225	5.49635	3.87728e-08	6.94142e-07
ENSG00000112759.18	SLC29A1	1155.63	-0.378747	0.0689157	-5.4958	3.88935e-08	6.95744e-07
ENSG00000018408.14	WWTR1	704.809	0.414336	0.0754111	5.49437	3.92117e-08	7.00873e-07
ENSG00000160613.13	PCSK7	629.044	0.489339	0.0891071	5.49159	3.98342e-08	7.11431e-07
ENSG00000182768.8	NGRN	673.935	-0.452575	0.0824742	-5.48748	4.0771e-08	7.27578e-07
ENSG00000174851.16	YIF1A	5002.33	-0.243557	0.0443957	-5.48605	4.11017e-08	7.32893e-07
ENSG00000125885.13	MCM8	633.849	-0.454519	0.0829038	-5.48248	4.194e-08	7.47243e-07
ENSG00000185219.17	ZNF445	1168.97	-0.375133	0.0684366	-5.48147	4.21811e-08	7.50938e-07
ENSG00000088387.19	DOCK9	197.484	-0.719132	0.131203	-5.48108	4.22742e-08	7.51995e-07
ENSG00000203668.2	CHML	1343.09	0.362241	0.0661168	5.4788	4.28209e-08	7.61113e-07
ENSG00000137936.18	BCAR3	613.773	-0.483625	0.0884025	-5.47072	4.4822e-08	7.96046e-07
ENSG00000235092.6	ID2-AS1	100.475	1.01698	0.186106	5.4645	4.64216e-08	8.23799e-07
ENSG00000165507.9	DEPP1	117.431	-0.946356	0.173289	-5.46116	4.73038e-08	8.38787e-07
ENSG00000198756.12	COLGALT2	43.4477	-1.61026	0.295017	-5.45821	4.80963e-08	8.52161e-07
ENSG00000166197.16	NOLC1	9701.16	-0.233071	0.0427359	-5.45375	4.93187e-08	8.73125e-07
ENSG00000070526.15	ST6GALNAC1	157.551	0.857953	0.157352	5.45243	4.9685e-08	8.78911e-07
ENSG00000142546.14	NOSIP	1421.72	-0.32605	0.0598244	-5.45012	5.03362e-08	8.89725e-07
ENSG00000175756.13	AURKAIP1	2430.09	-0.288272	0.0529068	-5.44868	5.07446e-08	8.96232e-07
ENSG00000143862.8	ARL8A	334.954	-0.574893	0.105537	-5.44733	5.11317e-08	9.02356e-07
ENSG00000186866.16	POFUT2	947.301	-0.368858	0.0677304	-5.44598	5.15214e-08	9.08513e-07
ENSG00000144029.12	MRPS5	2109.38	-0.297128	0.0545851	-5.4434	5.22745e-08	9.20681e-07
ENSG00000227500.10	SCAMP4	2183.46	-0.343845	0.0631681	-5.44333	5.22941e-08	9.20681e-07
ENSG00000141655.17	TNFRSF11A	109.137	0.990548	0.18206	5.44077	5.30502e-08	9.33257e-07
ENSG00000076003.5	MCM6	6030.31	-0.248322	0.0456495	-5.43976	5.33513e-08	9.37813e-07
ENSG00000170085.18	SIMC1	118.654	0.96871	0.178155	5.43744	5.40501e-08	9.49349e-07
ENSG00000105669.14	COPE	6464.1	-0.319353	0.0587527	-5.43553	5.46324e-08	9.5882e-07
ENSG00000165819.12	METTL3	1364.88	0.340842	0.0627083	5.43536	5.46874e-08	9.59031e-07
ENSG00000006712.15	PAF1	2048.52	-0.305193	0.0561926	-5.43119	5.59782e-08	9.80894e-07
ENSG00000129484.13	PARP2	1090.87	-0.353158	0.0650439	-5.42954	5.64997e-08	9.89256e-07
ENSG00000136826.15	KLF4	51.6681	1.50818	0.277817	5.42867	5.67764e-08	9.92879e-07
ENSG00000157765.13	SLC34A2	725.788	-0.453709	0.0835774	-5.42861	5.67957e-08	9.92879e-07
ENSG00000173511.9	VEGFB	528.297	0.479001	0.0882451	5.42807	5.69655e-08	9.95067e-07
ENSG00000183741.12	CBX6	1072.69	0.433051	0.0798014	5.42661	5.74345e-08	1.00247e-06
ENSG00000155816.20	FMN2	20.8564	2.51784	0.464146	5.42468	5.80588e-08	1.01258e-06
ENSG00000015413.9	DPEP1	27.9749	2.26112	0.416896	5.42371	5.83748e-08	1.01729e-06
ENSG00000174844.14	DNAH12	27.6029	2.05903	0.379684	5.42301	5.86039e-08	1.02049e-06
ENSG00000186834.3	HEXIM1	1384.19	-0.326485	0.0602059	-5.42281	5.86708e-08	1.02085e-06
ENSG00000182199.11	SHMT2	8605.02	-0.264882	0.0488675	-5.42042	5.94599e-08	1.03378e-06
ENSG00000211460.12	TSN	2464.69	-0.296755	0.0547562	-5.41957	5.97421e-08	1.03787e-06
ENSG00000114779.19	ABHD14B	425.006	0.516607	0.0953608	5.41739	6.04739e-08	1.04977e-06
ENSG00000169919.17	GUSB	2414	0.317315	0.0585853	5.41629	6.08501e-08	1.05548e-06
ENSG00000119777.20	TMEM214	2278.4	-0.314495	0.0580826	-5.41461	6.1421e-08	1.06455e-06
ENSG00000180611.7	MB21D2	171.764	0.785997	0.145167	5.41443	6.14838e-08	1.06481e-06
ENSG00000143549.21	TPM3	14380.8	-0.249745	0.0461608	-5.41033	6.29074e-08	1.08862e-06
ENSG00000149809.15	TM7SF2	998.646	0.402916	0.0744877	5.40916	6.33215e-08	1.09494e-06
ENSG00000102606.18	ARHGEF7	734.523	-0.418927	0.0774827	-5.40672	6.41882e-08	1.10906e-06
ENSG00000176340.4	COX8A	2737.44	0.306618	0.0567205	5.40577	6.45323e-08	1.11414e-06
ENSG00000213190.3	MLLT11	807.011	0.396758	0.0734008	5.40537	6.46751e-08	1.11575e-06
ENSG00000131828.14	PDHA1	3724.46	-0.260016	0.0481237	-5.40307	6.55098e-08	1.12927e-06
ENSG00000167641.11	PPP1R14A	352.249	0.567196	0.104983	5.40272	6.56365e-08	1.1301e-06
ENSG00000075415.12	SLC25A3	13485.3	0.284248	0.0526125	5.40266	6.56594e-08	1.1301e-06
ENSG00000011478.12	QPCTL	827.78	-0.412881	0.0764387	-5.40147	6.60964e-08	1.13675e-06
ENSG00000204120.14	GIGYF2	2136.5	-0.290866	0.0538984	-5.39656	6.7929e-08	1.16736e-06
ENSG00000119787.14	ATL2	2602.22	0.289249	0.0536132	5.39512	6.84787e-08	1.175e-06
ENSG00000175216.15	CKAP5	6699.41	-0.252483	0.0467974	-5.39525	6.84283e-08	1.175e-06
ENSG00000188070.9	C11orf95	620.179	0.436529	0.0809227	5.39439	6.87549e-08	1.17883e-06
ENSG00000180884.10	ZNF792	265.139	-0.64615	0.119806	-5.39329	6.91798e-08	1.1852e-06
ENSG00000157131.10	C8A	715.265	0.463127	0.0859097	5.39085	7.01247e-08	1.20047e-06
ENSG00000011485.15	PPP5C	2167.93	-0.317096	0.0588239	-5.39061	7.02206e-08	1.20119e-06
ENSG00000122035.6	RASL11A	400.523	0.604699	0.112212	5.38892	7.08831e-08	1.21159e-06
ENSG00000115758.13	ODC1	11343.3	-0.258376	0.0479618	-5.38713	7.15927e-08	1.22278e-06
ENSG00000157985.19	AGAP1	658.052	-0.442722	0.0822033	-5.3857	7.21632e-08	1.23158e-06
ENSG00000149503.13	INCENP	2882.76	-0.29369	0.0545614	-5.38274	7.33602e-08	1.2501e-06
ENSG00000103423.14	DNAJA3	1011.68	-0.368151	0.0683944	-5.38277	7.33495e-08	1.2501e-06
ENSG00000105357.17	MYH14	2001.02	-0.304333	0.0565476	-5.38189	7.37097e-08	1.25509e-06
ENSG00000143256.5	PFDN2	1403.29	-0.332894	0.0618684	-5.38068	7.42033e-08	1.26253e-06
ENSG00000196872.12	KIAA1211L	37.2379	-1.65509	0.307713	-5.37869	7.50281e-08	1.27559e-06
ENSG00000198363.18	ASPH	5606.05	-0.242284	0.0450969	-5.37253	7.76388e-08	1.31897e-06
ENSG00000198736.11	MSRB1	2207.32	-0.312497	0.0581727	-5.37188	7.79211e-08	1.32276e-06
ENSG00000162413.16	KLHL21	1475.27	-0.382642	0.0712493	-5.37047	7.8531e-08	1.3321e-06
ENSG00000147853.17	AK3	1275.21	0.335539	0.0624838	5.37001	7.87316e-08	1.33257e-06
ENSG00000063244.12	U2AF2	7857.15	-0.240195	0.0447291	-5.37	7.87381e-08	1.33257e-06
ENSG00000164850.15	GPER1	378.677	-0.5589	0.104077	-5.37007	7.8706e-08	1.33257e-06
ENSG00000179832.17	MROH1	651.152	0.41342	0.0770066	5.36863	7.93365e-08	1.34168e-06
ENSG00000205937.12	RNPS1	4154.91	-0.263265	0.0490451	-5.36782	7.96945e-08	1.34671e-06
ENSG00000163541.12	SUCLG1	4333.35	0.26757	0.0498537	5.36711	8.00071e-08	1.35097e-06
ENSG00000168994.13	PXDC1	289.179	0.594497	0.110826	5.36425	8.12851e-08	1.37047e-06
ENSG00000165487.14	MICU2	302.943	-0.604698	0.112725	-5.36438	8.1227e-08	1.37047e-06
ENSG00000128849.10	CGNL1	1262.29	-0.339551	0.0633417	-5.36062	8.29353e-08	1.39724e-06
ENSG00000117114.19	ADGRL2	2954.81	-0.263138	0.0490884	-5.36048	8.30007e-08	1.39728e-06
ENSG00000153208.17	MERTK	345.02	-0.549719	0.102585	-5.35867	8.38359e-08	1.41028e-06
ENSG00000123562.17	MORF4L2	11560.4	-0.228742	0.0426897	-5.35824	8.40358e-08	1.41257e-06
ENSG00000102580.15	DNAJC3	997.301	-0.477242	0.089127	-5.35463	8.57326e-08	1.44001e-06
ENSG00000089127.13	OAS1	14.5882	3.99528	0.746239	5.35389	8.60828e-08	1.44263e-06
ENSG00000130208.9	APOC1	3710.26	-0.35414	0.0661452	-5.35398	8.60422e-08	1.44263e-06
ENSG00000105254.12	TBCB	988.004	-0.363884	0.0679641	-5.35406	8.60004e-08	1.44263e-06
ENSG00000164124.11	TMEM144	792.121	0.408332	0.076347	5.34837	8.87487e-08	1.48619e-06
ENSG00000213639.10	PPP1CB	3503.4	0.31132	0.0582379	5.34567	9.00833e-08	1.50628e-06
ENSG00000103018.16	CYB5B	5471.95	-0.237173	0.0443663	-5.34578	9.00269e-08	1.50628e-06
ENSG00000180346.3	TIGD2	741.819	0.396418	0.074161	5.34537	9.02317e-08	1.50763e-06
ENSG00000146477.6	SLC22A3	30.2038	-1.88991	0.353693	-5.34335	9.12459e-08	1.52343e-06
ENSG00000276980.1	AC008760.2	73.4915	1.15771	0.216691	5.34269	9.15755e-08	1.52779e-06
ENSG00000173141.5	MRPL57	906.055	-0.382398	0.0716046	-5.34042	9.27336e-08	1.54595e-06
ENSG00000145362.19	ANK2	185.778	0.72804	0.136379	5.33835	9.37959e-08	1.56249e-06
ENSG00000069020.18	MAST4	185.208	0.785224	0.147139	5.3366	9.47061e-08	1.57648e-06
ENSG00000090487.11	SPG21	2838.24	0.316201	0.0592534	5.33642	9.47986e-08	1.57684e-06
ENSG00000117280.13	RAB29	1125.95	0.36663	0.0687253	5.33472	9.56915e-08	1.5905e-06
ENSG00000137166.15	FOXP4	1963.69	-0.330173	0.0619392	-5.33059	9.78935e-08	1.62589e-06
ENSG00000026950.17	BTN3A1	204.319	0.710197	0.133316	5.32716	9.97609e-08	1.65567e-06
ENSG00000276043.5	UHRF1	1557.57	-0.324738	0.0610139	-5.32236	1.0243e-07	1.6987e-06
ENSG00000258573.6	AL163195.2	17.0261	2.99882	0.563473	5.32202	1.02621e-07	1.70061e-06
ENSG00000148935.11	GAS2	746.287	-0.405832	0.0762599	-5.3217	1.02802e-07	1.70235e-06
ENSG00000147224.11	PRPS1	3805.99	-0.280842	0.0527981	-5.31917	1.04242e-07	1.72491e-06
ENSG00000169188.5	APEX2	619.86	0.436621	0.0821021	5.31803	1.04899e-07	1.7332e-06
ENSG00000109861.16	CTSC	8771.18	0.225534	0.0424093	5.31803	1.04895e-07	1.7332e-06
ENSG00000257335.8	MGAM	85.1612	-1.16233	0.218663	-5.31561	1.06298e-07	1.75502e-06
ENSG00000141736.13	ERBB2	4673.25	0.292164	0.0550066	5.31144	1.08763e-07	1.79439e-06
ENSG00000163449.11	TMEM169	381.948	-0.510777	0.096211	-5.30892	1.10276e-07	1.81801e-06
ENSG00000182379.10	NXPH4	179.693	-0.720008	0.135657	-5.30756	1.11105e-07	1.83032e-06
ENSG00000125166.13	GOT2	4003.41	-0.27997	0.0527679	-5.30568	1.12251e-07	1.84783e-06
ENSG00000104980.8	TIMM44	1858.36	-0.318926	0.0601263	-5.30428	1.1312e-07	1.86076e-06
ENSG00000126432.14	PRDX5	5252.39	0.251819	0.0474831	5.30334	1.13705e-07	1.86901e-06
ENSG00000128342.5	LIF	278.867	0.680625	0.128491	5.29708	1.17667e-07	1.9327e-06
ENSG00000227906.8	SNAP25-AS1	33.5327	1.77571	0.335299	5.29588	1.18443e-07	1.94402e-06
ENSG00000104872.11	PIH1D1	2914.85	-0.267913	0.0506129	-5.29338	1.20077e-07	1.96939e-06
ENSG00000126254.12	RBM42	3560.16	-0.296884	0.0560996	-5.29208	1.20934e-07	1.98198e-06
ENSG00000107404.20	DVL1	1446.87	-0.342322	0.0646951	-5.29131	1.21446e-07	1.98891e-06
ENSG00000148337.21	CIZ1	1774.38	-0.310672	0.0587759	-5.2857	1.25225e-07	2.04929e-06
ENSG00000121075.11	TBX4	111.561	1.04802	0.198502	5.27965	1.29432e-07	2.11659e-06
ENSG00000138613.14	APH1B	1152.58	-0.33071	0.0626622	-5.27766	1.30841e-07	2.13806e-06
ENSG00000198604.11	BAZ1A	1997.06	-0.287604	0.0544965	-5.27748	1.30972e-07	2.13863e-06
ENSG00000236039.3	AC019117.1	66.7383	1.19106	0.225814	5.27452	1.33104e-07	2.17185e-06
ENSG00000186174.12	BCL9L	1772.27	0.318636	0.0604544	5.27068	1.35922e-07	2.21621e-06
ENSG00000107984.10	DKK1	787.222	-0.480312	0.0911731	-5.26814	1.37813e-07	2.2454e-06
ENSG00000169714.16	CNBP	6660.4	-0.23346	0.0443187	-5.26775	1.38104e-07	2.24851e-06
ENSG00000147883.12	CDKN2B	666.149	0.416786	0.0791361	5.26669	1.38904e-07	2.25987e-06
ENSG00000138642.14	HERC6	34.5161	1.7457	0.331478	5.26641	1.39121e-07	2.26176e-06
ENSG00000167670.16	CHAF1A	3352.49	-0.292181	0.0554964	-5.26485	1.40302e-07	2.2793e-06
ENSG00000123612.16	ACVR1C	142.089	-0.793025	0.150672	-5.26324	1.41542e-07	2.29777e-06
ENSG00000081791.9	DELE1	588.198	0.491151	0.0933846	5.25944	1.44495e-07	2.34399e-06
ENSG00000163608.15	NEPRO	1066.58	0.352035	0.0669414	5.25886	1.44951e-07	2.34969e-06
ENSG00000115091.12	ACTR3	4461.45	-0.255249	0.0485486	-5.25759	1.45953e-07	2.36421e-06
ENSG00000166710.20	B2M	1010.44	0.355895	0.0677076	5.25634	1.46947e-07	2.37858e-06
ENSG00000101166.16	PRELID3B	1161.85	0.336254	0.0639853	5.25518	1.4788e-07	2.39194e-06
ENSG00000101004.15	NINL	1296.76	-0.383447	0.0730204	-5.25123	1.51086e-07	2.44202e-06
ENSG00000125817.8	CENPB	1934.03	-0.307661	0.0586294	-5.24755	1.54138e-07	2.48955e-06
ENSG00000102804.15	TSC22D1	2209.7	0.298108	0.0568196	5.24657	1.5496e-07	2.50102e-06
ENSG00000100280.16	AP1B1	8030.41	-0.29266	0.0558303	-5.24196	1.58879e-07	2.56241e-06
ENSG00000168884.15	TNIP2	901.112	-0.413404	0.0788773	-5.2411	1.5962e-07	2.5725e-06
ENSG00000164300.17	SERINC5	4162.95	0.245802	0.0469079	5.24009	1.60496e-07	2.58475e-06
ENSG00000160188.10	RSPH1	27.5692	2.00057	0.381937	5.23795	1.62367e-07	2.613e-06
ENSG00000100941.9	PNN	3672.6	-0.284526	0.0543238	-5.2376	1.62676e-07	2.61608e-06
ENSG00000168743.12	NPNT	283.355	0.606464	0.115817	5.23639	1.63746e-07	2.6314e-06
ENSG00000104884.15	ERCC2	2041.27	-0.335373	0.0640537	-5.23581	1.64264e-07	2.6378e-06
ENSG00000095739.11	BAMBI	1364.02	-0.320836	0.0612911	-5.23463	1.65315e-07	2.65277e-06
ENSG00000180263.14	FGD6	478.99	0.475708	0.0908884	5.23398	1.65899e-07	2.66024e-06
ENSG00000163734.4	CXCL3	43.4841	1.49876	0.286383	5.23342	1.66402e-07	2.66446e-06
ENSG00000269556.8	TMEM185A	46.6459	1.43812	0.274794	5.23347	1.66355e-07	2.66446e-06
ENSG00000171793.16	CTPS1	2082.91	-0.320844	0.0613149	-5.23272	1.67032e-07	2.67263e-06
ENSG00000180089.5	TMEM86B	83.3936	-1.05819	0.202372	-5.22895	1.70475e-07	2.72576e-06
ENSG00000102900.13	NUP93	2119.05	-0.276108	0.0528067	-5.22866	1.70742e-07	2.72807e-06
ENSG00000100852.13	ARHGAP5	9498.28	0.221953	0.0424566	5.22777	1.7157e-07	2.73934e-06
ENSG00000198598.6	MMP17	328.033	-0.538928	0.103171	-5.22366	1.75423e-07	2.79886e-06
ENSG00000103932.12	RPAP1	2138.6	-0.290628	0.0556455	-5.22285	1.76193e-07	2.80913e-06
ENSG00000010278.14	CD9	28.7919	2.02411	0.387685	5.22102	1.77937e-07	2.83491e-06
ENSG00000165312.6	OTUD1	156.162	0.756899	0.144979	5.22076	1.78187e-07	2.83687e-06
ENSG00000278535.5	DHRS11	145.101	0.779944	0.149464	5.21827	1.80603e-07	2.87123e-06
ENSG00000111731.12	C2CD5	2697.44	0.264448	0.0506768	5.21831	1.80561e-07	2.87123e-06
ENSG00000072778.20	ACADVL	5596.43	0.26626	0.0510379	5.21691	1.81932e-07	2.89029e-06
ENSG00000198467.15	TPM2	2398.22	-0.271187	0.0519941	-5.21574	1.83088e-07	2.90659e-06
ENSG00000088256.9	GNA11	2059.36	0.277454	0.053209	5.21441	1.844e-07	2.92533e-06
ENSG00000197448.14	GSTK1	1618.13	0.335904	0.0644715	5.21012	1.88722e-07	2.99177e-06
ENSG00000140400.17	MAN2C1	904.795	0.399816	0.0767464	5.20957	1.89282e-07	2.99852e-06
ENSG00000144713.13	RPL32	15794.7	0.286286	0.0549749	5.20757	1.91329e-07	3.02878e-06
ENSG00000148606.13	POLR3A	1605.78	-0.334021	0.0641614	-5.20595	1.9301e-07	3.05323e-06
ENSG00000198682.13	PAPSS2	1573.37	0.346894	0.0666438	5.2052	1.93788e-07	3.06336e-06
ENSG00000166477.13	LEO1	2307.61	-0.271058	0.0522102	-5.19168	2.08408e-07	3.29214e-06
ENSG00000143341.12	HMCN1	120.862	1.00813	0.194224	5.19055	2.09679e-07	3.30987e-06
ENSG00000165471.6	MBL2	255.085	-0.619167	0.119337	-5.18837	2.1214e-07	3.34634e-06
ENSG00000110066.15	KMT5B	2709.36	0.265185	0.0511636	5.18309	2.18243e-07	3.44019e-06
ENSG00000141756.18	FKBP10	150.571	0.835407	0.16119	5.18275	2.18636e-07	3.44394e-06
ENSG00000021574.12	SPAST	811.17	0.39593	0.076412	5.18152	2.20081e-07	3.46346e-06
ENSG00000115233.12	PSMD14	6306.31	-0.273381	0.0527616	-5.18143	2.20186e-07	3.46346e-06
ENSG00000167962.14	ZNF598	1328.38	-0.380244	0.0733992	-5.1805	2.21297e-07	3.47848e-06
ENSG00000099834.18	CDHR5	42.8937	1.53157	0.295663	5.1801	2.21764e-07	3.48336e-06
ENSG00000110237.5	ARHGEF17	455.776	0.479588	0.0926245	5.17777	2.24552e-07	3.52468e-06
ENSG00000130669.17	PAK4	2411.35	-0.310005	0.0598797	-5.17712	2.25335e-07	3.53447e-06
ENSG00000107438.9	PDLIM1	4737.22	0.250913	0.0484769	5.17593	2.26784e-07	3.55471e-06
ENSG00000142528.16	ZNF473	372.215	-0.512526	0.0990282	-5.17556	2.2723e-07	3.55919e-06
ENSG00000171148.13	TADA3	2763.2	-0.272337	0.052622	-5.17534	2.27495e-07	3.56083e-06
ENSG00000153012.12	LGI2	13.0245	-3.93716	0.761038	-5.17341	2.29865e-07	3.59541e-06
ENSG00000119283.15	TRIM67	662.293	-0.448755	0.086766	-5.17201	2.31585e-07	3.61978e-06
ENSG00000188846.14	RPL14	20150	-0.250246	0.0483954	-5.17086	2.33024e-07	3.63971e-06
ENSG00000094631.21	HDAC6	1602.87	0.360438	0.0697142	5.17023	2.33812e-07	3.64946e-06
ENSG00000105229.7	PIAS4	1171.4	-0.339675	0.0657046	-5.16973	2.34429e-07	3.65653e-06
ENSG00000143595.13	AQP10	35.5616	1.72197	0.333097	5.16959	2.34614e-07	3.65686e-06
ENSG00000136044.12	APPL2	993.233	0.347138	0.0672653	5.16073	2.45991e-07	3.83151e-06
ENSG00000113657.13	DPYSL3	21.9914	2.34485	0.45444	5.15986	2.47135e-07	3.84664e-06
ENSG00000091490.11	SEL1L3	5856.46	-0.232928	0.0451586	-5.15799	2.49617e-07	3.88256e-06
ENSG00000071553.17	ATP6AP1	3079.11	-0.253839	0.0492277	-5.15642	2.51713e-07	3.91243e-06
ENSG00000147164.12	SNX12	1056.01	0.382652	0.0742154	5.15597	2.52317e-07	3.9191e-06
ENSG00000253898.1	LINC01419	1414.08	-0.311951	0.0605324	-5.15346	2.55728e-07	3.96931e-06
ENSG00000162897.16	FCAMR	20.0438	2.45011	0.475621	5.1514	2.58544e-07	4.01023e-06
ENSG00000084623.11	EIF3I	6008.51	-0.230275	0.0447114	-5.15026	2.60123e-07	4.0319e-06
ENSG00000162545.6	CAMK2N1	1336.81	0.384796	0.0747371	5.14866	2.62355e-07	4.06368e-06
ENSG00000100300.18	TSPO	243.133	-0.62368	0.121147	-5.14814	2.63077e-07	4.07203e-06
ENSG00000186907.8	RTN4RL2	145.198	0.819618	0.159273	5.14598	2.66131e-07	4.11644e-06
ENSG00000134575.12	ACP2	936.386	-0.361558	0.0702628	-5.14579	2.66391e-07	4.1176e-06
ENSG00000102189.17	EEA1	1976.72	0.282719	0.0549539	5.14466	2.68e-07	4.1396e-06
ENSG00000169118.18	CSNK1G1	671.485	0.406554	0.0790564	5.14258	2.7099e-07	4.18289e-06
ENSG00000179041.4	RRS1	2014.75	-0.31311	0.0609	-5.14139	2.72712e-07	4.20656e-06
ENSG00000167772.12	ANGPTL4	91.1898	-0.988225	0.192235	-5.14072	2.73691e-07	4.21874e-06
ENSG00000146729.10	NIPSNAP2	992.75	0.381517	0.0742802	5.1362	2.80356e-07	4.31849e-06
ENSG00000198925.12	ATG9A	811.286	-0.396722	0.0772849	-5.13325	2.84785e-07	4.38368e-06
ENSG00000167657.14	DAPK3	1078	-0.374443	0.072977	-5.13097	2.88248e-07	4.43393e-06
ENSG00000185418.16	TARSL2	395.951	-0.52346	0.102037	-5.13009	2.89606e-07	4.45174e-06
ENSG00000184164.14	CRELD2	1191.38	-0.396935	0.0773826	-5.12951	2.90494e-07	4.46231e-06
ENSG00000124275.15	MTRR	2284.63	-0.302095	0.0589065	-5.12839	2.92229e-07	4.48587e-06
ENSG00000251562.8	MALAT1	2100.55	0.382723	0.0746737	5.12527	2.97109e-07	4.55765e-06
ENSG00000156869.13	FRRS1	1119.41	-0.33128	0.0646828	-5.12162	3.02927e-07	4.6437e-06
ENSG00000123240.17	OPTN	844.966	0.371342	0.0725208	5.12049	3.04747e-07	4.66839e-06
ENSG00000211584.14	SLC48A1	211.715	0.666115	0.130137	5.11856	3.07879e-07	4.71313e-06
ENSG00000102882.12	MAPK3	1227.07	-0.342321	0.0669054	-5.1165	3.1126e-07	4.76162e-06
ENSG00000125149.12	C16orf70	626.886	-0.399395	0.078073	-5.11567	3.12637e-07	4.7794e-06
ENSG00000065361.15	ERBB3	7181.75	0.286436	0.0560026	5.11469	3.1426e-07	4.80092e-06
ENSG00000173744.17	AGFG1	3428.45	-0.267065	0.0522412	-5.11216	3.18487e-07	4.86217e-06
ENSG00000136108.15	CKAP2	2217.07	0.271028	0.05302	5.1118	3.19096e-07	4.86813e-06
ENSG00000145214.14	DGKQ	320.552	-0.538189	0.105299	-5.11107	3.20346e-07	4.88386e-06
ENSG00000125901.6	MRPS26	1058.63	-0.340214	0.0666019	-5.10816	3.25305e-07	4.95607e-06
ENSG00000118515.11	SGK1	3160.69	0.29319	0.0574213	5.10594	3.29158e-07	5.00793e-06
ENSG00000116350.17	SRSF4	2417.92	-0.277962	0.054438	-5.10603	3.29005e-07	5.00793e-06
ENSG00000185339.9	TCN2	101.887	0.947143	0.185515	5.10549	3.29943e-07	5.01303e-06
ENSG00000138193.15	PLCE1	1085.57	0.336591	0.0659273	5.10549	3.29944e-07	5.01303e-06
ENSG00000166275.16	BORCS7	459.001	0.457095	0.0895335	5.10529	3.30282e-07	5.01475e-06
ENSG00000149639.15	SOGA1	465.655	-0.474501	0.0929855	-5.10296	3.3438e-07	5.07351e-06
ENSG00000173442.13	EHBP1L1	979.715	0.350025	0.0686127	5.10146	3.37049e-07	5.10846e-06
ENSG00000087338.5	GMCL1	1441.31	0.306371	0.0600561	5.1014	3.37141e-07	5.10846e-06
ENSG00000122971.9	ACADS	569.498	0.451008	0.0884124	5.10119	3.37522e-07	5.11076e-06
ENSG00000087274.17	ADD1	5388.2	-0.25302	0.0496158	-5.09959	3.40392e-07	5.15071e-06
ENSG00000106868.16	SUSD1	630.376	0.413434	0.0810983	5.09794	3.43374e-07	5.19231e-06
ENSG00000168993.15	CPLX1	704.107	-0.894394	0.175456	-5.09754	3.44099e-07	5.19975e-06
ENSG00000140307.11	GTF2A2	1180.66	0.36369	0.0713644	5.09623	3.46478e-07	5.23215e-06
ENSG00000161653.11	NAGS	469.799	-0.450661	0.0884543	-5.09485	3.49025e-07	5.26704e-06
ENSG00000125430.9	HS3ST3B1	210.896	-0.636477	0.125007	-5.09153	3.55188e-07	5.35642e-06
ENSG00000173638.19	SLC19A1	1431.9	-0.354955	0.0697214	-5.09104	3.56099e-07	5.36653e-06
ENSG00000180198.16	RCC1	3423.2	-0.256217	0.050329	-5.09084	3.56486e-07	5.36873e-06
ENSG00000141101.13	NOB1	1546.05	-0.312458	0.0614029	-5.08865	3.6062e-07	5.42732e-06
ENSG00000100263.14	RHBDD3	2070.91	-0.328245	0.0645582	-5.08448	3.68634e-07	5.54418e-06
ENSG00000127399.15	LRRC61	2119.04	-0.319166	0.062792	-5.08291	3.71703e-07	5.58658e-06
ENSG00000136542.9	GALNT5	21.8975	2.17773	0.428712	5.07971	3.7801e-07	5.67754e-06
ENSG00000205213.14	LGR4	6593.28	0.239478	0.0471543	5.07859	3.80238e-07	5.70715e-06
ENSG00000103353.16	UBFD1	4096.21	-0.250323	0.0492929	-5.07828	3.80867e-07	5.71274e-06
ENSG00000148660.20	CAMK2G	952.587	0.346773	0.0683341	5.07466	3.88187e-07	5.81863e-06
ENSG00000137842.7	TMEM62	141.084	0.798486	0.157366	5.07407	3.89395e-07	5.83281e-06
ENSG00000180190.11	TDRP	196.41	0.702794	0.138518	5.07366	3.90244e-07	5.84161e-06
ENSG00000110583.13	NAA40	940.661	0.357432	0.0704573	5.07303	3.91536e-07	5.85701e-06
ENSG00000168827.14	GFM1	1158.45	-0.337216	0.0664801	-5.07244	3.92753e-07	5.87128e-06
ENSG00000138463.9	SLC49A4	245.903	0.613575	0.120983	5.07158	3.94531e-07	5.89391e-06
ENSG00000277363.5	SRCIN1	27.0948	-1.89347	0.373431	-5.07045	3.96871e-07	5.92489e-06
ENSG00000184207.9	PGP	1446.83	-0.371357	0.073262	-5.06888	4.00158e-07	5.96996e-06
ENSG00000077235.18	GTF3C1	3791.64	-0.257722	0.0508488	-5.0684	4.01173e-07	5.98109e-06
ENSG00000185033.14	SEMA4B	618.211	0.403404	0.0795993	5.06794	4.02151e-07	5.99168e-06
ENSG00000147471.12	PLPBP	1604.67	-0.286841	0.0566206	-5.06602	4.06227e-07	6.04835e-06
ENSG00000168502.17	MTCL1	1245.57	0.321409	0.0634566	5.06502	4.08355e-07	6.07599e-06
ENSG00000024422.12	EHD2	214.4	-0.634619	0.125312	-5.0643	4.09914e-07	6.09512e-06
ENSG00000163884.4	KLF15	685.984	-0.388844	0.0767835	-5.06416	4.10203e-07	6.09534e-06
ENSG00000171033.13	PKIA	65.169	-1.15502	0.228237	-5.06062	4.17895e-07	6.2055e-06
ENSG00000159352.15	PSMD4	4154.41	-0.236347	0.0467387	-5.05678	4.26402e-07	6.32761e-06
ENSG00000131375.10	CAPN7	1962.6	0.285677	0.0565127	5.05509	4.30188e-07	6.37955e-06
ENSG00000106009.16	BRAT1	1803.45	-0.314242	0.0621778	-5.05394	4.32799e-07	6.414e-06
ENSG00000133639.5	BTG1	1548.17	0.318311	0.0629945	5.053	4.34918e-07	6.44112e-06
ENSG00000228716.7	DHFR	1555.13	0.316864	0.0627333	5.05097	4.39581e-07	6.50586e-06
ENSG00000139112.11	GABARAPL1	1220.31	0.32436	0.0642608	5.04756	4.47492e-07	6.61855e-06
ENSG00000234155.1	LINC02535	67.6848	1.13451	0.224903	5.04445	4.54836e-07	6.72169e-06
ENSG00000171241.9	SHCBP1	1105.47	-0.38106	0.0755419	-5.04435	4.55069e-07	6.72169e-06
ENSG00000090006.17	LTBP4	75.0316	1.06278	0.210734	5.04321	4.57775e-07	6.75719e-06
ENSG00000168003.16	SLC3A2	5785.99	-0.246652	0.0489133	-5.04264	4.59151e-07	6.77302e-06
ENSG00000115935.17	WIPF1	244.12	0.597392	0.118486	5.04189	4.60964e-07	6.79526e-06
ENSG00000126461.15	SCAF1	3436.39	-0.292986	0.0581311	-5.04009	4.65324e-07	6.85499e-06
ENSG00000134690.11	CDCA8	1836.64	-0.322103	0.0639261	-5.03868	4.68751e-07	6.90091e-06
ENSG00000102362.15	SYTL4	45.9074	1.40798	0.279448	5.03841	4.69408e-07	6.90603e-06
ENSG00000008283.16	CYB561	34.3657	-1.64326	0.326302	-5.03601	4.75331e-07	6.98856e-06
ENSG00000161847.14	RAVER1	1521.97	-0.327499	0.0650938	-5.03118	4.87461e-07	7.16218e-06
ENSG00000071189.21	SNX13	1443.65	0.307847	0.0611913	5.03089	4.88204e-07	7.16836e-06
ENSG00000114850.6	SSR3	3720.14	-0.280229	0.0557033	-5.03075	4.88563e-07	7.16891e-06
ENSG00000160593.19	JAML	317.979	0.541355	0.107621	5.03021	4.89932e-07	7.18428e-06
ENSG00000071127.17	WDR1	7393.18	-0.259971	0.0516936	-5.02908	4.92843e-07	7.2222e-06
ENSG00000120675.6	DNAJC15	403.582	0.47529	0.0945318	5.02784	4.96044e-07	7.25481e-06
ENSG00000131747.15	TOP2A	17100.3	-0.210096	0.0417865	-5.02785	4.96015e-07	7.25481e-06
ENSG00000150961.15	SEC24D	2219.14	-0.346601	0.0689348	-5.02795	4.95758e-07	7.25481e-06
ENSG00000204160.12	ZDHHC18	571.418	-0.420189	0.0835827	-5.02723	4.97616e-07	7.27303e-06
ENSG00000095319.14	NUP188	4343.98	-0.278218	0.0553809	-5.02371	5.0684e-07	7.40298e-06
ENSG00000164199.18	ADGRV1	544.788	0.440524	0.087692	5.02354	5.0728e-07	7.40457e-06
ENSG00000161944.16	ASGR2	5375.37	-0.222007	0.0442026	-5.02249	5.10048e-07	7.44009e-06
ENSG00000184860.10	SDR42E1	27.9545	1.81056	0.360652	5.02025	5.16039e-07	7.52256e-06
ENSG00000105723.12	GSK3A	1258	-0.336717	0.0670852	-5.01924	5.18761e-07	7.55729e-06
ENSG00000087903.13	RFX2	134.492	-0.784222	0.156307	-5.0172	5.24307e-07	7.63311e-06
ENSG00000091986.15	CCDC80	79.3706	1.03599	0.206534	5.01606	5.27411e-07	7.66828e-06
ENSG00000057757.10	PITHD1	559.875	-0.412861	0.082307	-5.01611	5.27287e-07	7.66828e-06
ENSG00000070814.20	TCOF1	5126.46	-0.274469	0.0547308	-5.01489	5.30626e-07	7.70999e-06
ENSG00000147526.20	TACC1	7213.75	-0.231553	0.0461754	-5.01465	5.31303e-07	7.7148e-06
ENSG00000162063.13	CCNF	1568.99	-0.311487	0.0621213	-5.01417	5.32621e-07	7.7289e-06
ENSG00000170144.20	HNRNPA3	11464.2	-0.286783	0.0572069	-5.01308	5.35655e-07	7.76787e-06
ENSG00000150990.8	DHX37	2746.58	-0.332157	0.0662608	-5.01288	5.36218e-07	7.77098e-06
ENSG00000173262.11	SLC2A14	45.3398	1.40966	0.281262	5.01192	5.38909e-07	7.8049e-06
ENSG00000057019.16	DCBLD2	1253.86	0.320492	0.0639618	5.01068	5.42382e-07	7.8501e-06
ENSG00000197461.13	PDGFA	330.539	0.521242	0.104085	5.00784	5.50446e-07	7.96164e-06
ENSG00000137693.14	YAP1	2307.54	0.285384	0.0570224	5.00477	5.59296e-07	8.07917e-06
ENSG00000274317.2	LINC02334	12.3357	-3.85103	0.769469	-5.00479	5.59225e-07	8.07917e-06
ENSG00000213965.3	NUDT19	309.533	-0.555101	0.110938	-5.00372	5.62356e-07	8.11811e-06
ENSG00000128915.12	ICE2	1382.37	0.305624	0.061084	5.00334	5.63467e-07	8.12888e-06
ENSG00000113552.16	GNPDA1	1314.53	0.312866	0.0625361	5.00297	5.64537e-07	8.13379e-06
ENSG00000162368.13	CMPK1	4822.33	-0.264513	0.0528701	-5.00308	5.64218e-07	8.13379e-06
ENSG00000139726.11	DENR	1783.72	-0.304421	0.0608634	-5.00171	5.68231e-07	8.18171e-06
ENSG00000184500.15	PROS1	6825.1	0.289809	0.0579469	5.00128	5.69497e-07	8.19465e-06
ENSG00000132879.14	FBXO44	168.076	-0.719055	0.143784	-5.00095	5.70489e-07	8.20363e-06
ENSG00000100439.10	ABHD4	1013.46	0.359094	0.0718164	5.00017	5.72783e-07	8.23131e-06
ENSG00000101745.17	ANKRD12	1681.95	0.306268	0.0612807	4.99779	5.7992e-07	8.3285e-06
ENSG00000145425.10	RPS3A	4477.87	0.322929	0.0646472	4.99525	5.87599e-07	8.43336e-06
ENSG00000225697.13	SLC26A6	2550.33	0.306066	0.0613416	4.98953	6.05266e-07	8.68133e-06
ENSG00000053108.17	FSTL4	15.5002	2.84355	0.570098	4.98783	6.10615e-07	8.7524e-06
ENSG00000177830.18	CHID1	1801.69	-0.30789	0.0618044	-4.98169	6.30317e-07	9.02772e-06
ENSG00000167977.9	KCTD5	836.747	-0.374917	0.0752606	-4.98159	6.30632e-07	9.02772e-06
ENSG00000165661.16	QSOX2	1843.96	-0.288067	0.0578689	-4.97793	6.42689e-07	9.19442e-06
ENSG00000116406.19	EDEM3	1737.07	-0.284957	0.0572765	-4.97511	6.52109e-07	9.3232e-06
ENSG00000115204.15	MPV17	768.112	0.37138	0.0746606	4.97425	6.55014e-07	9.35873e-06
ENSG00000115020.17	PIKFYVE	2896.43	-0.242128	0.0486786	-4.97401	6.5581e-07	9.36409e-06
ENSG00000095015.6	MAP3K1	708.259	0.416437	0.0837466	4.97259	6.60654e-07	9.42721e-06
ENSG00000156162.16	DPY19L4	787.294	0.365777	0.0735764	4.9714	6.64722e-07	9.4792e-06
ENSG00000218891.5	ZNF579	726.354	-0.373094	0.0750645	-4.97031	6.68459e-07	9.5264e-06
ENSG00000228649.9	SNHG26	230.194	0.646618	0.130107	4.96991	6.69855e-07	9.54019e-06
ENSG00000063046.17	EIF4B	13070.5	0.281154	0.0566472	4.96324	6.93251e-07	9.8671e-06
ENSG00000215271.8	HOMEZ	539.346	0.426176	0.0859229	4.95998	7.04999e-07	1.00279e-05
ENSG00000196199.14	MPHOSPH8	1382.23	-0.30785	0.0620804	-4.9589	7.08943e-07	1.00776e-05
ENSG00000145012.13	LPP	921.874	0.395303	0.0797204	4.95861	7.09978e-07	1.00859e-05
ENSG00000147251.15	DOCK11	160.143	-0.715852	0.144397	-4.95752	7.13997e-07	1.01365e-05
ENSG00000164690.8	SHH	534.403	0.42594	0.0859235	4.95721	7.15137e-07	1.01462e-05
ENSG00000102781.14	KATNAL1	198.178	0.648445	0.130848	4.9557	7.20691e-07	1.0212e-05
ENSG00000074582.14	BCS1L	810.434	-0.374659	0.0756005	-4.95577	7.20444e-07	1.0212e-05
ENSG00000143776.18	CDC42BPA	1275.35	0.306587	0.0619312	4.95044	7.40456e-07	1.04854e-05
ENSG00000145860.11	RNF145	1170.05	0.354757	0.0716889	4.94856	7.47662e-07	1.05673e-05
ENSG00000244038.9	DDOST	9291.67	-0.20147	0.0407123	-4.94863	7.47365e-07	1.05673e-05
ENSG00000175274.18	TP53I11	154.387	-0.798361	0.161327	-4.94872	7.47045e-07	1.05673e-05
ENSG00000134072.11	CAMK1	137.822	-0.766986	0.155014	-4.94784	7.50431e-07	1.05997e-05
ENSG00000132164.10	SLC6A11	2309.14	-0.258232	0.0521932	-4.94761	7.51318e-07	1.06055e-05
ENSG00000124783.14	SSR1	5013.87	-0.285573	0.0577231	-4.94729	7.52533e-07	1.0616e-05
ENSG00000137154.13	RPS6	31537	0.308039	0.0623287	4.94217	7.72589e-07	1.08854e-05
ENSG00000118873.16	RAB3GAP2	1888.36	-0.278044	0.0562596	-4.94216	7.72607e-07	1.08854e-05
ENSG00000125755.19	SYMPK	4516.75	-0.266759	0.0539873	-4.94115	7.76638e-07	1.09283e-05
ENSG00000134686.18	PHC2	2048.5	-0.287842	0.0582533	-4.94121	7.76377e-07	1.09283e-05
ENSG00000135862.6	LAMC1	5047.86	-0.233834	0.04734	-4.93947	7.83367e-07	1.10161e-05
ENSG00000080822.17	CLDND1	684.692	0.37729	0.0764003	4.93833	7.87928e-07	1.10732e-05
ENSG00000114248.10	LRRC31	173.887	0.716696	0.145176	4.93675	7.94344e-07	1.11564e-05
ENSG00000184009.12	ACTG1	38904.8	-0.187686	0.0380215	-4.93631	7.96128e-07	1.11744e-05
ENSG00000182934.12	SRPRA	3033.24	-0.250292	0.0507708	-4.92985	8.22931e-07	1.15361e-05
ENSG00000116786.13	PLEKHM2	964.134	-0.332298	0.0674042	-4.92992	8.22624e-07	1.15361e-05
ENSG00000159346.13	ADIPOR1	2193.9	-0.275294	0.0558569	-4.92855	8.28414e-07	1.16056e-05
ENSG00000173237.4	C11orf86	97.103	0.918701	0.186503	4.92593	8.39603e-07	1.1755e-05
ENSG00000129534.14	MIS18BP1	1443.75	-0.295746	0.0600447	-4.92543	8.41734e-07	1.17774e-05
ENSG00000104763.19	ASAH1	3177.13	0.254789	0.0517578	4.92272	8.53506e-07	1.19346e-05
ENSG00000248727.6	LINC01948	34.9628	1.57605	0.320315	4.92031	8.6408e-07	1.20749e-05
ENSG00000166813.15	KIF7	112.679	-0.871687	0.177254	-4.91773	8.75551e-07	1.22275e-05
ENSG00000132646.11	PCNA	4673.36	-0.216667	0.0440616	-4.91737	8.77152e-07	1.22422e-05
ENSG00000186111.9	PIP5K1C	986.654	-0.360431	0.0733166	-4.91609	8.82888e-07	1.23146e-05
ENSG00000100804.19	PSMB5	5297.17	0.247158	0.0503021	4.91347	8.9479e-07	1.24728e-05
ENSG00000139266.6	MARCH9	297.072	0.563177	0.114667	4.9114	9.04272e-07	1.25971e-05
ENSG00000089060.11	SLC8B1	313.952	0.518923	0.105663	4.91109	9.05698e-07	1.26091e-05
ENSG00000174227.16	PIGG	1123.21	-0.331721	0.0676337	-4.90468	9.35819e-07	1.30203e-05
ENSG00000129657.16	SEC14L1	1204.5	-0.316798	0.0645994	-4.90404	9.38854e-07	1.30543e-05
ENSG00000276240.2	OR4E1	15.5145	2.70163	0.550941	4.90367	9.40602e-07	1.30705e-05
ENSG00000181827.14	RFX7	1063.38	0.332033	0.0677151	4.90338	9.4202e-07	1.3082e-05
ENSG00000265241.6	RBM8A	1749.95	-0.292338	0.0596562	-4.90038	9.56499e-07	1.32749e-05
ENSG00000122870.12	BICC1	653.179	0.401183	0.0819196	4.89728	9.71748e-07	1.34781e-05
ENSG00000023892.11	DEF6	145.806	-0.750955	0.153375	-4.89619	9.77112e-07	1.35441e-05
ENSG00000178385.15	PLEKHM3	544.278	-0.42261	0.0863265	-4.89548	9.80647e-07	1.35846e-05
ENSG00000088899.15	LZTS3	1092.7	-0.345193	0.0705848	-4.89048	1.00591e-06	1.39259e-05
ENSG00000163468.15	CCT3	13222.6	-0.234053	0.0478658	-4.88979	1.00946e-06	1.39649e-05
ENSG00000123607.15	TTC21B	595.825	-0.402798	0.082377	-4.88968	1.00998e-06	1.39649e-05
ENSG00000173674.11	EIF1AX	4208.05	-0.277682	0.0568046	-4.88837	1.01674e-06	1.40497e-05
ENSG00000084676.15	NCOA1	533.211	0.418383	0.0855994	4.88769	1.02028e-06	1.40899e-05
ENSG00000258474.1	LINC02313	142.322	0.73592	0.150576	4.88737	1.02191e-06	1.41037e-05
ENSG00000152932.8	RAB3C	242.63	-0.579963	0.118677	-4.88691	1.02431e-06	1.4128e-05
ENSG00000131473.17	ACLY	14554.4	-0.232837	0.0476592	-4.88546	1.03185e-06	1.42183e-05
ENSG00000173894.11	CBX2	2110.23	-0.269498	0.0551639	-4.88541	1.03213e-06	1.42183e-05
ENSG00000169375.16	SIN3A	4715.78	0.231137	0.0473279	4.88374	1.04093e-06	1.43307e-05
ENSG00000138496.16	PARP9	404.535	0.471338	0.0965236	4.88313	1.04414e-06	1.43659e-05
ENSG00000182541.18	LIMK2	1950.11	0.291007	0.0596287	4.88032	1.05913e-06	1.45632e-05
ENSG00000181027.11	FKRP	453.288	-0.448157	0.0918857	-4.87733	1.0753e-06	1.47764e-05
ENSG00000167034.10	NKX3-1	13.247	-5.33411	1.09419	-4.87493	1.08846e-06	1.49481e-05
ENSG00000174744.14	BRMS1	3653.03	-0.266731	0.0547346	-4.87317	1.09823e-06	1.50729e-05
ENSG00000125848.10	FLRT3	1140.65	-0.324383	0.0665695	-4.87285	1.10002e-06	1.50882e-05
ENSG00000197798.9	FAM118B	509.956	0.426811	0.0876193	4.87119	1.10927e-06	1.52058e-05
ENSG00000236699.9	ARHGEF38	82.5487	0.970179	0.199237	4.86947	1.11897e-06	1.53293e-05
ENSG00000156273.16	BACH1	1313.55	0.302836	0.0621924	4.86933	1.11978e-06	1.53309e-05
ENSG00000100744.15	GSKIP	688.505	0.386941	0.0794894	4.86783	1.12828e-06	1.54378e-05
ENSG00000177239.15	MAN1B1	2102.19	-0.276561	0.0568361	-4.86595	1.13911e-06	1.55765e-05
ENSG00000185630.18	PBX1	603.728	0.398525	0.0819774	4.8614	1.16557e-06	1.59285e-05
ENSG00000136169.16	SETDB2	296.93	0.538703	0.111024	4.85213	1.22145e-06	1.6682e-05
ENSG00000181649.8	PHLDA2	50.4648	-1.29599	0.267166	-4.85087	1.22919e-06	1.67773e-05
ENSG00000137285.10	TUBB2B	94.4699	-0.957027	0.197358	-4.84919	1.23964e-06	1.69097e-05
ENSG00000107242.19	PIP5K1B	539.413	0.428166	0.0883329	4.84719	1.25225e-06	1.70711e-05
ENSG00000157510.14	AFAP1L1	84.7572	0.987414	0.203716	4.84702	1.25332e-06	1.70754e-05
ENSG00000214595.11	EML6	258.019	-0.584598	0.120648	-4.84548	1.26305e-06	1.71974e-05
ENSG00000130939.20	UBE4B	3135.1	-0.231805	0.0478544	-4.84397	1.27269e-06	1.73181e-05
ENSG00000109475.16	RPL34	4901.34	0.327166	0.0675861	4.84073	1.29363e-06	1.75923e-05
ENSG00000162616.9	DNAJB4	266.026	-0.551926	0.114037	-4.8399	1.29906e-06	1.76553e-05
ENSG00000146535.14	GNA12	1669.46	-0.27768	0.0573791	-4.8394	1.30233e-06	1.7689e-05
ENSG00000160633.13	SAFB	4455.62	-0.241307	0.0498645	-4.83925	1.30329e-06	1.76912e-05
ENSG00000107614.22	TRDMT1	47.5419	1.36923	0.282956	4.83902	1.30484e-06	1.77015e-05
ENSG00000138468.16	SENP7	329.832	0.519248	0.107339	4.83744	1.3152e-06	1.78311e-05
ENSG00000185305.11	ARL15	241.05	0.59169	0.122346	4.83619	1.32351e-06	1.79329e-05
ENSG00000184368.16	MAP7D2	19.5596	-2.18369	0.451651	-4.83491	1.33208e-06	1.8038e-05
ENSG00000113269.14	RNF130	199.402	0.653385	0.135154	4.83438	1.33564e-06	1.80753e-05
ENSG00000178950.17	GAK	3924.95	-0.277254	0.0573683	-4.83287	1.34578e-06	1.82016e-05
ENSG00000162377.6	COA7	1780.21	-0.270015	0.055876	-4.8324	1.34899e-06	1.82338e-05
ENSG00000100029.18	PES1	5146.74	-0.24495	0.0506908	-4.83225	1.35001e-06	1.82366e-05
ENSG00000053372.5	MRTO4	2343.42	-0.262383	0.0543105	-4.83116	1.3574e-06	1.83253e-05
ENSG00000125812.16	GZF1	347.103	-0.484507	0.100291	-4.83101	1.35842e-06	1.8328e-05
ENSG00000145687.16	SSBP2	151.733	-0.731386	0.15142	-4.83019	1.36401e-06	1.83923e-05
ENSG00000116977.18	LGALS8	1013.73	0.33992	0.0704215	4.82694	1.38644e-06	1.86835e-05
ENSG00000069869.16	NEDD4	1061.51	0.372104	0.0771284	4.82447	1.40376e-06	1.89054e-05
ENSG00000204228.4	HSD17B8	167.126	0.679032	0.140759	4.82407	1.40658e-06	1.89204e-05
ENSG00000166579.15	NDEL1	778.85	-0.35769	0.0741459	-4.82414	1.40609e-06	1.89204e-05
ENSG00000167986.13	DDB1	16284.1	-0.234385	0.0486091	-4.82183	1.42249e-06	1.91229e-05
ENSG00000143761.16	ARF1	9923.32	-0.226945	0.0470743	-4.82099	1.4285e-06	1.91922e-05
ENSG00000157107.14	FCHO2	649.974	0.377813	0.0783962	4.81927	1.44083e-06	1.93462e-05
ENSG00000115425.14	PECR	1081.95	-0.320333	0.0664807	-4.81843	1.44689e-06	1.94159e-05
ENSG00000170485.17	NPAS2	1154.41	-0.310894	0.0645276	-4.818	1.45003e-06	1.94463e-05
ENSG00000277462.2	ZNF670	550.811	-0.419243	0.0870256	-4.81747	1.45391e-06	1.94866e-05
ENSG00000225361.4	PPP1R26-AS1	27.7476	1.79775	0.373195	4.81718	1.45601e-06	1.94912e-05
ENSG00000146416.19	AIG1	2108.84	0.265812	0.0551795	4.81722	1.45571e-06	1.94912e-05
ENSG00000164070.12	HSPA4L	385.947	0.52065	0.108132	4.81496	1.47233e-06	1.96979e-05
ENSG00000088038.19	CNOT3	997.927	-0.331109	0.0688831	-4.80683	1.53345e-06	2.05034e-05
ENSG00000163293.12	NIPAL1	610.077	0.386804	0.0805307	4.80319	1.56154e-06	2.08664e-05
ENSG00000100241.21	SBF1	9167.78	-0.236887	0.0493373	-4.80138	1.57573e-06	2.10434e-05
ENSG00000108950.12	FAM20A	240.513	0.586579	0.122187	4.80065	1.58148e-06	2.11075e-05
ENSG00000123609.11	NMI	183.709	0.638958	0.133105	4.80042	1.58332e-06	2.11194e-05
ENSG00000110195.13	FOLR1	30.5559	1.64486	0.34271	4.79956	1.59012e-06	2.11927e-05
ENSG00000184232.9	OAF	995.957	0.341159	0.0710823	4.79949	1.59071e-06	2.11927e-05
ENSG00000042445.14	RETSAT	1303.25	0.300026	0.0625761	4.79457	1.63024e-06	2.17063e-05
ENSG00000147650.11	LRP12	202.25	-0.655901	0.136843	-4.79311	1.64218e-06	2.18523e-05
ENSG00000163808.17	KIF15	450.46	-0.430301	0.0897774	-4.79298	1.64325e-06	2.18534e-05
ENSG00000138166.6	DUSP5	1777.44	-0.321878	0.0671634	-4.79246	1.64751e-06	2.1897e-05
ENSG00000140598.15	EFL1	448.935	0.441801	0.0922191	4.79078	1.66136e-06	2.2068e-05
ENSG00000110344.9	UBE4A	2714.19	0.26677	0.0557108	4.78848	1.6805e-06	2.23089e-05
ENSG00000114738.11	MAPKAPK3	1104.81	0.329566	0.0688408	4.78737	1.68984e-06	2.24195e-05
ENSG00000115993.13	TRAK2	1912.46	0.259573	0.0542399	4.78565	1.70436e-06	2.25987e-05
ENSG00000188807.13	TMEM201	469.603	-0.453194	0.0947027	-4.78544	1.7061e-06	2.26083e-05
ENSG00000155961.5	RAB39B	24.0354	-1.89074	0.395112	-4.78532	1.70713e-06	2.26086e-05
ENSG00000137486.17	ARRB1	497.026	0.428549	0.0895749	4.78425	1.7163e-06	2.27165e-05
ENSG00000136536.15	MARCH7	2742.54	-0.260054	0.0543776	-4.78237	1.73237e-06	2.29156e-05
ENSG00000113328.19	CCNG1	3823.59	0.25141	0.0525775	4.78171	1.73811e-06	2.29779e-05
ENSG00000163823.4	CCR1	333.747	0.505134	0.10565	4.7812	1.74248e-06	2.3022e-05
ENSG00000206503.13	HLA-A	42.2122	1.37884	0.288405	4.78092	1.74493e-06	2.30407e-05
ENSG00000122026.10	RPL21	5702.24	0.298425	0.0624226	4.78072	1.74668e-06	2.30502e-05
ENSG00000100401.19	RANGAP1	5802.05	-0.264787	0.0554642	-4.77401	1.80595e-06	2.38182e-05
ENSG00000153443.13	UBALD1	364.161	-0.503103	0.105393	-4.77361	1.80951e-06	2.38511e-05
ENSG00000126947.13	ARMCX1	131.106	0.772761	0.161922	4.77243	1.82013e-06	2.39768e-05
ENSG00000005108.16	THSD7A	59.0193	-2.16208	0.453154	-4.77117	1.83156e-06	2.41131e-05
ENSG00000140990.15	NDUFB10	1671.42	-0.298682	0.0626199	-4.76976	1.84449e-06	2.4269e-05
ENSG00000067066.17	SP100	187.178	0.649642	0.136232	4.76865	1.85465e-06	2.43884e-05
ENSG00000164292.13	RHOBTB3	1113.23	0.31526	0.0661453	4.76617	1.87762e-06	2.46758e-05
ENSG00000198755.11	RPL10A	12339.7	0.251756	0.0528255	4.7658	1.88103e-06	2.47062e-05
ENSG00000100577.19	GSTZ1	231.882	0.650662	0.136574	4.76417	1.89634e-06	2.48926e-05
ENSG00000117395.12	EBNA1BP2	2210.99	-0.264843	0.0555921	-4.76405	1.89749e-06	2.48929e-05
ENSG00000182307.14	C8orf33	1776.35	-0.264769	0.0556106	-4.76113	1.92516e-06	2.52411e-05
ENSG00000204634.12	TBC1D8	884.159	-0.364399	0.0765424	-4.76075	1.92879e-06	2.52738e-05
ENSG00000042286.15	AIFM2	668.384	0.396061	0.0832265	4.75883	1.94718e-06	2.54914e-05
ENSG00000107672.15	NSMCE4A	905.975	0.33007	0.0693601	4.75878	1.94768e-06	2.54914e-05
ENSG00000105722.10	ERF	2592.63	-0.248561	0.0522448	-4.75762	1.95893e-06	2.56236e-05
ENSG00000135624.16	CCT7	11811	-0.23522	0.049484	-4.75344	1.9998e-06	2.61428e-05
ENSG00000116005.12	PCYOX1	2816.68	-0.251565	0.0529709	-4.74912	2.04304e-06	2.66924e-05
ENSG00000141582.15	CBX4	1375.63	-0.346693	0.0730062	-4.74882	2.04609e-06	2.67166e-05
ENSG00000164187.7	LMBRD2	835.871	0.358076	0.0754137	4.74816	2.05274e-06	2.67877e-05
ENSG00000064419.13	TNPO3	2732.56	-0.238831	0.0503162	-4.7466	2.06863e-06	2.69794e-05
ENSG00000170004.17	CHD3	5758.19	0.219048	0.0461512	4.7463	2.07174e-06	2.70041e-05
ENSG00000114812.13	VIPR1	59.6959	1.14405	0.241082	4.74547	2.08026e-06	2.70993e-05
ENSG00000115946.8	PNO1	1068.04	-0.312443	0.065864	-4.74376	2.0979e-06	2.73122e-05
ENSG00000033100.16	CHPF2	1269.87	-0.323648	0.0682278	-4.74365	2.09905e-06	2.73122e-05
ENSG00000172123.12	SLFN12	338.219	0.485126	0.102329	4.74084	2.1283e-06	2.76766e-05
ENSG00000042493.16	CAPG	2488.58	0.249707	0.0526861	4.73953	2.1422e-06	2.7841e-05
ENSG00000074695.6	LMAN1	5816.87	-0.274341	0.0578895	-4.73905	2.1472e-06	2.78898e-05
ENSG00000136758.18	YME1L1	9941.68	-0.194248	0.0410648	-4.73027	2.24217e-06	2.90895e-05
ENSG00000065548.18	ZC3H15	3000.07	-0.255287	0.0539676	-4.73038	2.24102e-06	2.90895e-05
ENSG00000171124.13	FUT3	15.6828	-2.46376	0.520976	-4.72913	2.25484e-06	2.92368e-05
ENSG00000236333.4	TRHDE-AS1	55.2731	1.16409	0.246222	4.72779	2.26972e-06	2.94126e-05
ENSG00000163166.15	IWS1	1960.54	-0.262844	0.0556179	-4.72589	2.29104e-06	2.96717e-05
ENSG00000112306.8	RPS12	29180.2	0.287095	0.0608471	4.7183	2.37826e-06	3.07834e-05
ENSG00000171843.16	MLLT3	416.097	0.444803	0.0943317	4.7153	2.41351e-06	3.12141e-05
ENSG00000153132.13	CLGN	943.184	-0.330212	0.0700309	-4.71523	2.41433e-06	3.12141e-05
ENSG00000061676.15	NCKAP1	5016.17	-0.232685	0.0493525	-4.71476	2.41992e-06	3.12682e-05
ENSG00000144283.21	PKP4	4003.31	-0.232921	0.0494465	-4.71056	2.47034e-06	3.19011e-05
ENSG00000154822.18	PLCL2	24.3668	1.83314	0.389189	4.71015	2.47536e-06	3.19475e-05
ENSG00000170458.14	CD14	114.323	-0.804301	0.170797	-4.70912	2.48788e-06	3.20905e-05
ENSG00000119917.14	IFIT3	74.015	1.01879	0.21635	4.70897	2.4897e-06	3.20954e-05
ENSG00000005882.12	PDK2	193.907	0.651666	0.138392	4.70883	2.49138e-06	3.20985e-05
ENSG00000103769.10	RAB11A	4181.54	0.24555	0.0521546	4.70812	2.50008e-06	3.21919e-05
ENSG00000013288.9	MAN2B2	1551.23	-0.285833	0.0607316	-4.70649	2.5202e-06	3.24323e-05
ENSG00000141639.12	MAPK4	106.911	-0.846873	0.179973	-4.70556	2.53174e-06	3.25621e-05
ENSG00000134317.18	GRHL1	497.668	0.41119	0.0874404	4.70252	2.5697e-06	3.30312e-05
ENSG00000146038.12	DCDC2	794.03	0.365226	0.0776821	4.70154	2.58203e-06	3.31705e-05
ENSG00000138678.11	GPAT3	1131.73	0.308452	0.0656097	4.70132	2.58491e-06	3.31884e-05
ENSG00000180801.14	ARSJ	161.195	0.749028	0.15948	4.69668	2.64429e-06	3.39313e-05
ENSG00000170903.11	MSANTD4	546.296	0.398609	0.084898	4.69515	2.66409e-06	3.41657e-05
ENSG00000176273.15	SLC35G1	2211.15	0.314057	0.066898	4.69456	2.67187e-06	3.42457e-05
ENSG00000107566.14	ERLIN1	4290.81	-0.22398	0.047743	-4.69137	2.71383e-06	3.47635e-05
ENSG00000032444.16	PNPLA6	1658.91	-0.295309	0.0629571	-4.69063	2.72367e-06	3.48696e-05
ENSG00000105325.14	FZR1	1259.47	-0.315136	0.0671903	-4.6902	2.72937e-06	3.49224e-05
ENSG00000100478.15	AP4S1	523.018	0.396126	0.0844734	4.68935	2.74072e-06	3.50475e-05
ENSG00000063241.8	ISOC2	2289.46	-0.277205	0.0591261	-4.68837	2.75394e-06	3.51965e-05
ENSG00000178567.8	EPM2AIP1	451.265	0.437513	0.0933423	4.68718	2.76989e-06	3.53597e-05
ENSG00000104738.18	MCM4	10027.4	-0.212469	0.0453293	-4.68722	2.76941e-06	3.53597e-05
ENSG00000172175.15	MALT1	1144.88	0.309116	0.0659813	4.6849	2.80098e-06	3.57361e-05
ENSG00000198948.12	MFAP3L	103.991	0.833123	0.17788	4.68363	2.81842e-06	3.5938e-05
ENSG00000119866.22	BCL11A	18.4804	2.21565	0.473097	4.68328	2.82319e-06	3.59783e-05
ENSG00000145495.16	MARCH6	3165.52	0.232109	0.0495725	4.68222	2.83783e-06	3.61443e-05
ENSG00000135318.12	NT5E	2881.18	-0.254301	0.054315	-4.68197	2.84134e-06	3.61683e-05
ENSG00000163513.18	TGFBR2	4360.33	-0.214222	0.0457573	-4.6817	2.84502e-06	3.61944e-05
ENSG00000065613.15	SLK	2327.08	0.240025	0.0512847	4.68025	2.86532e-06	3.64209e-05
ENSG00000157827.20	FMNL2	1255.39	-0.289337	0.0618216	-4.68019	2.86609e-06	3.64209e-05
ENSG00000186529.16	CYP4F3	572.838	0.385469	0.0823661	4.67995	2.86951e-06	3.64436e-05
ENSG00000115129.14	TP53I3	225.411	0.573498	0.12262	4.67704	2.91043e-06	3.69422e-05
ENSG00000179918.19	SEPHS2	10051.3	-0.187732	0.0401496	-4.67581	2.92791e-06	3.71218e-05
ENSG00000144867.12	SRPRB	1790.04	-0.269071	0.0575453	-4.67581	2.92791e-06	3.71218e-05
ENSG00000115694.15	STK25	2230.51	-0.25769	0.0551327	-4.67399	2.95409e-06	3.74324e-05
ENSG00000104365.15	IKBKB	766.101	0.375652	0.080381	4.67338	2.96276e-06	3.7521e-05
ENSG00000196526.10	AFAP1	61.355	1.08773	0.232765	4.67307	2.96732e-06	3.75574e-05
ENSG00000139880.19	CDH24	497.265	0.405539	0.0868232	4.67086	2.99939e-06	3.79417e-05
ENSG00000105135.16	ILVBL	2518.15	0.261189	0.055922	4.67059	3.0034e-06	3.7971e-05
ENSG00000110330.8	BIRC2	942.81	0.321392	0.068822	4.6699	3.01344e-06	3.80763e-05
ENSG00000082516.9	GEMIN5	2463.77	-0.278139	0.0595749	-4.66873	3.03067e-06	3.82723e-05
ENSG00000145623.13	OSMR	564.986	0.449717	0.0963717	4.66649	3.06395e-06	3.86706e-05
ENSG00000150471.16	ADGRL3	11.8662	-5.1709	1.10824	-4.66589	3.07288e-06	3.87614e-05
ENSG00000248144.6	ADH1C	22.4463	2.00216	0.429137	4.66554	3.07814e-06	3.88059e-05
ENSG00000274993.1	AC254629.1	18.1453	2.27792	0.488327	4.66474	3.09001e-06	3.89335e-05
ENSG00000187824.8	TMEM220	341.589	0.525107	0.112573	4.66459	3.09236e-06	3.89411e-05
ENSG00000003756.17	RBM5	1042.98	-0.315469	0.0676401	-4.66394	3.10212e-06	3.90419e-05
ENSG00000139289.13	PHLDA1	252.927	-0.574536	0.123236	-4.66208	3.13025e-06	3.93737e-05
ENSG00000169860.7	P2RY1	20.4154	2.05493	0.440935	4.66041	3.15585e-06	3.96733e-05
ENSG00000157869.15	RAB28	584.848	-0.37891	0.0813846	-4.6558	3.22725e-06	4.0548e-05
ENSG00000075856.12	SART3	2757.5	-0.245366	0.052731	-4.65316	3.26884e-06	4.10243e-05
ENSG00000186193.9	SAPCD2	2679.23	-0.298129	0.0640687	-4.65328	3.26702e-06	4.10243e-05
ENSG00000186185.14	KIF18B	1451.68	-0.30665	0.0659278	-4.6513	3.29846e-06	4.13728e-05
ENSG00000101189.7	MRGBP	1041.47	-0.322663	0.0693968	-4.64953	3.32687e-06	4.17056e-05
ENSG00000124214.19	STAU1	3989.79	-0.242236	0.0521136	-4.64824	3.34782e-06	4.19211e-05
ENSG00000109674.4	NEIL3	715.278	-0.353729	0.0760991	-4.64827	3.34724e-06	4.19211e-05
ENSG00000085063.16	CD59	716.607	0.378148	0.0813639	4.64761	3.35803e-06	4.20253e-05
ENSG00000178718.6	RPP25	840.165	-0.334652	0.0720128	-4.64711	3.36611e-06	4.21028e-05
ENSG00000120451.10	SNX19	895.717	0.322816	0.06947	4.64684	3.3706e-06	4.21353e-05
ENSG00000061656.10	SPAG4	134.623	0.737795	0.1588	4.64605	3.38349e-06	4.22728e-05
ENSG00000256269.10	HMBS	987.326	0.311309	0.067037	4.64384	3.41996e-06	4.27045e-05
ENSG00000182979.18	MTA1	1915.94	-0.263881	0.0568267	-4.6436	3.42382e-06	4.27048e-05
ENSG00000129667.12	RHBDF2	583.509	-0.479069	0.103167	-4.64365	3.42302e-06	4.27048e-05
ENSG00000130695.15	CEP85	1256.39	-0.292264	0.0629516	-4.64269	3.43909e-06	4.28713e-05
ENSG00000014914.21	MTMR11	17.4429	2.31084	0.498069	4.63959	3.49101e-06	4.34942e-05
ENSG00000137145.20	DENND4C	1119.28	0.300093	0.0646958	4.63853	3.50899e-06	4.36694e-05
ENSG00000176182.6	MYPOP	375.248	-0.484874	0.10453	-4.63859	3.50792e-06	4.36694e-05
ENSG00000100997.20	ABHD12	1659.08	-0.309325	0.0666885	-4.63835	3.51201e-06	4.36826e-05
ENSG00000105321.14	CCDC9	745.619	-0.37877	0.0816633	-4.63819	3.51466e-06	4.36911e-05
ENSG00000172086.9	KRCC1	619.827	0.404548	0.0872552	4.63638	3.54566e-06	4.40473e-05
ENSG00000107281.10	NPDC1	68.3826	-1.02249	0.220541	-4.63629	3.54726e-06	4.40473e-05
ENSG00000138028.16	CGREF1	49.4838	-1.19589	0.25795	-4.63611	3.55027e-06	4.40601e-05
ENSG00000130173.13	ANGPTL8	6.19939	-6.13339	1.32303	-4.63589	3.5541e-06	4.40831e-05
ENSG00000151632.17	AKR1C2	118.431	-0.813129	0.175441	-4.63476	3.57344e-06	4.42983e-05
ENSG00000015676.18	NUDCD3	2141.31	-0.265797	0.0573758	-4.63256	3.61165e-06	4.47471e-05
ENSG00000082701.15	GSK3B	1464.92	0.293505	0.0633592	4.6324	3.61449e-06	4.47574e-05
ENSG00000177311.11	ZBTB38	1020.08	0.310151	0.0669599	4.63189	3.6234e-06	4.48429e-05
ENSG00000170348.9	TMED10	4944.37	-0.224187	0.0484035	-4.63163	3.62793e-06	4.4874e-05
ENSG00000142039.4	CCDC97	1193.29	-0.30135	0.0650819	-4.63033	3.6509e-06	4.5133e-05
ENSG00000143319.16	ISG20L2	1542.45	-0.296175	0.0639986	-4.62784	3.69505e-06	4.56535e-05
ENSG00000152102.18	FAM168B	3673.48	-0.218559	0.047298	-4.6209	3.82082e-06	4.71813e-05
ENSG00000125089.17	SH3TC1	184.914	0.620329	0.134266	4.62013	3.83494e-06	4.73294e-05
ENSG00000105248.16	YJU2	657.322	-0.395109	0.0855703	-4.61736	3.88649e-06	4.79392e-05
ENSG00000143858.12	SYT2	110.381	-0.901703	0.195324	-4.61646	3.9034e-06	4.8121e-05
ENSG00000136021.19	SCYL2	1597.63	0.278441	0.0603212	4.61598	3.91241e-06	4.82055e-05
ENSG00000074800.16	ENO1	47360.7	-0.209068	0.0452941	-4.61579	3.91598e-06	4.82227e-05
ENSG00000213024.11	NUP62	3744.88	-0.237898	0.051548	-4.61507	3.92956e-06	4.83633e-05
ENSG00000155849.15	ELMO1	135.746	0.749063	0.162315	4.61489	3.9331e-06	4.83801e-05
ENSG00000142197.12	DOP1B	519.537	-0.416141	0.0901808	-4.61452	3.94014e-06	4.84401e-05
ENSG00000081181.8	ARG2	90.1647	-0.888651	0.192593	-4.61415	3.94708e-06	4.84986e-05
ENSG00000127948.16	POR	3901.37	-0.234807	0.0509223	-4.61109	4.00565e-06	4.91912e-05
ENSG00000187595.16	ZNF385C	386.946	-0.450171	0.0976466	-4.61021	4.02261e-06	4.93722e-05
ENSG00000181019.13	NQO1	16500.2	-0.191243	0.0415083	-4.60735	4.07834e-06	5.00287e-05
ENSG00000235269.2	LINC02331	229.717	0.615182	0.133601	4.60463	4.13195e-06	5.06585e-05
ENSG00000107130.10	NCS1	515.204	-0.461434	0.100281	-4.60141	4.19635e-06	5.14197e-05
ENSG00000172380.6	GNG12	1766.74	0.267034	0.0580457	4.60041	4.21664e-06	5.16399e-05
ENSG00000103528.17	SYT17	119.464	-0.79591	0.173019	-4.60013	4.22218e-06	5.16794e-05
ENSG00000196422.11	PPP1R26	396.395	0.482729	0.104963	4.59902	4.24493e-06	5.19293e-05
ENSG00000182749.5	PAQR7	392.457	-0.442052	0.0961256	-4.59869	4.25156e-06	5.19819e-05
ENSG00000125630.15	POLR1B	1324.82	-0.312983	0.0680735	-4.59772	4.27131e-06	5.21947e-05
ENSG00000167685.15	ZNF444	3860.78	-0.24146	0.0525443	-4.59536	4.32009e-06	5.27619e-05
ENSG00000036257.13	CUL3	1697.72	-0.337756	0.0735173	-4.59425	4.34318e-06	5.30148e-05
ENSG00000096060.14	FKBP5	525.88	-0.398896	0.0868503	-4.59291	4.37104e-06	5.33258e-05
ENSG00000156709.14	AIFM1	4394.17	-0.222884	0.0485498	-4.59083	4.41485e-06	5.38307e-05
ENSG00000066557.6	LRRC40	951.413	-0.315183	0.0686582	-4.5906	4.41971e-06	5.38605e-05
ENSG00000125148.7	MT2A	23.759	-1.85839	0.404847	-4.59036	4.42474e-06	5.38924e-05
ENSG00000168497.5	CAVIN2	17.9605	2.26207	0.492818	4.59007	4.43094e-06	5.39192e-05
ENSG00000072422.17	RHOBTB1	491.567	0.398842	0.0868931	4.59003	4.43178e-06	5.39192e-05
ENSG00000165152.9	TMEM246	281.946	0.507329	0.110576	4.58806	4.47377e-06	5.44003e-05
ENSG00000156103.16	MMP16	596.913	-0.371216	0.0809228	-4.58729	4.49037e-06	5.45724e-05
ENSG00000159363.18	ATP13A2	354.533	-0.511016	0.111416	-4.58656	4.50602e-06	5.47327e-05
ENSG00000123131.13	PRDX4	2408.15	-0.239848	0.052297	-4.58627	4.51231e-06	5.47793e-05
ENSG00000068079.7	IFI35	638.36	0.413698	0.09021	4.58594	4.51948e-06	5.4786e-05
ENSG00000164830.18	OXR1	664.78	0.367373	0.0801077	4.58599	4.51845e-06	5.4786e-05
ENSG00000105402.8	NAPA	855.557	-0.336198	0.0733111	-4.58591	4.52024e-06	5.4786e-05
ENSG00000134815.19	DHX34	973.734	-0.331495	0.0723099	-4.58437	4.55357e-06	5.51601e-05
ENSG00000142484.7	TM4SF5	1678.42	-0.269533	0.0588047	-4.58354	4.57178e-06	5.53505e-05
ENSG00000164045.12	CDC25A	2395.55	-0.305303	0.0666264	-4.58231	4.5986e-06	5.56451e-05
ENSG00000198435.4	NRARP	135.9	-0.712475	0.155492	-4.58206	4.60421e-06	5.56827e-05
ENSG00000102595.20	UGGT2	220.314	-0.564868	0.123322	-4.58044	4.64001e-06	5.60852e-05
ENSG00000100258.18	LMF2	2446.21	-0.255004	0.0556779	-4.57998	4.65011e-06	5.61769e-05
ENSG00000142611.17	PRDM16	507.887	0.422984	0.0923655	4.57946	4.66183e-06	5.62879e-05
ENSG00000175662.17	TOM1L2	326.265	0.473348	0.103421	4.57692	4.71875e-06	5.69444e-05
ENSG00000081803.16	CADPS2	618.811	0.377586	0.0825013	4.57673	4.72308e-06	5.69658e-05
ENSG00000068745.15	IP6K2	2497.65	0.262019	0.0572545	4.5764	4.73054e-06	5.70249e-05
ENSG00000087263.17	OGFOD1	1219.46	-0.298288	0.0651976	-4.57513	4.75914e-06	5.73386e-05
ENSG00000172932.14	ANKRD13D	1278.49	-0.291287	0.0636768	-4.57447	4.77431e-06	5.74903e-05
ENSG00000168385.18	SEPTIN2	6114.88	-0.224116	0.0490231	-4.57163	4.83944e-06	5.82432e-05
ENSG00000003393.15	ALS2	1754.82	-0.261337	0.0572003	-4.5688	4.9052e-06	5.90027e-05
ENSG00000235194.9	PPP1R3E	101.592	0.823501	0.180371	4.56559	4.98103e-06	5.98825e-05
ENSG00000164463.12	CREBRF	297.936	0.498341	0.109264	4.56089	5.09369e-06	6.1204e-05
ENSG00000166803.13	PCLAF	985.003	0.299878	0.0657793	4.55885	5.14346e-06	6.17687e-05
ENSG00000178741.12	COX5A	4308.91	0.284542	0.0624242	4.5582	5.15949e-06	6.19277e-05
ENSG00000095637.22	SORBS1	1456.43	0.293341	0.0643591	4.55787	5.16743e-06	6.19897e-05
ENSG00000144468.17	RHBDD1	436.155	-0.440644	0.0966905	-4.55727	5.18234e-06	6.21351e-05
ENSG00000023909.10	GCLM	2242.15	-0.279126	0.0612574	-4.55661	5.19852e-06	6.22956e-05
ENSG00000186470.14	BTN3A2	484.827	0.42864	0.0940909	4.5556	5.22359e-06	6.25623e-05
ENSG00000011376.12	LARS2	1365.75	-0.295941	0.065023	-4.55133	5.33087e-06	6.37854e-05
ENSG00000168899.5	VAMP5	469.476	-0.403568	0.0886709	-4.5513	5.33143e-06	6.37854e-05
ENSG00000102575.13	ACP5	75.9631	0.970287	0.213262	4.54973	5.37138e-06	6.42289e-05
ENSG00000120594.17	PLXDC2	25.0282	1.76671	0.388355	4.54922	5.38462e-06	6.43527e-05
ENSG00000165841.11	CYP2C19	16.4222	2.42312	0.532725	4.54855	5.40172e-06	6.45225e-05
ENSG00000112304.11	ACOT13	976.696	0.321994	0.070831	4.54595	5.46882e-06	6.52854e-05
ENSG00000198189.11	HSD17B11	2547.11	0.269918	0.0593769	4.54585	5.47145e-06	6.52854e-05
ENSG00000101888.11	NXT2	551.631	0.389758	0.0857607	4.54472	5.50092e-06	6.5602e-05
ENSG00000139687.15	RB1	2090.77	0.257884	0.0567562	4.54371	5.52716e-06	6.58796e-05
ENSG00000187837.3	HIST1H1C	392.11	-0.45516	0.100176	-4.54358	5.53068e-06	6.58863e-05
ENSG00000125637.16	PSD4	109.626	0.831479	0.183015	4.54322	5.54002e-06	6.59624e-05
ENSG00000141576.16	RNF157	1401.39	0.29793	0.0655949	4.54196	5.57325e-06	6.62872e-05
ENSG00000135111.16	TBX3	485.604	-0.46423	0.102207	-4.54203	5.57146e-06	6.62872e-05
ENSG00000173848.19	NET1	2130.58	-0.260992	0.0574793	-4.54062	5.60885e-06	6.66395e-05
ENSG00000134184.13	GSTM1	77.545	-0.969241	0.213456	-4.54071	5.60655e-06	6.66395e-05
ENSG00000168386.18	FILIP1L	489.033	0.391354	0.0862987	4.53488	5.7636e-06	6.84416e-05
ENSG00000165732.13	DDX21	8751.69	-0.216209	0.0476939	-4.53326	5.808e-06	6.89321e-05
ENSG00000115415.18	STAT1	3330.9	0.249772	0.0551179	4.53159	5.85409e-06	6.94421e-05
ENSG00000124134.9	KCNS1	13.877	2.66129	0.587304	4.53136	5.86039e-06	6.94799e-05
ENSG00000154217.15	PITPNC1	356.287	-0.454708	0.100357	-4.5309	5.87325e-06	6.95954e-05
ENSG00000123992.19	DNPEP	882.911	0.352153	0.0777351	4.53016	5.8938e-06	6.98017e-05
ENSG00000075275.16	CELSR1	1457.7	0.328697	0.0725832	4.52856	5.93883e-06	7.02978e-05
ENSG00000180210.14	F2	15528.5	-0.213995	0.047269	-4.52718	5.97757e-06	7.07187e-05
ENSG00000105568.18	PPP2R1A	3980.4	-0.230139	0.0508381	-4.52691	5.9853e-06	7.07726e-05
ENSG00000134602.16	STK26	2119.34	-0.277775	0.0613676	-4.52641	5.99945e-06	7.09023e-05
ENSG00000198074.10	AKR1B10	19.022	-2.05802	0.45478	-4.5253	6.031e-06	7.12374e-05
ENSG00000150593.18	PDCD4	1494.77	0.310118	0.0685395	4.52466	6.04919e-06	7.14145e-05
ENSG00000165512.5	ZNF22	297.025	-0.496429	0.109733	-4.52397	6.06892e-06	7.16093e-05
ENSG00000099250.18	NRP1	2969.46	-0.23227	0.0513485	-4.52339	6.08563e-06	7.17686e-05
ENSG00000116882.14	HAO2	11.303	3.31229	0.732687	4.52075	6.1622e-06	7.26332e-05
ENSG00000170846.17	AC093323.1	711.186	-0.353423	0.07819	-4.52006	6.18234e-06	7.2832e-05
ENSG00000124145.6	SDC4	2300.35	0.258746	0.0572801	4.5172	6.26629e-06	7.3782e-05
ENSG00000178980.15	SELENOW	944.062	-0.338987	0.0750537	-4.51659	6.28421e-06	7.3954e-05
ENSG00000153246.13	PLA2R1	10.5592	3.84192	0.850758	4.51588	6.30539e-06	7.4164e-05
ENSG00000151025.11	GPR158	140.545	0.706174	0.156393	4.51537	6.32056e-06	7.43033e-05
ENSG00000105173.14	CCNE1	237.627	-0.543628	0.120411	-4.51477	6.33869e-06	7.44771e-05
ENSG00000138767.13	CNOT6L	406.621	0.444665	0.0985118	4.51382	6.36693e-06	7.47694e-05
ENSG00000109321.11	AREG	67.2183	1.08766	0.241092	4.5114	6.4402e-06	7.55901e-05
ENSG00000114737.15	CISH	98.7116	0.877272	0.194492	4.51058	6.46517e-06	7.58433e-05
ENSG00000111679.17	PTPN6	807.619	0.375672	0.0832939	4.5102	6.47665e-06	7.5898e-05
ENSG00000138398.16	PPIG	3013.36	-0.246796	0.0547183	-4.5103	6.47365e-06	7.5898e-05
ENSG00000175874.10	CREG2	27.2451	-1.65423	0.366983	-4.50764	6.55514e-06	7.67775e-05
ENSG00000176124.14	DLEU1	262.911	0.524462	0.116433	4.50439	6.65633e-06	7.79218e-05
ENSG00000150907.9	FOXO1	301.249	-0.498629	0.110703	-4.50419	6.66257e-06	7.79538e-05
ENSG00000164543.7	STK17A	848.319	0.326358	0.07246	4.50397	6.66961e-06	7.79953e-05
ENSG00000260704.1	LINC00543	56.0227	1.08827	0.241759	4.50147	6.74843e-06	7.88756e-05
ENSG00000103710.11	RASL12	602.566	0.359781	0.0799334	4.50102	6.76293e-06	7.90037e-05
ENSG00000137992.14	DBT	1088.27	-0.293428	0.0652195	-4.49909	6.82463e-06	7.96826e-05
ENSG00000088930.8	XRN2	5603.01	-0.221575	0.0492604	-4.49804	6.85812e-06	8.00318e-05
ENSG00000198824.7	CHAMP1	686.142	-0.358966	0.0798869	-4.49342	7.00872e-06	8.17463e-05
ENSG00000038274.17	MAT2B	1699.09	0.260215	0.0579589	4.48964	7.13438e-06	8.31686e-05
ENSG00000217128.12	FNIP1	522.169	0.386567	0.0861163	4.48889	7.15954e-06	8.34182e-05
ENSG00000120063.10	GNA13	1778.2	0.259604	0.0578354	4.48867	7.16697e-06	8.34611e-05
ENSG00000188994.13	ZNF292	1091.88	0.318368	0.0709402	4.48783	7.19519e-06	8.3746e-05
ENSG00000167004.13	PDIA3	8858.02	-0.218918	0.0487896	-4.48697	7.22421e-06	8.40398e-05
ENSG00000136868.11	SLC31A1	3768.82	-0.222065	0.0495024	-4.48595	7.25896e-06	8.44e-05
ENSG00000198832.10	SELENOM	132.208	-0.706882	0.157692	-4.48269	7.37095e-06	8.56575e-05
ENSG00000151287.17	TEX30	165.822	-0.669429	0.149426	-4.48001	7.46383e-06	8.66916e-05
ENSG00000253522.6	MIR3142HG	17.4951	2.12019	0.473271	4.47987	7.46898e-06	8.67062e-05
ENSG00000254470.3	AP5B1	1047.33	0.319777	0.0713861	4.47954	7.48052e-06	8.67951e-05
ENSG00000115652.14	UXS1	1083.53	-0.287332	0.064151	-4.479	7.49929e-06	8.69676e-05
ENSG00000164976.9	MYORG	2012.2	0.249042	0.0556331	4.47651	7.58748e-06	8.79445e-05
ENSG00000164418.20	GRIK2	23.703	-1.80525	0.403476	-4.47425	7.66782e-06	8.88296e-05
ENSG00000155792.10	DEPTOR	485.612	0.434572	0.0971397	4.47368	7.68846e-06	8.90224e-05
ENSG00000049323.16	LTBP1	144.513	0.690717	0.154438	4.47245	7.73272e-06	8.94625e-05
ENSG00000182606.16	TRAK1	1216.64	-0.278502	0.0622712	-4.4724	7.7345e-06	8.94625e-05
ENSG00000231023.7	LINC00326	11.7867	-2.84173	0.635616	-4.47083	7.79182e-06	9.00788e-05
ENSG00000119328.12	ABITRAM	484.94	-0.399588	0.0893916	-4.47009	7.81876e-06	9.03434e-05
ENSG00000196954.14	CASP4	1293.35	0.290752	0.0651364	4.46373	8.05437e-06	9.30175e-05
ENSG00000141568.21	FOXK2	2332	-0.238812	0.0535085	-4.46306	8.07974e-06	9.32622e-05
ENSG00000071462.11	BUD23	1278.89	-0.286499	0.0642197	-4.46123	8.14909e-06	9.4014e-05
ENSG00000155090.15	KLF10	545.603	0.378856	0.0849469	4.45992	8.19915e-06	9.45426e-05
ENSG00000135390.20	ATP5MC2	2907.02	0.242317	0.0543346	4.45972	8.20654e-06	9.45789e-05
ENSG00000121281.12	ADCY7	152.134	-0.666343	0.149428	-4.45928	8.22355e-06	9.47259e-05
ENSG00000132953.16	XPO4	1558.32	-0.292452	0.0655884	-4.45889	8.23842e-06	9.48482e-05
ENSG00000086712.13	TXLNG	1724.67	-0.255172	0.0572333	-4.45846	8.25513e-06	9.49915e-05
ENSG00000137752.24	CASP1	24.7423	1.74562	0.391626	4.45737	8.2973e-06	9.54275e-05
ENSG00000060491.16	OGFR	2420.52	-0.232904	0.0522651	-4.4562	8.34246e-06	9.58975e-05
ENSG00000058668.14	ATP2B4	669.274	0.36558	0.082052	4.45547	8.37114e-06	9.61775e-05
ENSG00000102038.15	SMARCA1	10671.9	-0.192668	0.0432475	-4.45501	8.38878e-06	9.63305e-05
ENSG00000137700.18	SLC37A4	314.879	0.498044	0.111808	4.45447	8.41019e-06	9.65266e-05
ENSG00000104325.7	DECR1	1349	0.330828	0.0742847	4.45352	8.4474e-06	9.69038e-05
ENSG00000197077.13	KIAA1671	1977.69	0.266039	0.0597456	4.45286	8.47328e-06	9.70513e-05
ENSG00000167491.17	GATAD2A	5268.72	-0.240004	0.0538964	-4.45306	8.46555e-06	9.70513e-05
ENSG00000139044.12	B4GALNT3	58.7938	-1.06442	0.239042	-4.45286	8.47332e-06	9.70513e-05
ENSG00000078369.18	GNB1	8070.41	-0.228635	0.0513717	-4.45061	8.56272e-06	9.80249e-05
ENSG00000138867.16	GUCD1	3345.47	0.224169	0.0503812	4.44945	8.60888e-06	9.85027e-05
ENSG00000075651.16	PLD1	1834.93	0.253407	0.0569612	4.44877	8.63653e-06	9.87685e-05
ENSG00000188868.14	ZNF563	64.3164	-1.01843	0.229044	-4.44644	8.7306e-06	9.9793e-05
ENSG00000198108.4	CHSY3	76.9795	0.912472	0.205262	4.44541	8.77243e-06	0.00010022
ENSG00000118495.19	PLAGL1	102.664	-0.817238	0.183846	-4.44524	8.7795e-06	0.000100249
ENSG00000130816.16	DNMT1	7345.27	-0.211869	0.047672	-4.4443	8.81784e-06	0.000100635
ENSG00000112667.12	DNPH1	726.82	0.347347	0.0781753	4.44318	8.86382e-06	0.000101108
ENSG00000065717.15	TLE2	792.683	0.319326	0.0719011	4.44118	8.9466e-06	0.000102
ENSG00000160789.20	LMNA	4536.91	0.245623	0.0553119	4.44069	8.96693e-06	0.00010218
ENSG00000162670.11	BRINP3	91.8653	-0.872476	0.196526	-4.43949	9.01709e-06	0.000102699
ENSG00000144035.4	NAT8	368.26	-0.435867	0.0981968	-4.43871	9.04999e-06	0.000103021
ENSG00000165916.8	PSMC3	8695.74	-0.222039	0.0500256	-4.43852	9.05811e-06	0.000103061
ENSG00000166148.3	AVPR1A	184.477	0.615573	0.138717	4.43761	9.09638e-06	0.000103444
ENSG00000166266.14	CUL5	912.608	0.353203	0.0796104	4.43664	9.1372e-06	0.000103855
ENSG00000162714.12	ZNF496	1013.81	-0.316013	0.071242	-4.43577	9.17429e-06	0.000104223
ENSG00000005844.18	ITGAL	708.958	-0.350461	0.0790311	-4.43447	9.22978e-06	0.0001048
ENSG00000196449.4	YRDC	398.457	-0.433737	0.0978338	-4.43341	9.27555e-06	0.000105266
ENSG00000135956.8	TMEM127	1484.21	-0.260934	0.0588625	-4.43295	9.29522e-06	0.000105436
ENSG00000006210.7	CX3CL1	312.265	0.470424	0.106186	4.4302	9.41441e-06	0.000106733
ENSG00000224032.7	EPB41L4A-AS1	216.152	0.570591	0.128848	4.4284	9.49341e-06	0.00010752
ENSG00000108424.10	KPNB1	14406	-0.208765	0.0471419	-4.42845	9.49138e-06	0.00010752
ENSG00000155256.17	ZFYVE27	1012.38	0.296048	0.0668595	4.42791	9.51492e-06	0.000107709
ENSG00000108829.10	LRRC59	6779.45	-0.225334	0.0509015	-4.42686	9.56139e-06	0.00010818
ENSG00000122873.12	CISD1	913.361	0.307984	0.0695783	4.42644	9.58009e-06	0.000108336
ENSG00000090612.21	ZNF268	446.72	0.425361	0.0961486	4.42399	9.68936e-06	0.000109516
ENSG00000138646.9	HERC5	70.6557	-0.996397	0.225253	-4.42346	9.71317e-06	0.00010973
ENSG00000106723.17	SPIN1	1758.17	0.267005	0.0603832	4.42184	9.78656e-06	0.000110503
ENSG00000143324.14	XPR1	1548.42	-0.256652	0.0580535	-4.42096	9.82632e-06	0.000110896
ENSG00000066739.12	ATG2B	654.076	0.34262	0.0776056	4.41489	1.01061e-05	0.000113996
ENSG00000165914.15	TTC7B	24.0156	-1.77667	0.402505	-4.41403	1.01464e-05	0.000114392
ENSG00000159374.17	M1AP	65.0294	-1.02223	0.231596	-4.41387	1.01539e-05	0.000114418
ENSG00000128683.14	GAD1	167.596	0.642531	0.145602	4.41292	1.01984e-05	0.000114862
ENSG00000102753.10	KPNA3	2800.5	0.227667	0.0515966	4.41244	1.02213e-05	0.000115062
ENSG00000167014.11	TERB2	253.266	0.544628	0.123458	4.41144	1.02687e-05	0.000115538
ENSG00000275023.5	MLLT6	502.209	0.395864	0.0897572	4.41038	1.03187e-05	0.000116041
ENSG00000025770.19	NCAPH2	3056.43	-0.246605	0.0559175	-4.41016	1.03294e-05	0.000116103
ENSG00000251350.2	LINC02475	19.331	-1.93873	0.439741	-4.40881	1.0394e-05	0.00011677
ENSG00000129691.16	ASH2L	1532.28	-0.258502	0.0586541	-4.40723	1.04703e-05	0.000117568
ENSG00000102316.17	MAGED2	410.032	0.465355	0.105596	4.40694	1.04841e-05	0.000117664
ENSG00000149308.17	NPAT	615.514	0.352675	0.0800724	4.40445	1.06051e-05	0.000118962
ENSG00000015133.19	CCDC88C	632.476	-0.361017	0.0820036	-4.40245	1.07036e-05	0.000120006
ENSG00000134709.11	HOOK1	3121.94	0.222399	0.0505271	4.40157	1.07468e-05	0.00012043
ENSG00000165392.10	WRN	950.788	-0.29288	0.0665482	-4.40102	1.07741e-05	0.000120676
ENSG00000050344.9	NFE2L3	958.765	-0.312943	0.0711193	-4.40026	1.08123e-05	0.000121043
ENSG00000172057.10	ORMDL3	1924.26	-0.249086	0.0566187	-4.39936	1.08572e-05	0.000121484
ENSG00000164237.9	CMBL	563.007	0.35694	0.0811403	4.39905	1.08725e-05	0.000121594
ENSG00000130305.17	NSUN5	639.469	-0.34709	0.0789274	-4.39758	1.09463e-05	0.000122358
ENSG00000189091.13	SF3B3	9867.69	-0.199691	0.0454222	-4.39634	1.10094e-05	0.000123002
ENSG00000111652.10	COPS7A	1280.1	-0.280524	0.0638451	-4.39382	1.11375e-05	0.000124371
ENSG00000173992.9	CCS	1342.08	-0.263877	0.0600827	-4.3919	1.12365e-05	0.000125414
ENSG00000082269.16	FAM135A	404.474	0.435067	0.0991097	4.38975	1.1348e-05	0.000126595
ENSG00000225733.6	FGD5-AS1	4494.33	0.223057	0.050829	4.38838	1.14201e-05	0.000127335
[truncated: 20,290 more rows]

## Sheet: adjp<0.01_and_abs(L2FC)>=1
Transcript Id	Gene Name	baseMean	L2FC	lfcSE	stat	pvalue	padj
ENSG00000112782.18	CLIC5	4.80328	5.65878	1.34773	4.19875	2.68391e-05	0.000275169
ENSG00000226051.8	ZNF503-AS1	7.3769	5.28182	1.28783	4.10135	4.10746e-05	0.000404914
ENSG00000241119.2	UGT1A9	3.20751	5.07557	1.42829	3.55361	0.000379987	0.00296241
ENSG00000140937.14	CDH11	3.02117	4.99258	1.44238	3.46135	0.000537465	0.00402134
ENSG00000198398.2	TMEM207	2.86622	4.91608	1.45237	3.38486	0.000712147	0.00514523
ENSG00000101333.16	PLCB4	7.83464	4.44376	1.1483	3.86986	0.000108897	0.000974268
ENSG00000130234.10	ACE2	92.5463	4.35634	0.327119	13.3173	1.83695e-40	4.09437e-38
ENSG00000287481.1	AL161663.1	7.23897	4.32127	1.15367	3.74566	0.000179917	0.00153001
ENSG00000203857.10	HSD3B1	172.682	4.28168	0.237739	18.01	1.62676e-72	1.03597e-69
ENSG00000148143.13	ZNF462	6.59429	4.18081	1.16355	3.59314	0.000326717	0.00258784
ENSG00000089127.13	OAS1	14.5882	3.99528	0.746239	5.35389	8.60828e-08	1.44263e-06
ENSG00000225937.3	PCA3	5.55757	3.92499	1.22646	3.20026	0.00137302	0.00918834
ENSG00000153246.13	PLA2R1	10.5592	3.84192	0.850758	4.51588	6.30539e-06	7.4164e-05
ENSG00000206538.9	VGLL3	20.8709	3.82267	0.606355	6.30434	2.89423e-10	7.08896e-09
ENSG00000117228.10	GBP1	5.1406	3.79903	1.19534	3.17821	0.00148188	0.00979819
ENSG00000065618.21	COL17A1	25.9404	3.52886	0.507703	6.95063	3.63651e-12	1.15957e-10
ENSG00000244128.7	LINC01322	34.3797	3.5208	0.437188	8.05328	8.06044e-16	3.84709e-14
ENSG00000168143.9	FAM83B	35.118	3.36781	0.416229	8.09124	5.90606e-16	2.84936e-14
ENSG00000116882.14	HAO2	11.303	3.31229	0.732687	4.52075	6.1622e-06	7.26332e-05
ENSG00000205277.9	MUC12	22.1588	3.28266	0.524309	6.26093	3.82677e-10	9.20117e-09
ENSG00000083782.8	EPYC	9.18156	3.27174	0.794262	4.11922	3.80153e-05	0.000377932
ENSG00000178462.12	TUBAL3	17.364	3.18364	0.571116	5.57442	2.48353e-08	4.57862e-07
ENSG00000134339.8	SAA2	27.7041	3.17865	0.455532	6.97789	2.99647e-12	9.7359e-11
ENSG00000184985.16	SORCS2	99.7115	3.11263	0.398512	7.81062	5.69073e-15	2.47736e-13
ENSG00000124102.5	PI3	675.179	3.10514	0.104142	29.8165	2.39011e-195	2.66365e-191
ENSG00000111331.13	OAS3	45.7239	3.02833	0.345149	8.77396	1.72495e-18	1.02254e-16
ENSG00000240065.8	PSMB9	6.28933	3.02292	0.917701	3.29401	0.000987673	0.00687301
ENSG00000258573.6	AL163195.2	17.0261	2.99882	0.563473	5.32202	1.02621e-07	1.70061e-06
ENSG00000141293.16	SKAP1	6.12792	2.98084	0.934103	3.19113	0.00141719	0.00944329
ENSG00000169994.18	MYO7B	84.0386	2.97732	0.254695	11.6897	1.43849e-31	2.16638e-29
ENSG00000156222.12	SLC28A1	5.98802	2.94108	0.923857	3.18347	0.00145519	0.00963885
ENSG00000053108.17	FSTL4	15.5002	2.84355	0.570098	4.98783	6.10615e-07	8.7524e-06
ENSG00000139508.14	SLC46A3	35.1862	2.84193	0.379024	7.49801	6.47917e-14	2.58344e-12
ENSG00000213626.13	LBH	38.653	2.80915	0.359612	7.81161	5.64634e-15	2.46284e-13
ENSG00000184434.8	LRRC19	63.2176	2.76783	0.283158	9.77486	1.44361e-22	1.17863e-20
ENSG00000135898.10	GPR55	11.7891	2.72352	0.645918	4.21651	2.48117e-05	0.000256031
ENSG00000089472.16	HEPH	111.215	2.722	0.225532	12.0693	1.53515e-33	2.49759e-31
ENSG00000116729.14	WLS	22.057	2.70865	0.47115	5.74901	8.97684e-09	1.77538e-07
ENSG00000276240.2	OR4E1	15.5145	2.70163	0.550941	4.90367	9.40602e-07	1.30705e-05
ENSG00000233377.1	MTND4P20	10.2866	2.69493	0.684283	3.93833	8.20504e-05	0.000757589
ENSG00000234814.8	SVIL2P	8.93545	2.67774	0.739245	3.62227	0.00029203	0.00234476
ENSG00000117226.12	GBP3	58.3583	2.67102	0.294172	9.0798	1.08774e-19	7.15183e-18
ENSG00000101349.16	PAK5	154.363	2.6656	0.181894	14.6547	1.25684e-48	4.30981e-46
ENSG00000124134.9	KCNS1	13.877	2.66129	0.587304	4.53136	5.86039e-06	6.94799e-05
ENSG00000168955.4	TM4SF20	225.914	2.65294	0.164243	16.1525	1.08991e-58	5.39844e-56
ENSG00000107611.15	CUBN	7.4528	2.63405	0.796663	3.30636	0.000945181	0.00661864
ENSG00000163131.11	CTSS	146.23	2.61662	0.181196	14.4408	2.86568e-47	9.12472e-45
ENSG00000188993.3	LRRC66	57.4897	2.60953	0.288318	9.05088	1.41826e-19	9.27026e-18
ENSG00000197208.6	SLC22A4	7.29794	2.59881	0.799741	3.24956	0.00115583	0.00789529
ENSG00000123843.13	C4BPB	428.775	2.58834	0.118032	21.9291	1.37189e-106	1.60937e-103
ENSG00000048052.21	HDAC9	143.324	2.58331	0.183333	14.0908	4.32467e-45	1.2358e-42
ENSG00000240694.9	PNMA2	8.42544	2.58073	0.733868	3.51661	0.000437095	0.00335021
ENSG00000164825.4	DEFB1	8.22772	2.54172	0.758071	3.35287	0.000799777	0.00570257
ENSG00000237505.8	PKN2-AS1	31.6923	2.53971	0.379348	6.69494	2.1576e-11	6.29336e-10
ENSG00000167183.3	PRR15L	477.535	2.53099	0.108194	23.3931	5.02419e-121	6.999e-118
ENSG00000155816.20	FMN2	20.8564	2.51784	0.464146	5.42468	5.80588e-08	1.01258e-06
ENSG00000162896.6	PIGR	368.444	2.51257	0.120042	20.9309	2.80328e-97	2.60343e-94
ENSG00000196196.3	HRCT1	8.04512	2.50706	0.752328	3.3324	0.00086101	0.00609627
ENSG00000165655.17	ZNF503	89.5356	2.47927	0.228532	10.8486	2.02404e-27	2.39967e-25
ENSG00000265763.4	ZNF488	44.9897	2.46685	0.314684	7.83911	4.53738e-15	2.00662e-13
ENSG00000162897.16	FCAMR	20.0438	2.45011	0.475621	5.1514	2.58544e-07	4.01023e-06
ENSG00000184012.12	TMPRSS2	23.2639	2.44153	0.440225	5.54609	2.92126e-08	5.34142e-07
ENSG00000109991.9	P2RX3	7.75375	2.44084	0.757588	3.22186	0.0012736	0.00859958
ENSG00000185950.9	IRS2	101.466	2.43408	0.214134	11.3671	6.10021e-30	8.60554e-28
ENSG00000144820.8	ADGRG7	371.64	2.43327	0.117994	20.6219	1.7457e-94	1.55639e-91
ENSG00000163739.5	CXCL1	250.986	2.4306	0.139286	17.4505	3.41528e-68	2.00324e-65
ENSG00000165841.11	CYP2C19	16.4222	2.42312	0.532725	4.54855	5.40172e-06	6.45225e-05
ENSG00000090376.11	IRAK3	50.473	2.38843	0.293679	8.13281	4.1945e-16	2.05025e-14
ENSG00000156006.5	NAT2	76.796	2.37648	0.245885	9.66501	4.24582e-22	3.3678e-20
ENSG00000113657.13	DPYSL3	21.9914	2.34485	0.45444	5.15986	2.47135e-07	3.84664e-06
ENSG00000139055.7	ERP27	118.05	2.3252	0.192532	12.077	1.39791e-33	2.29102e-31
ENSG00000111348.9	ARHGDIB	9.25818	2.31186	0.671956	3.44049	0.000580656	0.00429405
ENSG00000014914.21	MTMR11	17.4429	2.31084	0.498069	4.63959	3.49101e-06	4.34942e-05
ENSG00000274993.1	AC254629.1	18.1453	2.27792	0.488327	4.66474	3.09001e-06	3.89335e-05
ENSG00000168497.5	CAVIN2	17.9605	2.26207	0.492818	4.59007	4.43094e-06	5.39192e-05
ENSG00000015413.9	DPEP1	27.9749	2.26112	0.416896	5.42371	5.83748e-08	1.01729e-06
ENSG00000197321.14	SVIL	527.612	2.2568	0.0963144	23.4316	2.03864e-121	3.02928e-118
ENSG00000148655.15	LRMDA	13.7916	2.23704	0.555982	4.02358	5.73197e-05	0.000551402
ENSG00000235122.4	AL121974.1	118.074	2.23564	0.192323	11.6244	3.09737e-31	4.60248e-29
ENSG00000035862.12	TIMP2	453.889	2.2337	0.104551	21.3646	2.85035e-101	2.88779e-98
ENSG00000119866.22	BCL11A	18.4804	2.21565	0.473097	4.68328	2.82319e-06	3.59783e-05
ENSG00000154263.17	ABCA10	15.4747	2.20944	0.529812	4.17023	3.04292e-05	0.00030843
ENSG00000278962.1	AC092645.1	12.5634	2.20855	0.589334	3.74753	0.000178584	0.00151984
ENSG00000148346.12	LCN2	27.1067	2.20724	0.389971	5.66002	1.51359e-08	2.87607e-07
ENSG00000168394.11	TAP1	13.4592	2.19512	0.544971	4.02796	5.62619e-05	0.000542397
ENSG00000085491.17	SLC25A24	163.93	2.19021	0.167296	13.0918	3.66793e-39	7.78615e-37
ENSG00000124107.5	SLPI	721.439	2.18241	0.0861758	25.3251	1.69244e-141	4.71534e-138
ENSG00000136542.9	GALNT5	21.8975	2.17773	0.428712	5.07971	3.7801e-07	5.67754e-06
ENSG00000253522.6	MIR3142HG	17.4951	2.12019	0.473271	4.47987	7.46898e-06	8.67062e-05
ENSG00000146039.11	SLC17A4	165.868	2.11134	0.162134	13.0222	9.15162e-39	1.90636e-36
ENSG00000182156.10	ENPP7	12.8231	2.10936	0.55121	3.82678	0.00012983	0.00114153
ENSG00000110244.7	APOA4	17.3526	2.10434	0.48373	4.35022	1.35998e-05	0.000149103
ENSG00000127084.19	FGD3	47.7683	2.08053	0.292013	7.12478	1.04248e-12	3.58579e-11
ENSG00000174844.14	DNAH12	27.6029	2.05903	0.379684	5.42301	5.86039e-08	1.02049e-06
ENSG00000169860.7	P2RY1	20.4154	2.05493	0.440935	4.66041	3.15585e-06	3.96733e-05
ENSG00000137648.18	TMPRSS4	16.7351	2.03938	0.487347	4.18466	2.85594e-05	0.000290932
ENSG00000115271.11	GCA	48.2118	2.03355	0.300351	6.7706	1.28253e-11	3.83195e-10
ENSG00000010278.14	CD9	28.7919	2.02411	0.387685	5.22102	1.77937e-07	2.83491e-06
ENSG00000104537.17	ANXA13	100.706	2.01348	0.20612	9.7685	1.53707e-22	1.25036e-20
ENSG00000248144.6	ADH1C	22.4463	2.00216	0.429137	4.66554	3.07814e-06	3.88059e-05
ENSG00000160188.10	RSPH1	27.5692	2.00057	0.381937	5.23795	1.62367e-07	2.613e-06
ENSG00000085741.13	WNT11	12.6184	1.95858	0.56023	3.49603	0.000472235	0.0035887
ENSG00000237149.5	ZNF503-AS2	11.7311	1.9478	0.574478	3.39055	0.000697515	0.00504934
ENSG00000156510.13	HKDC1	60.9808	1.94373	0.257087	7.56058	4.0129e-14	1.6188e-12
ENSG00000255970.1	LINC02421	18.3473	1.94136	0.455324	4.2637	2.01072e-05	0.0002115
ENSG00000093134.14	VNN3	234.608	1.93784	0.139318	13.9094	5.5513e-44	1.50894e-41
ENSG00000154914.17	USP43	14.1344	1.9365	0.519287	3.72916	0.000192119	0.00161651
ENSG00000137628.17	DDX60	42.3591	1.93454	0.300081	6.44673	1.14289e-10	2.98638e-09
ENSG00000121440.15	PDZRN3	14.9517	1.93444	0.508024	3.80778	0.000140222	0.00122181
ENSG00000081041.9	CXCL2	73.9715	1.89592	0.230936	8.20973	2.21692e-16	1.12048e-14
ENSG00000144852.17	NR1I2	88.3929	1.89174	0.214014	8.8393	9.63193e-19	5.94698e-17
ENSG00000169429.11	CXCL8	53.5067	1.88936	0.269414	7.01285	2.33511e-12	7.72214e-11
ENSG00000181350.12	LRRC75A	67.5822	1.87597	0.247397	7.58285	3.38048e-14	1.38507e-12
ENSG00000263155.6	MYZAP	15.2908	1.87533	0.498324	3.76327	0.000167703	0.0014349
ENSG00000165702.14	GFI1B	37.7858	1.87532	0.323762	5.79229	6.9435e-09	1.39931e-07
ENSG00000166750.10	SLFN5	15.2345	1.87108	0.496049	3.77196	0.000161967	0.00139117
ENSG00000271133.5	AC004130.2	12.8317	1.86935	0.561406	3.32976	0.000869198	0.00614643
ENSG00000108679.13	LGALS3BP	43.189	1.86587	0.295466	6.31502	2.70133e-10	6.63836e-09
ENSG00000139874.6	SSTR1	13.4735	1.84858	0.530921	3.48183	0.000498008	0.00375511
ENSG00000198797.7	BRINP2	17.3907	1.84378	0.460551	4.00342	6.24336e-05	0.000594186
ENSG00000127152.18	BCL11B	17.3912	1.84377	0.466268	3.95431	7.67557e-05	0.000713729
ENSG00000106772.18	PRUNE2	74.2328	1.8425	0.234119	7.86993	3.54826e-15	1.5945e-13
ENSG00000154822.18	PLCL2	24.3668	1.83314	0.389189	4.71015	2.47536e-06	3.19475e-05
ENSG00000165376.10	CLDN2	898.465	1.82977	0.075499	24.2357	9.36482e-130	1.89757e-126
ENSG00000120093.11	HOXB3	47.6607	1.82396	0.290543	6.27775	3.435e-10	8.313e-09
ENSG00000181634.8	TNFSF15	22.6395	1.82039	0.432448	4.20951	2.55924e-05	0.000263844
ENSG00000184860.10	SDR42E1	27.9545	1.81056	0.360652	5.02025	5.16039e-07	7.52256e-06
ENSG00000138798.13	EGF	314.236	1.80859	0.118989	15.1996	3.55604e-52	1.46779e-49
ENSG00000163735.7	CXCL5	1880.51	1.8066	0.0652315	27.6953	7.96103e-169	5.91478e-165
ENSG00000225361.4	PPP1R26-AS1	27.7476	1.79775	0.373195	4.81718	1.45601e-06	1.94912e-05
ENSG00000233101.10	HOXB-AS3	12.3152	1.79632	0.547365	3.28177	0.00103158	0.00714064
ENSG00000113196.3	HAND1	16.9167	1.79131	0.474697	3.77359	0.000160918	0.00138376
ENSG00000100557.9	CCDC198	224.799	1.78167	0.136858	13.0184	9.61604e-39	1.98456e-36
ENSG00000227906.8	SNAP25-AS1	33.5327	1.77571	0.335299	5.29588	1.18443e-07	1.94402e-06
ENSG00000105967.16	TFEC	878.007	1.77451	0.0804919	22.0459	1.04649e-107	1.37207e-104
ENSG00000120594.17	PLXDC2	25.0282	1.76671	0.388355	4.54922	5.38462e-06	6.43527e-05
ENSG00000183690.13	EFHC2	15.1552	1.76398	0.498942	3.53544	0.000407098	0.00314735
ENSG00000164049.14	FBXW12	58.9905	1.76165	0.251993	6.99088	2.73169e-12	8.94077e-11
ENSG00000170689.10	HOXB9	1009.8	1.75612	0.072288	24.2934	2.30232e-130	5.13165e-127
ENSG00000156475.18	PPP2R2B	59.4162	1.75081	0.249632	7.01358	2.32291e-12	7.69321e-11
ENSG00000046889.19	PREX2	108.936	1.74925	0.185976	9.40578	5.16446e-21	3.81161e-19
ENSG00000138109.11	CYP2C9	49.5002	1.74751	0.279672	6.24842	4.14624e-10	9.92647e-09
ENSG00000138642.14	HERC6	34.5161	1.7457	0.331478	5.26641	1.39121e-07	2.26176e-06
ENSG00000137752.24	CASP1	24.7423	1.74562	0.391626	4.45737	8.2973e-06	9.54275e-05
ENSG00000241935.9	HOGA1	89.5792	1.73641	0.205909	8.43293	3.37125e-17	1.81941e-15
ENSG00000117595.12	IRF6	16.4128	1.73581	0.475179	3.65296	0.000259237	0.00211035
ENSG00000010932.17	FMO1	48.4766	1.73479	0.297265	5.83584	5.35207e-09	1.09443e-07
ENSG00000007952.18	NOX1	437.404	1.73012	0.105357	16.4215	1.34146e-60	6.95343e-58
ENSG00000164406.8	LEAP2	77.1464	1.7262	0.224643	7.6842	1.53953e-14	6.47444e-13
ENSG00000143595.13	AQP10	35.5616	1.72197	0.333097	5.16959	2.34614e-07	3.65686e-06
ENSG00000179913.11	B3GNT3	16.2591	1.71924	0.471861	3.64354	0.000268918	0.00218119
ENSG00000109667.12	SLC2A9	95.6317	1.70982	0.202553	8.44134	3.13707e-17	1.69714e-15
ENSG00000253214.2	AC079209.1	16.14	1.70321	0.486128	3.50361	0.000458991	0.0034952
ENSG00000178919.9	FOXE1	97.8424	1.69561	0.205076	8.2682	1.35998e-16	7.08238e-15
ENSG00000160180.15	TFF3	367.477	1.67825	0.117165	14.3237	1.55508e-46	4.88184e-44
ENSG00000105855.10	ITGB8	607.603	1.66867	0.0845467	19.7367	1.04411e-86	8.61932e-84
ENSG00000257743.8	MGAM2	128.664	1.66646	0.180422	9.23645	2.54822e-20	1.76389e-18
ENSG00000160190.14	SLC37A1	228.739	1.65471	0.130856	12.6453	1.18759e-36	2.28191e-34
ENSG00000250508.1	LINC02701	122.654	1.65119	0.17444	9.46566	2.91725e-21	2.18931e-19
ENSG00000110195.13	FOLR1	30.5559	1.64486	0.34271	4.79956	1.59012e-06	2.11927e-05
ENSG00000138670.17	RASGEF1B	20.5483	1.63753	0.417212	3.92493	8.67549e-05	0.000796737
ENSG00000205542.11	TMSB4X	2251.1	1.63317	0.0674678	24.2067	1.89042e-129	3.51129e-126
ENSG00000160181.9	TFF2	208.43	1.6275	0.141384	11.5112	1.15813e-30	1.69826e-28
ENSG00000162909.18	CAPN2	159.754	1.62486	0.163369	9.94596	2.62617e-23	2.29548e-21
ENSG00000163295.5	ALPI	102.485	1.62	0.190717	8.49428	1.99157e-17	1.09876e-15
ENSG00000226900.2	AL451069.1	58.1818	1.61874	0.258668	6.25797	3.9003e-10	9.35777e-09
ENSG00000167798.17	C3P1	521.258	1.59972	0.187087	8.55063	1.22415e-17	6.89016e-16
ENSG00000019169.10	MARCO	13.8468	1.59452	0.502064	3.17594	0.00149353	0.00986639
ENSG00000137251.16	TINAG	157.118	1.58509	0.174235	9.09747	9.24615e-20	6.11536e-18
ENSG00000109193.12	SULT1E1	696.739	1.58375	0.0845138	18.7395	2.35688e-78	1.6946e-75
ENSG00000148735.15	PLEKHS1	45.3695	1.58152	0.282156	5.60512	2.08111e-08	3.87194e-07
ENSG00000248727.6	LINC01948	34.9628	1.57605	0.320315	4.92031	8.6408e-07	1.20749e-05
ENSG00000091138.12	SLC26A3	580.763	1.57393	0.102402	15.3701	2.59708e-53	1.1132e-50
ENSG00000159173.19	TNNI1	58.5053	1.55917	0.262802	5.93288	2.97665e-09	6.39177e-08
ENSG00000120162.10	MOB3B	64.983	1.55145	0.241288	6.42986	1.27723e-10	3.31411e-09
ENSG00000182795.13	C1orf116	205.231	1.54614	0.138792	11.14	8.00746e-29	1.02574e-26
ENSG00000135373.12	EHF	329.779	1.54326	0.109259	14.1247	2.67488e-45	7.94939e-43
ENSG00000115850.10	LCT	17.4761	1.53581	0.445976	3.4437	0.000573817	0.00425618
ENSG00000085563.14	ABCB1	1694.04	1.53414	0.0603382	25.4257	1.31049e-142	4.17279e-139
ENSG00000099834.18	CDHR5	42.8937	1.53157	0.295663	5.1801	2.21764e-07	3.48336e-06
ENSG00000240498.9	CDKN2B-AS1	87.8673	1.51941	0.205505	7.39351	1.42999e-13	5.52391e-12
ENSG00000178997.11	EXD1	17.9694	1.51611	0.441842	3.43134	0.0006006	0.00442228
ENSG00000075223.14	SEMA3C	83.6413	1.51286	0.207602	7.2873	3.16238e-13	1.15362e-11
ENSG00000173702.7	MUC13	1495.46	1.51107	0.0636345	23.7461	1.20623e-124	1.92041e-121
ENSG00000118322.14	ATP10B	48.3941	1.51004	0.27363	5.51853	3.41843e-08	6.18453e-07
ENSG00000136826.15	KLF4	51.6681	1.50818	0.277817	5.42867	5.67764e-08	9.92879e-07
ENSG00000088926.13	F11	60.7813	1.50559	0.254638	5.91269	3.36558e-09	7.15795e-08
ENSG00000137872.16	SEMA6D	32.307	1.49981	0.342766	4.37559	1.21103e-05	0.000134358
ENSG00000163734.4	CXCL3	43.4841	1.49876	0.286383	5.23342	1.66402e-07	2.66446e-06
ENSG00000078081.8	LAMP3	105.432	1.49876	0.189178	7.92247	2.32838e-15	1.05697e-13
ENSG00000112303.14	VNN2	229.819	1.45871	0.132885	10.9772	4.91766e-28	6.12345e-26
ENSG00000026025.16	VIM	749.658	1.45861	0.080393	18.1435	1.4445e-73	9.46953e-71
ENSG00000225431.1	LINC01671	16.7688	1.458	0.456591	3.19323	0.00140692	0.0093882
ENSG00000110090.13	CPT1A	1422.39	1.44282	0.0686708	21.0106	5.2422e-98	5.08015e-95
ENSG00000086205.18	FOLH1	1103.99	1.4422	0.0672918	21.4321	6.71543e-102	7.12763e-99
ENSG00000269556.8	TMEM185A	46.6459	1.43812	0.274794	5.23347	1.66355e-07	2.66446e-06
ENSG00000197408.10	CYP2B6	251.619	1.43683	0.124176	11.5709	5.78399e-31	8.5377e-29
ENSG00000204740.11	MALRD1	768.275	1.43669	0.0842719	17.0483	3.59992e-65	2.00597e-62
ENSG00000006747.15	SCIN	326.577	1.4347	0.113736	12.6143	1.76116e-36	3.32664e-34
ENSG00000133816.15	MICAL2	467.644	1.42613	0.104885	13.5971	4.16906e-42	1.04409e-39
ENSG00000159184.7	HOXB13	24.1113	1.42565	0.382236	3.72978	0.00019165	0.00161318
ENSG00000123838.11	C4BPA	2335.46	1.42502	0.0538177	26.4787	1.70533e-154	8.6736e-151
ENSG00000167080.8	B4GALNT2	283.902	1.42201	0.116448	12.2116	2.69537e-34	4.51707e-32
ENSG00000172497.9	ACOT12	22.1496	1.42028	0.394837	3.59713	0.000321745	0.00255482
ENSG00000008517.16	IL32	53.1786	1.41974	0.253169	5.60789	2.04809e-08	3.81369e-07
ENSG00000013588.8	GPRC5A	83.2942	1.41247	0.229478	6.15514	7.50122e-10	1.74343e-08
ENSG00000173262.11	SLC2A14	45.3398	1.40966	0.281262	5.01192	5.38909e-07	7.8049e-06
ENSG00000102362.15	SYTL4	45.9074	1.40798	0.279448	5.03841	4.69408e-07	6.90603e-06
ENSG00000155465.18	SLC7A7	3221.86	1.39185	0.0525749	26.4737	1.94571e-154	8.6736e-151
ENSG00000189233.12	NUGGC	24.9358	1.39032	0.38593	3.60251	0.000315156	0.00250785
ENSG00000272068.1	AL365181.2	164.371	1.38717	0.157378	8.81428	1.20459e-18	7.31582e-17
ENSG00000173918.15	C1QTNF1	19.2761	1.38337	0.425165	3.25373	0.00113902	0.00779955
ENSG00000173597.9	SULT1B1	61.5259	1.3831	0.244683	5.65261	1.58029e-08	2.99324e-07
ENSG00000206503.13	HLA-A	42.2122	1.37884	0.288405	4.78092	1.74493e-06	2.30407e-05
ENSG00000110455.14	ACCS	27.8736	1.37729	0.353231	3.89912	9.65418e-05	0.000875792
ENSG00000149305.7	HTR3B	30.9448	1.37621	0.333236	4.12984	3.63023e-05	0.000361386
ENSG00000198203.10	SULT1C2	107.469	1.3701	0.181703	7.54031	4.68853e-14	1.87954e-12
ENSG00000107614.22	TRDMT1	47.5419	1.36923	0.282956	4.83902	1.30484e-06	1.77015e-05
ENSG00000175329.13	ISX	758.367	1.36519	0.0771928	17.6855	5.42269e-70	3.26666e-67
ENSG00000132849.20	PATJ	19.6084	1.35312	0.420304	3.21938	0.00128468	0.00866128
ENSG00000196371.3	FUT4	22.0537	1.35297	0.395191	3.42359	0.000617995	0.00453108
ENSG00000099812.9	MISP	1136.38	1.35264	0.0700948	19.2972	5.66564e-83	4.51005e-80
ENSG00000205220.12	PSMB10	23.8741	1.35184	0.386256	3.49987	0.000465491	0.00353986
ENSG00000111799.21	COL12A1	750.306	1.34905	0.0791574	17.0426	3.96884e-65	2.1576e-62
ENSG00000141431.12	ASXL3	142.959	1.33911	0.166898	8.02352	1.02755e-15	4.82171e-14
ENSG00000186472.20	PCLO	26.1106	1.33643	0.362041	3.69138	0.000223044	0.00184537
ENSG00000160182.3	TFF1	353.242	1.33544	0.107648	12.4056	2.4357e-35	4.37817e-33
ENSG00000188747.8	NOXA1	32.7024	1.33332	0.334825	3.98215	6.82949e-05	0.000644192
ENSG00000138061.12	CYP1B1	105.246	1.32924	0.183733	7.23463	4.66798e-13	1.67006e-11
ENSG00000266714.9	MYO15B	139.644	1.32889	0.173853	7.6438	2.10906e-14	8.78672e-13
ENSG00000287356.1	AL590822.3	23.5004	1.32094	0.384075	3.43926	0.000583305	0.00430934
ENSG00000164251.5	F2RL1	564.019	1.31864	0.093442	14.1119	3.20953e-45	9.41279e-43
ENSG00000009765.14	IYD	75.145	1.31756	0.222944	5.90981	3.42495e-09	7.27036e-08
ENSG00000078401.7	EDN1	538.634	1.30871	0.101817	12.8535	8.21915e-38	1.62121e-35
ENSG00000142089.16	IFITM3	505.929	1.29609	0.0997954	12.9875	1.44031e-38	2.91846e-36
ENSG00000272405.1	AL365181.3	547.518	1.2959	0.0932285	13.9003	6.31108e-44	1.69479e-41
ENSG00000154262.13	ABCA6	30.8801	1.29126	0.328404	3.93193	8.42676e-05	0.000775812
ENSG00000132109.10	TRIM21	70.6538	1.29003	0.229844	5.61265	1.99255e-08	3.72271e-07
ENSG00000140950.16	MEAK7	72.3894	1.28933	0.225306	5.72257	1.04923e-08	2.04733e-07
ENSG00000178573.7	MAF	421.038	1.28889	0.102834	12.5337	4.88248e-36	9.0688e-34
ENSG00000111801.16	BTN3A3	30.1825	1.28513	0.334024	3.8474	0.000119376	0.00105502
ENSG00000157303.11	SUSD3	26.6522	1.28446	0.385408	3.33272	0.000860009	0.00609111
ENSG00000110887.8	DAO	30.0482	1.27563	0.330985	3.85405	0.00011618	0.00103292
ENSG00000203876.10	ADD3-AS1	27.0127	1.27082	0.368069	3.45267	0.000555066	0.00414329
ENSG00000243766.8	HOTTIP	24.6607	1.26825	0.369625	3.43118	0.000600972	0.00442228
ENSG00000250102.6	LINC02377	29.9011	1.26604	0.344133	3.67892	0.000234221	0.00192782
ENSG00000189283.10	FHIT	21.6582	1.26425	0.398226	3.1747	0.00149994	0.00989703
ENSG00000113272.14	THG1L	200.243	1.25758	0.148001	8.49714	1.94311e-17	1.07469e-15
ENSG00000105877.18	DNAH11	69.6714	1.24483	0.219481	5.67167	1.41413e-08	2.71019e-07
ENSG00000229953.1	AL590666.2	40.058	1.24472	0.292293	4.25845	2.05853e-05	0.000216019
ENSG00000118507.17	AKAP7	380.615	1.23797	0.105755	11.706	1.1877e-31	1.80087e-29
ENSG00000123561.15	SERPINA7	165.311	1.23613	0.152363	8.11311	4.93398e-16	2.39593e-14
ENSG00000159166.15	LAD1	576.381	1.22747	0.0970967	12.6417	1.24306e-36	2.36808e-34
ENSG00000287093.1	AC003093.1	437.048	1.22581	0.10923	11.2223	3.16815e-29	4.22844e-27
ENSG00000061455.11	PRDM6	34.4734	1.22341	0.316094	3.87039	0.00010866	0.000972661
ENSG00000259704.2	AC124248.1	38.3559	1.21784	0.30207	4.03166	5.53848e-05	0.000534403
ENSG00000077585.14	GPR137B	122.968	1.20544	0.17159	7.0251	2.13915e-12	7.11635e-11
ENSG00000242574.9	HLA-DMB	36.4412	1.20539	0.300035	4.01749	5.88221e-05	0.000564151
ENSG00000228630.5	HOTAIR	120.438	1.20065	0.173113	6.93565	4.04363e-12	1.28206e-10
ENSG00000236039.3	AC019117.1	66.7383	1.19106	0.225814	5.27452	1.33104e-07	2.17185e-06
ENSG00000260918.1	AC107398.3	38.9617	1.18688	0.289811	4.09536	4.21508e-05	0.000414607
ENSG00000167117.9	ANKRD40CL	84.0295	1.18513	0.202716	5.84628	5.02698e-09	1.03555e-07
ENSG00000006534.16	ALDH3B1	731.673	1.17785	0.0802166	14.6834	8.23727e-49	2.91429e-46
ENSG00000236333.4	TRHDE-AS1	55.2731	1.16409	0.246222	4.72779	2.26972e-06	2.94126e-05
ENSG00000149218.5	ENDOD1	125.372	1.15979	0.165999	6.98674	2.81349e-12	9.16812e-11
ENSG00000151715.8	TMEM45B	538.112	1.15979	0.0891337	13.0118	1.04906e-38	2.14518e-36
ENSG00000154065.17	ANKRD29	27.8388	1.158	0.352692	3.28332	0.00102593	0.00711258
ENSG00000276980.1	AC008760.2	73.4915	1.15771	0.216691	5.34269	9.15755e-08	1.52779e-06
ENSG00000084710.14	EFR3B	225.428	1.15284	0.131796	8.74714	2.18822e-18	1.27346e-16
ENSG00000100360.15	IFT27	242.026	1.15207	0.123537	9.32571	1.10247e-20	8.03035e-19
ENSG00000224660.2	SH3BP5-AS1	107.003	1.1499	0.18079	6.36042	2.01209e-10	5.04472e-09
ENSG00000106025.9	TSPAN12	89.7644	1.14863	0.199301	5.76331	8.24798e-09	1.64142e-07
ENSG00000114812.13	VIPR1	59.6959	1.14405	0.241082	4.74547	2.08026e-06	2.70993e-05
ENSG00000109158.11	GABRA4	37.0779	1.1433	0.316528	3.61201	0.000303834	0.00243063
ENSG00000174469.23	CNTNAP2	38.6538	1.14026	0.290063	3.93109	8.45624e-05	0.000777884
ENSG00000234155.1	LINC02535	67.6848	1.13451	0.224903	5.04445	4.54836e-07	6.72169e-06
ENSG00000165269.13	AQP7	32.9883	1.13346	0.317315	3.57203	0.000354224	0.002782
ENSG00000154146.13	NRGN	30.1808	1.12714	0.341327	3.30222	0.000959226	0.00670015
ENSG00000225968.7	ELFN1	778.629	1.12053	0.0816528	13.7231	7.38243e-43	1.89134e-40
ENSG00000175029.17	CTBP2	589.14	1.11722	0.0838234	13.3282	1.58652e-40	3.57191e-38
ENSG00000147862.17	NFIB	130.428	1.11657	0.160486	6.95746	3.46457e-12	1.1107e-10
ENSG00000138119.17	MYOF	1006.6	1.11007	0.0757069	14.6627	1.11774e-48	3.89269e-46
ENSG00000181722.16	ZBTB20	50.0227	1.10988	0.258811	4.28838	1.79985e-05	0.000191123
ENSG00000120738.8	EGR1	673.915	1.10826	0.176165	6.29106	3.15299e-10	7.67216e-09
ENSG00000076641.4	PAG1	878.262	1.107	0.0818458	13.5254	1.10772e-41	2.65482e-39
ENSG00000125730.17	C3	20204.3	1.1044	0.050247	21.9793	4.54008e-107	5.62188e-104
ENSG00000167723.14	TRPV3	52.0809	1.10353	0.256341	4.30492	1.67048e-05	0.000179265
ENSG00000080224.17	EPHA6	34.689	1.10255	0.312996	3.52258	0.000427366	0.00328467
ENSG00000181104.7	F2R	819.85	1.09707	0.0731191	15.0039	6.9222e-51	2.70682e-48
ENSG00000197442.10	MAP3K5	156.093	1.09404	0.148639	7.36038	1.83381e-13	6.92775e-12
ENSG00000127329.15	PTPRB	104.027	1.09085	0.182213	5.98669	2.1415e-09	4.68418e-08
ENSG00000260704.1	LINC00543	56.0227	1.08827	0.241759	4.50147	6.74843e-06	7.88756e-05
ENSG00000196526.10	AFAP1	61.355	1.08773	0.232765	4.67307	2.96732e-06	3.75574e-05
ENSG00000109321.11	AREG	67.2183	1.08766	0.241092	4.5114	6.4402e-06	7.55901e-05
ENSG00000167434.10	CA4	488.798	1.08516	0.0893024	12.1515	5.63144e-34	9.29771e-32
ENSG00000165379.13	LRFN5	182.144	1.08312	0.139268	7.77723	7.41294e-15	3.18971e-13
ENSG00000171346.16	KRT15	287.931	1.07873	0.116241	9.28014	1.69256e-20	1.19763e-18
ENSG00000132692.19	BCAN	31.6229	1.07836	0.323165	3.33687	0.000847271	0.00601045
ENSG00000123388.4	HOXC11	213.929	1.07362	0.131863	8.14195	3.88955e-16	1.91378e-14
ENSG00000108187.16	PBLD	150.088	1.07214	0.160307	6.68802	2.26213e-11	6.57375e-10
ENSG00000100031.19	GGT1	36.8434	1.07046	0.298304	3.5885	0.000332585	0.00262686
ENSG00000144802.11	NFKBIZ	1623.27	1.06421	0.0686255	15.5075	3.08525e-54	1.40341e-51
ENSG00000090006.17	LTBP4	75.0316	1.06278	0.210734	5.04321	4.57775e-07	6.75719e-06
ENSG00000162594.16	IL23R	29.7585	1.06086	0.332877	3.18694	0.00143787	0.00954964
ENSG00000267440.2	LINC02594	32.9171	1.05851	0.315008	3.36026	0.000778682	0.00557176
ENSG00000140092.14	FBLN5	342.061	1.05596	0.104408	10.1138	4.79672e-24	4.47339e-22
ENSG00000079931.15	MOXD1	358.409	1.05468	0.109784	9.60691	7.47561e-22	5.88777e-20
ENSG00000110245.12	APOC3	921.076	1.05443	0.0801229	13.1602	1.48712e-39	3.24964e-37
ENSG00000092200.12	RPGRIP1	103.049	1.04918	0.190845	5.49755	3.8511e-08	6.90009e-07
ENSG00000121075.11	TBX4	111.561	1.04802	0.198502	5.27965	1.29432e-07	2.11659e-06
ENSG00000106078.19	COBL	681.864	1.04691	0.0780853	13.4073	5.47808e-41	1.28527e-38
ENSG00000150687.12	PRSS23	124.632	1.0462	0.173649	6.02479	1.69333e-09	3.75923e-08
ENSG00000255774.2	LINC02747	194.093	1.04396	0.142995	7.30069	2.86296e-13	1.05825e-11
ENSG00000001626.15	CFTR	49.5263	1.04246	0.274555	3.79691	0.00014651	0.00127016
ENSG00000260027.5	HOXB7	220.162	1.04141	0.127556	8.16433	3.23237e-16	1.60103e-14
ENSG00000091986.15	CCDC80	79.3706	1.03599	0.206534	5.01606	5.27411e-07	7.66828e-06
ENSG00000163288.14	GABRB1	51.2528	1.02558	0.263338	3.89454	9.83867e-05	0.000889992
ENSG00000088367.23	EPB41L1	495.162	1.02485	0.0992103	10.33	5.1544e-25	5.19848e-23
ENSG00000138772.13	ANXA3	324.093	1.02385	0.11878	8.61976	6.70937e-18	3.82468e-16
ENSG00000263528.8	IKBKE	388.458	1.01917	0.109804	9.28168	1.6682e-20	1.18416e-18
ENSG00000119917.14	IFIT3	74.015	1.01879	0.21635	4.70897	2.4897e-06	3.20954e-05
ENSG00000185215.9	TNFAIP2	646.338	1.01756	0.0904771	11.2465	2.40843e-29	3.25343e-27
ENSG00000235092.6	ID2-AS1	100.475	1.01698	0.186106	5.4645	4.64216e-08	8.23799e-07
ENSG00000117834.12	SLC5A9	174.566	1.01143	0.140784	7.18425	6.75757e-13	2.37946e-11
ENSG00000150782.12	IL18	924.128	1.01084	0.0713869	14.1601	1.6187e-45	4.87557e-43
ENSG00000147041.12	SYTL5	583.267	1.01056	0.090872	11.1206	9.9548e-29	1.2679e-26
ENSG00000143341.12	HMCN1	120.862	1.00813	0.194224	5.19055	2.09679e-07	3.30987e-06
ENSG00000171885.16	AQP4	35.6865	1.00297	0.313198	3.20235	0.00136313	0.00914044
ENSG00000079112.10	CDH17	6130.8	1.00243	0.045992	21.7958	2.54283e-105	2.83385e-102
ENSG00000189057.11	FAM111B	623.149	1.00118	0.0895944	11.1746	5.42744e-29	6.99261e-27
ENSG00000226510.1	UPK1A-AS1	34.5864	-1.00349	0.306903	-3.26972	0.00107655	0.0074197
ENSG00000188868.14	ZNF563	64.3164	-1.01843	0.229044	-4.44644	8.7306e-06	9.9793e-05
ENSG00000135744.8	AGT	3691.31	-1.02069	0.0628582	-16.238	2.7181e-59	1.3769e-56
ENSG00000128645.15	HOXD1	111.683	-1.02078	0.179668	-5.68146	1.33547e-08	2.57493e-07
ENSG00000165905.18	LARGE2	506.708	-1.02106	0.100274	-10.1827	2.36869e-24	2.24663e-22
ENSG00000159374.17	M1AP	65.0294	-1.02223	0.231596	-4.41387	1.01539e-05	0.000114418
ENSG00000107281.10	NPDC1	68.3826	-1.02249	0.220541	-4.63629	3.54726e-06	4.40473e-05
ENSG00000092969.12	TGFB2	96.5202	-1.03009	0.18696	-5.50967	3.59512e-08	6.4779e-07
ENSG00000116852.14	KIF21B	1206.1	-1.03397	0.0695142	-14.8742	4.8483e-50	1.80106e-47
ENSG00000163536.12	SERPINI1	114.538	-1.03532	0.175428	-5.90171	3.59748e-09	7.57886e-08
ENSG00000101230.6	ISM1	49.4949	-1.03636	0.291183	-3.55912	0.000372101	0.00290805
ENSG00000198720.13	ANKRD13B	119.859	-1.03942	0.167721	-6.19731	5.74354e-10	1.35182e-08
ENSG00000170608.3	FOXA3	997.135	-1.04566	0.0690228	-15.1494	7.64144e-52	3.09673e-49
ENSG00000160211.19	G6PD	1609.72	-1.04793	0.0731969	-14.3166	1.72475e-46	5.33931e-44
ENSG00000180089.5	TMEM86B	83.3936	-1.05819	0.202372	-5.22895	1.70475e-07	2.72576e-06
ENSG00000157851.17	DPYSL5	369.174	-1.06085	0.110162	-9.62992	5.9777e-22	4.72471e-20
ENSG00000139044.12	B4GALNT3	58.7938	-1.06442	0.239042	-4.45286	8.47332e-06	9.70513e-05
ENSG00000001617.12	SEMA3F	31.7811	-1.07174	0.31889	-3.36084	0.000777051	0.00556366
ENSG00000077782.20	FGFR1	1780.64	-1.0753	0.0682762	-15.7492	6.95583e-56	3.22997e-53
ENSG00000159176.14	CSRP1	234.459	-1.08091	0.131007	-8.25077	1.57383e-16	8.12017e-15
ENSG00000005471.17	ABCB4	246.319	-1.08419	0.122448	-8.85422	8.4271e-19	5.21755e-17
ENSG00000185818.7	NAT8L	2029.28	-1.09324	0.0572835	-19.0848	3.37923e-81	2.59723e-78
ENSG00000125772.13	GPCPD1	557.168	-1.10404	0.0919362	-12.0088	3.19593e-33	5.12476e-31
ENSG00000204444.11	APOM	355.258	-1.11454	0.102151	-10.9107	1.02453e-27	1.24785e-25
ENSG00000134363.12	FST	171.947	-1.11845	0.153443	-7.289	3.12266e-13	1.141e-11
ENSG00000087266.17	SH3BP2	333.552	-1.12081	0.11984	-9.3525	8.56034e-21	6.27636e-19
ENSG00000110169.11	HPX	696.717	-1.12253	0.0869599	-12.9086	4.02657e-38	8.01323e-36
ENSG00000075618.18	FSCN1	1965.46	-1.12453	0.0604815	-18.593	3.65843e-77	2.47099e-74
ENSG00000167619.13	TMEM145	29.1172	-1.13084	0.351976	-3.21283	0.00131434	0.00883987
ENSG00000172201.12	ID4	123.149	-1.13424	0.313715	-3.61552	0.000299747	0.00239981
ENSG00000076706.17	MCAM	78.2248	-1.13457	0.203351	-5.57935	2.41418e-08	4.45813e-07
ENSG00000116661.11	FBXO2	298.855	-1.13877	0.115016	-9.90098	4.12225e-23	3.54752e-21
ENSG00000189067.12	LITAF	435.463	-1.14577	0.0934299	-12.2634	1.42436e-34	2.44212e-32
ENSG00000174951.11	FUT1	52.878	-1.15237	0.298107	-3.86564	0.000110799	0.000988234
ENSG00000171033.13	PKIA	65.169	-1.15502	0.228237	-5.06062	4.17895e-07	6.2055e-06
ENSG00000184486.10	POU3F2	27.9217	-1.15967	0.337328	-3.43781	0.000586446	0.00433111
ENSG00000257335.8	MGAM	85.1612	-1.16233	0.218663	-5.31561	1.06298e-07	1.75502e-06
ENSG00000145794.17	MEGF10	32.62	-1.16422	0.315265	-3.69283	0.000221772	0.00183729
ENSG00000185924.7	RTN4RL1	96.755	-1.1713	0.185345	-6.31955	2.6233e-10	6.46087e-09
ENSG00000145808.10	ADAMTS19	41.7185	-1.17709	0.283467	-4.15247	3.28905e-05	0.000329038
ENSG00000120708.17	TGFBI	785.341	-1.18251	0.0849242	-13.9242	4.51309e-44	1.24188e-41
ENSG00000155099.8	PIP4P2	27.2715	-1.18756	0.343437	-3.45788	0.000544444	0.00407082
ENSG00000166341.8	DCHS1	128.25	-1.19222	0.172221	-6.92263	4.43339e-12	1.39966e-10
ENSG00000138028.16	CGREF1	49.4838	-1.19589	0.25795	-4.63611	3.55027e-06	4.40601e-05
ENSG00000229314.5	ORM1	1822.99	-1.20494	0.0632527	-19.0496	6.62295e-81	4.92063e-78
ENSG00000135439.11	AGAP2	22.7005	-1.20588	0.378651	-3.18467	0.00144919	0.0096077
ENSG00000119630.14	PGF	273.673	-1.21029	0.138517	-8.73749	2.38353e-18	1.37991e-16
ENSG00000083454.22	P2RX5	29.3412	-1.21643	0.338625	-3.59225	0.000327839	0.00259489
ENSG00000121552.4	CSTA	532.168	-1.22237	0.102487	-11.9271	8.55063e-33	1.36132e-30
ENSG00000134769.21	DTNA	78.6485	-1.22793	0.209294	-5.86701	4.43737e-09	9.22616e-08
ENSG00000112379.9	ARFGEF3	472.135	-1.23094	0.100156	-12.2903	1.02163e-34	1.76519e-32
ENSG00000139219.19	COL2A1	386.859	-1.23537	0.110512	-11.1786	5.19291e-29	6.72935e-27
ENSG00000213468.7	FIRRE	109.567	-1.27583	0.17873	-7.13829	9.4501e-13	3.2707e-11
ENSG00000103021.9	CCDC113	31.5304	-1.29447	0.339987	-3.8074	0.000140438	0.00122322
ENSG00000181649.8	PHLDA2	50.4648	-1.29599	0.267166	-4.85087	1.22919e-06	1.67773e-05
ENSG00000188338.15	SLC38A3	747.769	-1.30475	0.0844972	-15.4413	8.62899e-54	3.84663e-51
ENSG00000171488.15	LRRC8C	188.418	-1.33417	0.139924	-9.53499	1.49902e-21	1.15611e-19
ENSG00000174672.16	BRSK2	24.3168	-1.33525	0.372177	-3.58768	0.000333628	0.00263323
ENSG00000164089.9	ETNPPL	25.9129	-1.34108	0.382419	-3.50683	0.000453473	0.00346027
ENSG00000173157.17	ADAMTS20	22.0911	-1.34531	0.396316	-3.39453	0.000687462	0.00498466
ENSG00000149131.15	SERPING1	62.2851	-1.35852	0.246747	-5.50573	3.6765e-08	6.6085e-07
ENSG00000156096.14	UGT2B4	262.103	-1.35878	0.120678	-11.2595	2.07881e-29	2.82983e-27
ENSG00000134874.17	DZIP1	23.9134	-1.36133	0.375528	-3.62511	0.000288841	0.0023225
ENSG00000115194.11	SLC30A3	27.5328	-1.3636	0.351895	-3.875	0.000106624	0.000957124
ENSG00000178538.10	CA8	32.6792	-1.37468	0.331567	-4.14603	3.38289e-05	0.000337366
ENSG00000136854.21	STXBP1	190.197	-1.37768	0.140496	-9.80582	1.06285e-22	8.83948e-21
ENSG00000158874.11	APOA2	10518	-1.40281	0.0430669	-32.5728	9.94596e-233	2.21685e-228
ENSG00000228278.4	ORM2	634.819	-1.41949	0.0953185	-14.8921	3.71001e-50	1.40157e-47
ENSG00000196557.13	CACNA1H	101.464	-1.43617	0.184634	-7.77846	7.34116e-15	3.16493e-13
ENSG00000177669.4	MBOAT4	50.9428	-1.43676	0.259988	-5.52625	3.27146e-08	5.93791e-07
ENSG00000171631.14	P2RY6	68.7354	-1.45008	0.225784	-6.42244	1.34107e-10	3.47572e-09
ENSG00000139737.22	SLAIN1	166.815	-1.4518	0.156626	-9.26925	1.87454e-20	1.30567e-18
ENSG00000134853.12	PDGFRA	117.81	-1.4535	0.173476	-8.37869	5.35185e-17	2.84696e-15
ENSG00000139292.13	LGR5	84.1548	-1.47352	0.215821	-6.82751	8.64025e-12	2.63812e-10
ENSG00000171867.17	PRNP	19.4537	-1.47818	0.42532	-3.47545	0.000510007	0.0038352
ENSG00000142449.13	FBN3	18.2425	-1.48343	0.432602	-3.42909	0.000605613	0.00445348
ENSG00000107742.13	SPOCK2	196.402	-1.49414	0.143306	-10.4262	1.8824e-25	1.9606e-23
ENSG00000111981.5	ULBP1	30.5236	-1.50047	0.345933	-4.33745	1.44146e-05	0.000156955
ENSG00000197457.10	STMN3	183.874	-1.50216	0.141161	-10.6414	1.91158e-26	2.15188e-24
ENSG00000185269.12	NOTUM	87.1565	-1.50346	0.198734	-7.56516	3.87392e-14	1.56992e-12
ENSG00000276644.5	DACH1	130.963	-1.50489	0.172798	-8.70895	3.06691e-18	1.76637e-16
ENSG00000129521.14	EGLN3	135.599	-1.50771	0.171209	-8.80628	1.29366e-18	7.83542e-17
ENSG00000131773.14	KHDRBS3	20.4533	-1.51776	0.426431	-3.5592	0.000371982	0.00290805
ENSG00000145990.11	GFOD1	47.3245	-1.52978	0.270841	-5.64826	1.62084e-08	3.05385e-07
ENSG00000172260.15	NEGR1	122.314	-1.53577	0.172266	-8.91512	4.8731e-19	3.07696e-17
ENSG00000099399.6	MAGEB2	26.8576	-1.53958	0.383494	-4.01462	5.95427e-05	0.000570081
ENSG00000106003.13	LFNG	92.0835	-1.55821	0.205185	-7.59418	3.09749e-14	1.2738e-12
ENSG00000151948.12	GLT1D1	50.6916	-1.56544	0.26436	-5.92163	3.18771e-09	6.79912e-08
ENSG00000175395.16	ZNF25	17.7297	-1.56694	0.445266	-3.5191	0.000433017	0.00332352
ENSG00000104833.12	TUBB4A	69.9955	-1.57242	0.227224	-6.92014	4.51199e-12	1.42045e-10
ENSG00000042062.13	RIPOR3	24.1593	-1.57347	0.382279	-4.11603	3.85458e-05	0.000382353
ENSG00000088992.18	TESC	173.826	-1.58777	0.146279	-10.8544	1.89995e-27	2.2646e-25
ENSG00000213694.5	S1PR3	19.2741	-1.5917	0.419904	-3.79063	0.000150265	0.00129866
ENSG00000130768.15	SMPDL3B	45.636	-1.59243	0.2886	-5.51779	3.43298e-08	6.20581e-07
ENSG00000136379.12	ABHD17C	14.8558	-1.60735	0.488009	-3.29368	0.00098885	0.00687905
ENSG00000145244.12	CORIN	15.5514	-1.60842	0.483122	-3.32922	0.000870887	0.00615642
ENSG00000198756.12	COLGALT2	43.4477	-1.61026	0.295017	-5.45821	4.80963e-08	8.52161e-07
ENSG00000111181.12	SLC6A12	63.5383	-1.61149	0.239627	-6.725	1.75588e-11	5.14281e-10
ENSG00000157514.16	TSC22D3	264.128	-1.62318	0.128866	-12.5959	2.22465e-36	4.16683e-34
ENSG00000229191.1	AL358473.1	15.0334	-1.62971	0.479505	-3.39873	0.000676999	0.00491817
ENSG00000167680.16	SEMA6B	1469.79	-1.63092	0.0670306	-24.331	9.21395e-131	2.28189e-127
ENSG00000184304.15	PRKD1	141.726	-1.63232	0.163734	-9.96932	2.07639e-23	1.85123e-21
ENSG00000102879.15	CORO1A	59.8769	-1.6377	0.243139	-6.73565	1.63203e-11	4.80532e-10
ENSG00000187546.14	AGMO	60.4978	-1.63996	0.250382	-6.54981	5.76092e-11	1.5858e-09
ENSG00000008283.16	CYB561	34.3657	-1.64326	0.326302	-5.03601	4.75331e-07	6.98856e-06
ENSG00000175874.10	CREG2	27.2451	-1.65423	0.366983	-4.50764	6.55514e-06	7.67775e-05
ENSG00000196872.12	KIAA1211L	37.2379	-1.65509	0.307713	-5.37869	7.50281e-08	1.27559e-06
ENSG00000259803.7	SLC22A31	128.225	-1.66553	0.174656	-9.53609	1.48321e-21	1.14789e-19
ENSG00000281162.2	LINC01127	13.3484	-1.66818	0.523394	-3.18724	0.00143637	0.00954256
ENSG00000162989.5	KCNJ3	18.7693	-1.67574	0.439959	-3.80884	0.00013962	0.00121752
ENSG00000141753.7	IGFBP4	210.26	-1.69296	0.138521	-12.2216	2.38205e-34	4.02224e-32
ENSG00000145192.13	AHSG	7796.3	-1.70291	0.0645837	-26.3675	3.23144e-153	1.20043e-149
ENSG00000197872.11	FAM49A	71.8586	-1.71695	0.230264	-7.45643	8.88988e-14	3.50702e-12
ENSG00000182511.12	FES	131.207	-1.72855	0.187984	-9.1952	3.74291e-20	2.54347e-18
ENSG00000188763.5	FZD9	19.456	-1.74184	0.438078	-3.97609	7.00566e-05	0.00065858
ENSG00000173762.8	CD7	228.508	-1.77306	0.130663	-13.5697	6.05764e-42	1.48372e-39
ENSG00000154553.15	PDLIM3	62.3379	-1.77492	0.244236	-7.26724	3.66906e-13	1.33409e-11
ENSG00000165914.15	TTC7B	24.0156	-1.77667	0.402505	-4.41403	1.01464e-05	0.000114392
ENSG00000105880.7	DLX5	15.7537	-1.79613	0.474381	-3.78627	0.000152926	0.00132063
ENSG00000163053.11	SLC16A14	17.9731	-1.79987	0.461927	-3.89644	9.76164e-05	0.000883742
ENSG00000120693.13	SMAD9	58.3592	-1.80135	0.262931	-6.85103	7.33212e-12	2.25726e-10
ENSG00000164418.20	GRIK2	23.703	-1.80525	0.403476	-4.47425	7.66782e-06	8.88296e-05
ENSG00000096088.16	PGC	211.084	-1.82735	0.136446	-13.3924	6.69435e-41	1.55428e-38
ENSG00000159674.12	SPON2	221.097	-1.8314	0.14318	-12.7909	1.84342e-37	3.6042e-35
ENSG00000171766.16	GATM	469.799	-1.83923	0.105956	-17.3584	1.7029e-67	9.73228e-65
ENSG00000125148.7	MT2A	23.759	-1.85839	0.404847	-4.59036	4.42474e-06	5.38924e-05
ENSG00000107186.16	MPDZ	175.433	-1.86529	0.156663	-11.9064	1.0964e-32	1.73316e-30
ENSG00000166278.15	C2	13.5645	-1.88873	0.544582	-3.46823	0.000523907	0.0039331
ENSG00000146477.6	SLC22A3	30.2038	-1.88991	0.353693	-5.34335	9.12459e-08	1.52343e-06
ENSG00000155961.5	RAB39B	24.0354	-1.89074	0.395112	-4.78532	1.70713e-06	2.26086e-05
ENSG00000277363.5	SRCIN1	27.0948	-1.89347	0.373431	-5.07045	3.96871e-07	5.92489e-06
ENSG00000187134.14	AKR1C1	409.926	-1.91152	0.102667	-18.6186	2.2728e-77	1.58307e-74
ENSG00000119535.17	CSF3R	195.456	-1.91574	0.154757	-12.379	3.39446e-35	6.05272e-33
ENSG00000164318.18	EGFLAM	12.1815	-1.92006	0.576438	-3.33091	0.000865641	0.00612517
ENSG00000198417.7	MT1F	12.413	-1.9339	0.572421	-3.37846	0.000728927	0.00525232
ENSG00000127863.15	TNFRSF19	42.6068	-1.93707	0.304588	-6.35965	2.02219e-10	5.06433e-09
ENSG00000251350.2	LINC02475	19.331	-1.93873	0.439741	-4.40881	1.0394e-05	0.00011677
ENSG00000162576.16	MXRA8	16.2438	-1.95001	0.521404	-3.73992	0.000184082	0.00156007
ENSG00000203999.9	LINC01270	52.7646	-1.97079	0.266483	-7.39556	1.4081e-13	5.44879e-12
ENSG00000174498.14	IGDCC3	165.109	-1.97494	0.160295	-12.3207	7.0089e-35	1.23985e-32
ENSG00000108932.12	SLC16A6	17.4843	-1.98523	0.460399	-4.31198	1.618e-05	0.000173969
ENSG00000015520.14	NPC1L1	367.129	-2.02917	0.220387	-9.2073	3.34425e-20	2.29354e-18
ENSG00000103034.14	NDRG4	251.476	-2.04659	0.233018	-8.78297	1.59215e-18	9.51407e-17
ENSG00000198074.10	AKR1B10	19.022	-2.05802	0.45478	-4.5253	6.031e-06	7.12374e-05
ENSG00000090512.12	FETUB	14.2711	-2.08414	0.517782	-4.02513	5.69441e-05	0.000548499
ENSG00000139445.18	FOXN4	29.3688	-2.08568	0.374332	-5.57174	2.52211e-08	4.64589e-07
ENSG00000089199.10	CHGB	54.6735	-2.08905	0.266869	-7.82801	4.9565e-15	2.179e-13
ENSG00000113296.14	THBS4	1041.31	-2.11064	0.0882633	-23.913	2.24423e-126	3.84781e-123
ENSG00000108830.10	RND2	51.2774	-2.14921	0.282272	-7.61396	2.65826e-14	1.0952e-12
ENSG00000005108.16	THSD7A	59.0193	-2.16208	0.453154	-4.77117	1.83156e-06	2.41131e-05
ENSG00000184368.16	MAP7D2	19.5596	-2.18369	0.451651	-4.83491	1.33208e-06	1.8038e-05
ENSG00000166503.9	HDGFL3	105.647	-2.25331	0.342235	-6.58411	4.57624e-11	1.28463e-09
ENSG00000137033.11	IL33	10.3893	-2.2847	0.63868	-3.57722	0.000347265	0.00273215
ENSG00000169851.15	PCDH7	201.515	-2.32673	0.156657	-14.8524	6.71292e-50	2.45286e-47
ENSG00000178772.7	CPN2	282.796	-2.33447	0.363704	-6.41858	1.37553e-10	3.56089e-09
ENSG00000187193.9	MT1X	12.5922	-2.33596	0.568142	-4.11157	3.92973e-05	0.000389288
ENSG00000179292.5	TMEM151A	90.7216	-2.36611	0.218661	-10.8209	2.73983e-27	3.21411e-25
ENSG00000143333.7	RGS16	10.0442	-2.39858	0.652191	-3.67773	0.000235317	0.00193542
ENSG00000181449.4	SOX2	12.2351	-2.43105	0.600843	-4.04606	5.20867e-05	0.000505425
ENSG00000133169.6	BEX1	204.014	-2.44179	0.159168	-15.3409	4.07519e-53	1.71381e-50
ENSG00000171124.13	FUT3	15.6828	-2.46376	0.520976	-4.72913	2.25484e-06	2.92368e-05
ENSG00000106236.4	NPTX2	170.231	-2.51668	0.173164	-14.5335	7.42833e-48	2.50864e-45
ENSG00000189056.14	RELN	609.702	-2.51941	0.271605	-9.27601	1.75939e-20	1.23318e-18
ENSG00000106333.13	PCOLCE	26.766	-2.57598	0.405689	-6.34964	2.15825e-10	5.39296e-09
ENSG00000169347.16	GP2	76.2069	-2.60941	0.245157	-10.6438	1.86314e-26	2.10799e-24
ENSG00000175899.14	A2M	6854.31	-2.6147	0.2408	-10.8584	1.81878e-27	2.17951e-25
ENSG00000167992.13	VWCE	225.918	-2.65777	0.14909	-17.8266	4.39223e-71	2.7194e-68
ENSG00000231023.7	LINC00326	11.7867	-2.84173	0.635616	-4.47083	7.79182e-06	9.00788e-05
ENSG00000112769.20	LAMA4	24.9171	-2.84668	0.446631	-6.37368	1.84545e-10	4.66892e-09
ENSG00000221923.9	ZNF880	25.4755	-2.87689	0.449664	-6.39788	1.57551e-10	4.03639e-09
ENSG00000085662.14	AKR1B1	57.0868	-2.93978	0.309928	-9.48537	2.4153e-21	1.8249e-19
ENSG00000154162.15	CDH12	122.831	-2.98561	0.206148	-14.4828	1.55547e-47	5.02463e-45
ENSG00000138696.11	BMPR1B	10.2501	-3.02598	0.708736	-4.26954	1.95876e-05	0.000206425
ENSG00000150893.11	FREM2	7.52762	-3.06846	0.835334	-3.67333	0.000239407	0.00196398
ENSG00000118785.14	SPP1	35.7456	-3.193	0.396733	-8.04823	8.39996e-16	3.98354e-14
ENSG00000170577.8	SIX2	5.48282	-3.3744	1.04391	-3.23246	0.0012273	0.00833751
ENSG00000227706.4	AL713998.1	5.48869	-3.37526	1.05743	-3.19196	0.00141309	0.00941875
ENSG00000104327.7	CALB1	5.64549	-3.42795	1.03821	-3.30178	0.000960728	0.00670854
ENSG00000130600.19	H19	7.69964	-3.46629	0.888336	-3.90201	9.53987e-05	0.00086648
ENSG00000114200.10	BCHE	5.82861	-3.47177	1.02131	-3.39932	0.000675525	0.00490929
ENSG00000274317.2	LINC02334	12.3357	-3.85103	0.769469	-5.00479	5.59225e-07	8.07917e-06
ENSG00000253361.3	AC069120.1	4.97871	-3.85841	1.20814	-3.19368	0.00140472	0.00937978
ENSG00000123119.12	NECAB1	5.14679	-3.91017	1.20919	-3.2337	0.00122196	0.00831387
ENSG00000188171.16	ZNF626	5.15003	-3.91089	1.19609	-3.26974	0.00107647	0.0074197
ENSG00000153012.12	LGI2	13.0245	-3.93716	0.761038	-5.17341	2.29865e-07	3.59541e-06
ENSG00000197134.13	ZNF257	18.0321	-4.148	0.683644	-6.06749	1.29926e-09	2.91632e-08
ENSG00000004468.13	CD38	6.00471	-4.15272	1.18011	-3.51893	0.000433294	0.00332451
ENSG00000118004.17	COLEC11	19.2204	-4.52759	0.724536	-6.24895	4.13226e-10	9.90364e-09
ENSG00000185559.16	DLK1	8.59437	-4.68942	1.1295	-4.15177	3.29915e-05	0.000329901
ENSG00000180245.6	RRH	2.58046	-4.86929	1.50579	-3.23371	0.00122191	0.00831387
ENSG00000150471.16	ADGRL3	11.8662	-5.1709	1.10824	-4.66589	3.07288e-06	3.87614e-05
ENSG00000167034.10	NKX3-1	13.247	-5.33411	1.09419	-4.87493	1.08846e-06	1.49481e-05
ENSG00000170011.14	MYRIP	4.13098	-5.54794	1.38594	-4.00303	6.25371e-05	0.000594662
ENSG00000130173.13	ANGPTL8	6.19939	-6.13339	1.32303	-4.63589	3.5541e-06	4.40831e-05
